# Supplementary material for: Coordination of Cyanobacterial Nitrate Assimilation and Photosynthesis by a Novel PsbO‐Interacting Protein PirN
Source: Adv Sci (Weinh). 2026 Mar 20;13(29):e18047. doi: 10.1002/advs.202518047 (PMC13205821; doi:10.1002/advs.202518047)
Supplement: Supplementary file 2 — Supporting File 2: advs74770‐sup‐0002‐TableS1.xlsx. [file ADVS-13-e18047-s001.xlsx]

## Sheet: Sheet1
Supplemental Table S1. Identification of PirN-interacting proteins by immunoprecipitation-Mass Spectrometry (IP-MS)
Accession	Protein Groups	Gene_symbol	Name	UniProt	Peptides	Unique peptides	Unique peptides PirN-HA-1	Unique peptides PirN-HA-2	Unique peptides PirN-HA-3	Unique peptides WT-1	Unique peptides WT-2	Unique peptides WT-3	MS/MS count PirN-HA-1	MS/MS count PirN-HA-2	MS/MS count PirN-HA-3	MS/MS count WT-1	MS/MS count WT-2	MS/MS count WT-3	Sequence coverage [%]	Unique sequence coverage [%]	Score	Intensity PirN-HA-1	Intensity PirN-HA-2	Intensity PirN-HA-3	Intensity WT-1	Intensity WT-2	Intensity WT-3	Ratio (PirN-HA/WT)_1	Ratio (PirN-HA/WT)_2	Ratio (PirN-HA/WT)_3
ssl2814	ssl2814	ssl2814	unknown protein		2	2	2	1	1	0	0	0	4	2	2	0	0	0	28.1	28.1	16.144	4986900	1113000	411190	0	0	0	496.661	544.684	625.861
sll0427	sll0427	psbO	photosystem II manganese-stabilizing polypeptide	P10549	4	4	4	3	2	1	1	0	4	1	0	1	0	0	11.3	11.3	24.322	1298700	279660	235880	116230	26701	0	11.1735	10.4738	625.861
ssl0707	ssl0707	glnB	nitrogen regulatory protein P-II	Q55247	9	9	9	7	4	2	2	1	20	14	2	1	0	1	62.5	62.5	103.53	197650000	120800000	29443000	424500	221780	47044	465.607	544.684	625.861
sll0018	sll0018	fbaA, fda	fructose-bisphosphate aldolase, class II	Q55664	5	5	5	2	1	1	0	0	6	1	2	0	0	0	13.4	13.4	29.789	1596000	471060	188380	88555	0	0	18.0227	544.684	625.861
sll0158	sll0158	glgB	1,4-alpha-glucan branching enzyme	P52981	4	4	4	3	1	2	1	0	4	3	0	0	0	0	7.4	7.4	31.25	2200100	720510	163160	209320	174250	0	10.5107	4.13492	625.861
sll0359	sll0359	sll0359	hypothetical protein	P74426	7	7	7	4	3	4	1	0	6	3	3	0	0	0	43	43	50.851	3256200	789590	583580	557250	38864	0	5.84334	20.3167	625.861
sll0520	sll0520	ndhI	NADH dehydrogenase subunit NdhI	P26525	7	7	7	3	2	1	0	0	6	1	1	0	0	0	36.3	36.3	45.064	1991000	466190	235640	80451	0	0	24.748	544.684	625.861
sll0819	sll0819	psaF	photosystem I reaction center subunit III precursor (PSI-F), plastocyanin (cyt c553) docking protein	P29256	6	6	6	2	3	3	2	0	11	1	1	2	2	0	18.2	18.2	57.911	4112100	329620	230210	658330	176880	0	6.24626	1.86352	625.861
sll0851	sll0851	psbC	photosystem II CP43 protein	P09193	4	4	4	3	1	1	1	0	4	4	2	2	1	0	10.9	10.9	43.793	1472900	517240	104770	126540	0	0	11.6398	544.684	625.861
sll1028	sll1028	ccmK2	carbon dioxide concentrating mechanism protein CcmK	P72761	3	2	2	2	2	1	0	0	4	3	0	1	0	0	31.1	18.4	37.896	2751200	607450	297250	464760	66418	0	5.91961	9.14586	625.861
sll1096	sll1096	rps12	30S ribosomal protein S12	P74230	5	5	4	3	3	2	0	1	4	1	0	0	0	2	26.2	26.2	41.321	3672300	908500	196520	694550	0	395800	5.28731	544.684	0.496513
sll1099	sll1099	tufA	elongation factor Tu	P74227	19	19	19	12	9	7	5	4	23	15	14	8	2	1	36.1	36.1	157.24	29551000	8955500	6668100	2598600	589110	358130	11.3719	15.2017	18.6192
sll1101	sll1101	rps10	30S ribosomal protein S10	P74226	9	9	9	6	4	3	3	3	10	6	2	3	3	3	61	61	108.72	19106000	2718700	1132000	657120	570930	335910	29.0754	4.76188	3.36995
sll1130	sll1130	sll1130	unknown protein	P73488	3	3	3	1	1	1	1	0	3	0	0	0	0	0	18.3	18.3	18.401	913750	167950	76945	87157	52123	0	10.484	3.22219	625.861
sll1142	sll1142	sll1142	hypothetical protein	P73466	2	2	2	1	1	1	1	0	1	1	1	0	0	0	7.5	7.5	12.65	487620	142800	89049	65047	49705	0	7.49643	2.87295	625.861
sll1260	sll1260	rps2	30S ribosomal protein S2	P74071	3	3	3	3	2	0	0	0	4	2	2	0	0	0	11.2	11.2	23.344	2075400	350510	112180	0	0	0	496.661	544.684	625.861
sll1327	sll1327	atpC	ATP synthase gamma chain	P17253	2	2	2	1	1	1	1	0	2	1	0	1	1	0	7.6	7.6	14.689	770820	119950	136640	132800	68114	0	5.80437	1.76102	625.861
sll1342	sll1342	gap2	NAD(P)-dependent glyceraldehyde-3-phosphate dehydrogenase	P80505	15	15	14	10	10	3	3	2	16	11	6	2	1	0	39.8	39.8	140.41	20633000	4591500	3311100	1218000	638940	354830	16.9401	7.18612	9.33151
sll1363	sll1363	ilvC	ketol-acid reductoisomerase	P29107	2	2	2	1	1	0	0	0	2	0	1	0	0	0	6.8	6.8	18.283	359080	84253	60161	0	0	0	496.661	544.684	625.861
sll1577	sll1577	cpcB	phycocyanin beta subunit	Q54714	6	6	5	3	3	4	3	1	10	4	4	5	3	1	30.2	30.2	100.89	15423000	1693700	8500600	2172800	3869500	1773100	7.09821	0.437705	4.7942
sll1579	sll1579	cpcC2	phycobilisome rod linker polypeptide	P73204	9	9	9	7	5	4	5	4	12	3	5	2	5	5	27.1	27.1	78.917	5462100	1385700	1411700	1115300	865240	481960	4.89743	1.60152	2.92908
sll1580	sll1580	cpcC1	phycobilisome rod linker polypeptide	P73203	12	12	11	5	5	2	3	2	14	7	6	1	3	0	42.3	42.3	101.38	4759000	1080200	3140000	2013200	813090	242350	2.3639	1.32851	12.9565
sll1621	sll1621	sll1621	AhpC/TSA family protein	P73728	8	8	8	4	4	1	2	0	12	2	2	0	1	0	32.8	32.8	56.93	5928100	1274500	632930	87053	182110	0	68.0976	6.99852	625.861
sll1626	sll1626	lexA	LexA repressor	P73722	4	4	4	2	2	1	0	0	4	1	0	0	0	0	16.7	16.7	26.5	1927800	169220	252070	89381	0	0	21.5683	544.684	625.861
sll1694	sll1694	pilA1	pilin polypeptide PilA1	P73704	3	3	3	3	3	3	2	1	4	1	2	3	2	0	20.2	20.2	33.18	3000900	560620	477540	874160	436200	20177	3.4329	1.28524	23.6675
sll1721	sll1721	pdhB	pyruvate dehydrogenase E1 component, beta subunit	P73405	2	2	2	1	1	0	1	0	1	0	1	0	0	0	7.4	7.4	13.464	119180	13035	78394	0	56320	0	496.661	0.231445	625.861
sll1734	sll1734	cupA	protein involved in low CO2-inducible, high affinity CO2 uptake	P73393	2	2	2	1	1	1	1	0	2	1	0	0	0	0	5.3	5.3	11.907	692530	176520	184420	114870	46814	0	6.02882	3.77067	625.861
sll1804	sll1804	rps3	30S ribosomal protein S3	P73314	13	13	13	7	2	2	1	1	17	8	0	2	1	0	39.6	39.6	86.485	6158200	1624000	361000	508540	42009	65756	12.1096	38.6584	5.48999
sll1805	sll1805	rpl16	50S ribosomal protein L16	P73313	3	3	3	3	2	2	1	0	4	2	0	1	0	0	14.4	14.4	18.236	1038000	222600	138620	373360	36979	0	2.78016	6.01963	625.861
sll1809	sll1809	rps8	30S ribosomal protein S8	P73307	4	4	3	2	1	0	0	0	4	1	0	0	0	0	30.1	30.1	24.223	721560	45865	60728	0	0	0	496.661	544.684	625.861
sll1812	sll1812	rps5	30S ribosomal protein S5	P73304	3	3	3	3	2	3	1	1	4	0	1	2	0	0	27.2	27.2	20.802	1252400	174350	449350	356160	221700	103430	3.5164	0.786423	4.34448
slr0006	slr0006	slr0006	unknown protein	Q55667	5	5	5	3	1	0	0	0	6	5	1	0	0	0	22.1	22.1	47.838	4266200	327110	420660	0	0	0	496.661	544.684	625.861
slr0044	slr0044	cmpD	bicarbonate transport system ATP-binding protein	Q55463	2	2	2	1	1	0	0	0	2	1	0	0	0	0	7.4	7.4	40.815	352480	180850	41951	0	0	0	496.661	544.684	625.861
slr0335	slr0335	apcE	phycobilisome core-membrane linker polypeptide	Q55544	15	15	15	9	3	5	4	2	16	5	1	1	1	0	17.5	17.5	95.649	4115700	1794800	260740	485660	398690	75238	8.47445	4.50174	3.46554
slr0628	slr0628	rps14	30S ribosomal protein S14	P48944	5	5	5	1	1	2	2	1	7	0	0	0	0	0	41	41	35.847	3371100	228920	62307	148050	100110	37730	22.77	2.28668	1.65139
slr0884	slr0884	gap1	glyceraldehyde 3-phosphate dehydrogenase 1 (NAD+)	P49433	3	3	3	3	1	0	0	0	4	3	1	0	0	0	7.6	7.6	20.361	801390	426360	124390	0	0	0	496.661	544.684	625.861
slr1198	slr1198	slr1198	antioxidant protein	P73348	2	2	2	2	1	2	0	0	2	1	0	1	0	0	10	10	12.824	1008200	245070	109230	146870	0	0	6.86457	544.684	625.861
slr1247	slr1247	pstS	phosphate-binding periplasmic protein precursor (PBP)	P73785	3	3	3	1	1	1	1	0	4	0	0	0	0	0	12.3	12.3	49.865	553460	64517	84811	60840	79913	0	9.09698	0.80734	625.861
slr1356	slr1356	rps1a	30S ribosomal protein S1	P73530	5	5	5	2	1	0	0	0	5	0	0	0	0	0	14.6	14.6	31.313	670580	127190	70512	0	0	0	496.661	544.684	625.861
slr1834	slr1834	psaA	P700 apoprotein subunit Ia	P29254	4	4	4	2	2	1	1	1	5	2	2	0	0	0	4.7	4.7	27.681	2100900	399730	386130	162910	57468	107550	12.8961	6.9557	3.59024
slr1835	slr1835	psaB	P700 apoprotein subunit Ib	P29255	2	2	2	1	1	1	0	0	2	1	2	2	0	0	2.7	2.7	19.222	892380	115460	89781	227240	0	0	3.92704	544.684	625.861
slr1963	slr1963	ocp	water-soluble carotenoid protein	P74102	2	2	2	1	1	1	1	1	3	0	0	1	0	0	5.7	5.7	12.113	900760	116410	228740	244530	117080	53603	3.68364	0.994277	4.2673
slr2032	slr2032	ycf23	hypothetical protein YCF23	P73066	2	2	2	1	2	1	0	0	3	1	1	0	0	0	10.5	10.5	14.711	844410	81174	76669	71453	0	0	11.8177	544.684	625.861
slr2051	slr2051	cpcG1	phycobilisome rod-core linker polypeptide	P73093	6	6	5	2	3	1	1	2	6	1	2	0	1	1	23.3	23.3	41.852	2514500	266910	2057600	168360	479290	325580	14.9353	0.556886	6.3198
slr2067	slr2067	apcA	allophycocyanin alpha subunit	Q01951	9	9	9	7	9	9	7	6	10	7	8	8	7	6	46	46	72.011	12625000	1595700	4899200	4960200	1480100	1531800	2.54526	1.0781	3.19833
slr2076	slr2076	groEL1	60kD chaperonin	Q05972	6	6	6	3	1	2	0	0	7	1	0	0	0	0	13.1	13.1	43.767	651870	213540	128720	150820	0	0	4.32217	544.684	625.861
slr2094	slr2094	fbpI	fructose-1,6-/sedoheptulose-1,7-bisphosphatase	P73922	7	7	7	4	1	1	1	0	8	2	1	2	0	0	19.4	19.4	72.107	1195400	77081	48194	100740	42804	0	11.8662	1.80079	625.861
ssl0105	ssl0105	ssl0105	hypothetical protein		9	9	9	8	5	1	0	0	11	6	3	0	0	0	46.6	46.6	60.676	26031000	6791700	1793900	52412	0	0	496.661	544.684	625.861
ssr0482	ssr0482	rps16	30S ribosomal protein S16	P74410	4	4	4	2	2	2	1	1	6	1	2	1	1	0	42.7	42.7	38.1	2433900	582490	1225200	223260	255940	34641	10.9016	2.27588	35.3685
ssr3383	ssr3383	apcC	phycobilisome small core linker polypeptide	Q01950	5	5	5	4	5	5	5	3	6	4	6	6	6	1	59.7	59.7	48.143	7171900	1498800	2419800	1643500	943990	569000	4.3638	1.58773	4.25272
Three independent biological replicates were inclued for the analysis.
The table shows the proteins that were consistently identified in all three treatment groups (PirN-HA/WT) .
Proteins with a fold change ≥ 2 in at least two out of three biological replicates were defined as potential PirN-interacting proteins.
