# Supplementary material for: Coordination of Cyanobacterial Nitrate Assimilation and Photosynthesis by a Novel PsbO‐Interacting Protein PirN
Source: Adv Sci (Weinh). 2026 Mar 20;13(29):e18047. doi: 10.1002/advs.202518047 (PMC13205821; doi:10.1002/advs.202518047)
Supplement: Supplementary file 3 — Supporting File 3: advs74770‐sup‐0003‐TableS2.xlsx. [file ADVS-13-e18047-s007.xlsx]

## Sheet: Sheet1
Supplemental Table S2. Proteins identified in the ~200 kDa band from the blue-native gel of the ΔpirN mutant.
Accession	Protein Groups	Gene_symbol	Name	UniProt	Peptides	Unique peptides	Unique peptides WT	Unique peptides ΔpirN	MS/MS count	MS/MS count WT	MS/MS count ΔpirN	Sequence coverage [%]	Unique sequence coverage [%]	Sequence coverage WT [%]	Sequence coverage ΔpirN [%]	Score	Q-value	Intensity WT	Intensity ΔpirN	Ratio (ΔpirN/WT)
slr0665	slr0665	acnB	aconitate hydratase	P74582	1	1	1	1	1	0	1	1.5	1.5	1.5	1.5	7.8294	0	33464	100740	3.0104
sll0108	sll0108	amt1	ammonium/methylammonium permease	P54147	3	3	3	3	95	30	65	5.1	5.1	5.1	5.1	37.361	0	66594000	366260000	5.4999
sll1017	sll1017	amt2	ammonium/methylammonium permease	P72935	2	2	2	2	13	6	7	4.8	4.8	4.8	4.8	55.524	0	2197100	8703900	3.96154
slr1133	slr1133	argH	L-argininosuccinate lyase	P73257	3	3	3	3	2	0	2	6.5	6.5	6.5	6.5	18.501	0	96735	152540	1.57689
slr1735	slr1735	bgtA	ATP-binding subunit of the ABC-type Bgt permease for basic amino acids and glutamine	P73721	10	10	10	9	25	11	14	37.7	37.7	37.7	36.9	80.659	0	2023900	4039800	1.99605
sll0834	sll0834	bicA	low affinity sulfate transporter	Q55415	1	1	1	1	3	1	2	2.1	2.1	2.1	2.1	7.1355	0	41408	74871	1.80813
sll0383	sll0383	cbiM	cobalamin biosynthesis protein M	Q55742	3	3	2	3	5	2	3	10.3	10.3	8.4	10.3	19.06	0	144880	377550	2.60595
sll1028	sll1028	ccmK2	carbon dioxide concentrating mechanism protein CcmK	P72761	1	1	0	1	1	0	1	8.7	8.7	0	8.7	6.4958	0	0	61173	13.4751
slr2002	slr2002	cphA	cyanophycin synthetase	P73833	6	6	5	6	15	7	8	8.2	8.2	6.6	8.2	45.544	0	443100	675300	1.52404
slr2001	slr2001	cphB	cyanophycinase	P73832	2	2	1	2	5	2	3	10.7	10.7	5.9	10.7	15.495	0	59345	114190	1.92417
sll0033	sll0033	crtH	carotene isomerase	Q55455	2	2	1	2	2	0	2	3.8	3.8	2.2	3.8	11.761	0	61100	116490	1.90655
slr1136	slr1136	ctaCI	cytochrome c oxidase subunit II	Q06474	2	2	2	2	6	2	4	2.7	2.7	2.7	2.7	14.219	0	1850700	5363000	2.89782
slr1137	slr1137	ctaDI	cytochrome c oxidase subunit I	Q06473	1	1	1	1	7	1	6	2.4	2.4	2.4	2.4	8.5538	0	84229	152430	1.80971
slr1379	slr1379	cydA	quinol oxidase subunit I	P73159	3	3	3	3	3	1	2	7.7	7.7	7.7	7.7	25.997	0	167570	330490	1.97225
slr0646	slr0646	dacB	probable D-alanyl-D-alanine carboxypeptidase	Q55728	4	4	1	4	8	0	8	9.9	9.9	1.9	9.9	29.858	0	41510	501710	12.0865
slr2102	slr2102	ftsY	cell division protein FtsY	P73930	1	1	0	1	0	0	0	2.4	2.4	0	2.4	5.9608	0.0081833	0	25439	13.4751
sll1641	sll1641	gad	glutamate decarboxylase	P73043	12	12	11	12	43	18	25	22.7	22.7	21	22.7	94.613	0	7954000	12426000	1.56223
sll1566	sll1566	ggpS	glucosylglycerolphosphate synthase	P74258	9	9	6	9	19	6	13	17.2	17.2	11.6	17.2	77.234	0	367750	2124900	5.77811
sll1356	sll1356	glgP	glycogen phosphorylase	P73511	2	2	0	2	4	0	4	3.3	3.3	0	3.3	13.921	0	0	82279	13.4751
slr0288	slr0288	glnN	glutamate--ammonia ligase	P77970	12	12	5	12	31	3	28	17.3	17.3	5.9	17.3	108.17	0	311930	4203300	13.4751
slr0417	slr0417	gyrA	DNA gyrase subunit A	Q55738	4	4	3	4	7	2	5	5.1	5.1	3.8	5.1	29.657	0	121620	191840	1.57737
slr1200	slr1200	livH	urea transport system permease protein	P73350	1	1	1	1	1	0	1	2.8	2.8	2.8	2.8	6.4234	0.0017762	26858	59211	2.20459
slr0721	slr0721	me	malic enzyme	P72661	2	2	2	2	5	2	3	6	6	6	6	20.577	0	140950	222980	1.58198
sll0377	sll0377	mfd	transcription-repair coupling factor	Q55750	2	2	1	2	2	0	2	2	2	0.9	2	12.78	0	32111	82477	2.5685
slr0851	slr0851	ndbA	type 2 NADH dehydrogenase	P73739	1	1	0	1	1	0	1	3.6	3.6	0	3.6	8.832	0	0	107650	13.4751
sll0520	sll0520	ndhI	NADH dehydrogenase subunit NdhI	P26525	2	2	2	2	7	4	3	11.4	11.4	11.4	11.4	12.992	0	218460	481660	2.2048
slr1623	slr1623	ndhM	hypothetical protein	P74338	1	1	0	1	1	0	1	11.6	11.6	0	11.6	6.8797	0	0	32993	13.4751
sll0741	sll0741	nifJ	pyruvate flavodoxin oxidoreductase	P52965	10	10	5	10	14	2	12	9.3	9.3	4.3	9.3	80.412	0	273830	1475000	5.38655
slr0898	slr0898	nirA	ferredoxin--nitrite reductase	Q55366	2	2	0	2	2	0	2	4	4	0	4	10.86	0	0	114260	13.4751
sll0450	sll0450	norB	cytochrome b subunit of nitric oxide reductase	P74677	6	6	6	6	22	12	10	7.1	7.1	7.1	7.1	71.433	0	9401600	35481000	3.77393
sll1450	sll1450	nrtA	nitrate/nitrite transport system substrate-binding protein	P73452	4	4	3	4	13	4	9	13.2	13.2	9.9	13.2	30.864	0	213650	655400	3.06763
sll1451	sll1451	nrtB	nitrate/nitrite transport system permease protein	P73451	2	2	2	2	7	4	3	7.3	7.3	7.3	7.3	14.346	0	2165000	7333100	3.38711
sll1452	sll1452	nrtC	nitrate/nitrite transport system ATP-binding protein	P73450	9	6	3	6	15	4	11	13.1	10.1	6.1	13.1	86.525	0	967080	3637300	3.76112
sll1453	sll1453	nrtD;cmpD	nitrate/nitrite transport system ATP-binding protein;bicarbonate transport system ATP-binding protein	P73449;Q55463	7	7	4	7	14	5	9	18.7	18.7	7.8	18.7	49.058	0	392640	1304200	3.32162
sll1294	sll1294	pilJ	methyl-accepting chemotaxis protein	P73173	9	9	6	9	19	7	12	10.3	10.3	7.2	10.3	72.271	0	354740	4477000	12.6205
ssr1480	ssr1480;sll0517	rbp1,rbpA;rbp2	putative RNA binding protein;putative RNA-binding protein	Q57014;P73557	2	2	2	2	3	1	2	14.5	14.5	14.5	14.5	12.124	0	223420	349790	1.56562
sll0807	sll0807	rpe	pentose-5-phosphate-3-epimerase	P74061	1	1	1	1	1	1	0	5.2	5.2	5.2	5.2	6.0745	0.005059	93995	142320	1.51412
slr1513	slr1513	sbtB	periplasmic protein, function unknown	P73954	6	6	4	6	23	8	15	40.9	40.9	27.3	40.9	43.73	0	1439200	2383700	1.65627
slr0963	slr0963	sir	ferredoxin-sulfite reductase	P72854	8	8	4	8	16	1	15	12.4	12.4	6.5	12.4	53.351	0	240990	1229000	5.0998
sll0509	sll0509	sll0509	similar to 5',5'''-P-1,P-4-tetraphosphate phosphorylase II	Q55478	1	1	0	1	0	0	0	2.3	2.3	0	2.3	-2	1	0	27196	13.4751
sll1268	sll1268	sll1268	unknown protein	P73549	3	3	2	3	3	1	2	7.4	7.4	4.6	7.4	24.398	0	211880	353280	1.66736
sll1338	sll1338	sll1338	unknown protein	P74534	1	1	0	1	1	0	1	9.6	9.6	0	9.6	6.2597	0.0034423	0	81000	13.4751
sll1582	sll1582	sll1582	unknown protein	P73197	8	8	7	7	16	6	10	7.5	7.5	6.8	6.7	52.441	0	327960	495430	1.51064
sll1785	sll1785	sll1785	periplasmic protein, function unknown	P73600	4	4	3	4	11	3	8	16.4	16.4	13.1	16.4	28.896	0	124370	288630	2.32074
sll7086	sll7086	sll7086	unknown protein	Q6ZEB2	4	4	3	4	5	1	4	27.5	27.5	19.8	27.5	24.225	0	256440	404180	1.57612
sll7087	sll7087	sll7087	unknown protein	Q6ZEB1	3	3	3	3	10	4	6	10.8	10.8	10.8	10.8	21.09	0	544970	1091500	2.00286
sll7090	sll7090	sll7090	unknown protein	Q6ZEA8	5	5	4	5	13	5	8	5.4	5.4	4.5	5.4	39.058	0	644660	1014900	1.57432
slr0168	slr0168	slr0168	unknown protein	Q55549	2	2	2	2	10	4	6	4.4	4.4	4.4	4.4	22.856	0	194220	305530	1.57311
slr0431	slr0431	slr0431	hypothetical protein	Q55113	4	4	3	4	11	4	7	17.2	17.2	15.2	17.2	39.741	0	233270	506900	2.17302
slr0601	slr0601	slr0601	unknown protein	P74747	1	1	0	1	1	0	1	7	7	0	7	14.33	0	0	383390	13.4751
slr0645	slr0645	slr0645	hypothetical protein	Q55727	7	7	7	7	29	10	19	34	34	34	34	65.537	0	4822800	11960000	2.47989
slr0708	slr0708	slr0708	periplasmic protein, function unknown	Q55972	2	2	1	2	2	0	2	9	9	4.2	9	14.121	0	42216	152800	3.61948
slr0806	slr0806	slr0806	hypothetical protein	P74033	5	5	5	4	9	4	5	10.9	10.9	10.9	8.2	28.863	0	284730	428710	1.50567
slr0964	slr0964	slr0964	hypothetical protein	P72855	1	1	0	1	2	0	2	3.2	3.2	0	3.2	6.0418	0.0049917	0	32749	13.4751
slr1201	slr1201	slr1201	urea transport system permease protein	P73351	3	3	2	3	10	3	7	8.3	8.3	5.9	8.3	22.202	0	568190	1390400	2.44707
slr1702	slr1702	slr1702	hypothetical protein	P73200	1	1	1	1	1	0	1	5.2	5.2	5.2	5.2	7.793	0	53461	81634	1.52698
slr6095	slr6095	slr6095	type I restriction-modification system, M subunit (fragment)	Q6YRQ9	3	3	1	3	5	0	5	7.5	7.5	2.3	7.5	22.07	0	38768	292720	7.55056
slr6097	slr6097	slr6097	type I site-specific deoxyribonuclease	Q6YRQ7	1	1	0	1	1	0	1	3	3	0	3	7.4782	0	0	54826	13.4751
ssl2874	ssl2874	ssl2874	hypothetical protein	P74607	4	4	3	4	8	4	4	36	36	36	36	26.669	0	798720	2343500	2.93407
sll1750	sll1750	ureC	urease alpha subunit	P73061	3	3	1	3	5	1	4	7	7	2.5	7	18.375	0	80076	216690	2.70605
sll0764	sll0764	urtD	urea transport system ATP-binding protein	Q55614	2	2	1	2	3	1	2	5.6	5.6	2.7	5.6	12.38	0	51979	272520	5.24289
sll0374	sll0374	urtE	urea transport system ATP-binding protein	Q55753	4	4	4	4	11	5	6	19.3	19.3	19.3	19.3	24.745	0	446710	776850	1.73905
Proteins corresponding to gel-cut bands are defined as those with a ratio greater than 1.5.
