# Supplementary material for: Coordination of Cyanobacterial Nitrate Assimilation and Photosynthesis by a Novel PsbO‐Interacting Protein PirN
Source: Adv Sci (Weinh). 2026 Mar 20;13(29):e18047. doi: 10.1002/advs.202518047 (PMC13205821; doi:10.1002/advs.202518047)
Supplement: Supplementary file 4 — Supporting File 4: advs74770‐sup‐0004‐TableS3.xlsx. [file ADVS-13-e18047-s002.xlsx]

## Sheet: Sheet1
Supplemental Table S3. Quantitative proteomic analysis of photoautotrophically-grown WT and ΔpirN mutant strains of Synechocystis
Accession	Protein Groups	Gene Symbol	Name	UniProt	WT_Rep-1	WT_Rep-2	WT_Rep-3	ΔpirN_Rep-1	ΔpirN_Rep-2	ΔpirN_Rep-3	WT_Rep-1_Imputation	WT_Rep-2_Imputation	WT_Rep-3_Imputation	ΔpirN_Rep-1_Imputation	ΔpirN_Rep-2_Imputation	ΔpirN_Rep-3_Imputation	Log2 Ratio (ΔpirN_WT)	-Log Student's T-test p-value	Student's T-test Significant§	1st_level_function*	2nd_level_function	GOBP Name	GOMF Name	KEGG Name	Length	pI	MW (Da)	TMHMM2.0$	Gravy	Sosui_TM
sll0002	sll0002	ponA	penicillin-binding protein	Q55683	338355	521209	486520	305667	365936	359108	338355	521209	486520	305667	365936	359108	-0.385129	0.822363		Other categories	Drug and analog sensitivity	amine metabolic process;aminoglycan biosynthetic process;aminoglycan metabolic process;biosynthetic process;carbohydrate biosynthetic process;carbohydrate metabolic process;cell wall macromolecule biosynthetic process;cell wall macromolecule metabolic process;cell wall organization or biogenesis;cellular biosynthetic process;cellular cell wall macromolecule metabolic process;cellular cell wall or…	binding;carboxylic acid binding;catalytic activity;drug binding;hydrolase activity;penicillin binding;peptidase activity;transferase activity;transferase activity, transferring glycosyl groups;transferase activity, transferring pentosyl groups		860	9.21	92612.6	1	-0.395581	0
sll0005	sll0005	spkH	serine/threonine protein kinase	Q55680	2034580	1653070	1984620	2805690	2818370	2576400	2034579	1653071	1984620	2805689	2818370	2576399	0.531778	2.37982	+	Regulatory functions	N/A		adenyl nucleotide binding;adenyl ribonucleotide binding;ATP binding;binding;catalytic activity;kinase activity;nucleotide binding;phosphotransferase activity, alcohol group as acceptor;protein kinase activity;purine nucleotide binding;purine ribonucleoside triphosphate binding;purine ribonucleotide binding;ribonucleotide binding;transferase activity;transferase activity, transferring phosphorus-c…		681	6.16	77348.3	0	-0.148311	2
sll0006	sll0006	aspC	putative aminotransferase	Q55679	30403500	30975500	31567200	22557200	22699900	22709300	30403510	30975510	31567190	22557190	22699890	22709290	-0.451575	4.78503	+	Amino acid biosynthesis	Aspartate family	biosynthetic process;metabolic process	binding;catalytic activity;cofactor binding;pyridoxal phosphate binding;transaminase activity;transferase activity;transferase activity, transferring nitrogenous groups;vitamin B6 binding;vitamin binding	Lysine biosynthesis	394	5.16	43979.1	0	-0.177919	0
sll0007	sll0007	sll0007	hypothetical protein	Q55678	7751940	8257950	8398160	9080540	10810000	10191100	7751938	8257950	8398162	9080545	10810010	10191090	0.301526	1.59797	+	Hypothetical	N/A				191	4.72	21249.7	0	0.127749	0
sll0008	sll0008	sll0008	unknown protein	Q55677	3346760	3889350	3673970	4049820	3735530	4063530	3346760	3889351	3673970	4049821	3735531	4063529	0.119089	0.754244		Unknown	N/A				169	4.92	19022.5	1	-0.0384615	1
sll0016	sll0016	mltA	probable membrane-bound lytic transglycosylase A	Q55666	9039120	8751290	8988880	13622900	13858300	13334300	9039126	8751287	8988883	13622890	13858300	13334300	0.607999	4.92821	+	Cell envelope	Murein sacculus and peptidoglycan	amine metabolic process;aminoglycan metabolic process;carbohydrate metabolic process;glycosaminoglycan metabolic process;macromolecule metabolic process;metabolic process;nitrogen compound metabolic process;peptidoglycan metabolic process;peptidoglycan turnover;polysaccharide metabolic process;primary metabolic process	catalytic activity;hydrolase activity;hydrolase activity, acting on glycosyl bonds;hydrolase activity, hydrolyzing O-glycosyl compounds		383	9.36	42115.8	1	-0.27624	1
sll0017	sll0017	hemL	glutamate-1-semialdehyde aminomutase	Q55665	123365000	122588000	128757000	103594000	98051000	98080800	123365100	122587900	128756900	103594000	98051030	98080860	-0.32213	3.13606	+	Biosynthesis of cofactors, prosthetic groups, and carriers	Cobalamin, heme, phycobilin and porphyrin	biosynthetic process;cellular aromatic compound metabolic process;cellular biosynthetic process;cellular metabolic process;cellular nitrogen compound biosynthetic process;cellular nitrogen compound metabolic process;cellular process;chlorophyll biosynthetic process;chlorophyll metabolic process;cofactor biosynthetic process;cofactor metabolic process;heterocycle biosynthetic process;heterocycle m…	binding;catalytic activity;cofactor binding;glutamate-1-semialdehyde 2,1-aminomutase activity;intramolecular transferase activity;intramolecular transferase activity, transferring amino groups;isomerase activity;pyridoxal phosphate binding;transaminase activity;transferase activity;transferase activity, transferring nitrogenous groups;vitamin B6 binding;vitamin binding		433	5.13	45891.6	0	0.131178	0
sll0018	sll0018	fbaA, fda	fructose-bisphosphate aldolase, class II	Q55664	624909000	727786000	724640000	649628000	675560000	541522000	624908800	727785500	724640300	649627600	675560000	541522300	-0.154236	0.589922		Energy metabolism	Glycolysis	alcohol catabolic process;alcohol metabolic process;carbohydrate catabolic process;carbohydrate metabolic process;catabolic process;cellular carbohydrate catabolic process;cellular carbohydrate metabolic process;cellular metabolic process;cellular process;generation of precursor metabolites and energy;glucose catabolic process;glucose metabolic process;glycolysis;hexose catabolic process;hexose m…	aldehyde-lyase activity;binding;carbon-carbon lyase activity;catalytic activity;cation binding;fructose-bisphosphate aldolase activity;ion binding;lyase activity;metal ion binding;transition metal ion binding;zinc ion binding	Carbon fixation in photosynthetic organisms;Fructose and mannose metabolism;Glycolysis / Gluconeogenesis;Methane metabolism;Pentose phosphate pathway	359	5.46	38972	0	-0.231198	0
sll0019	sll0019	dxr	1-deoxy-d-xylulose 5-phosphate reductoisomerase	Q55663	31536800	32757000	32011200	21224000	20715700	24727800	31536780	32756990	32011200	21224000	20715710	24727810	-0.530626	2.78058	+	Other categories	Other	alcohol metabolic process;biosynthetic process;carbohydrate metabolic process;carboxylic acid metabolic process;cellular aldehyde metabolic process;cellular biosynthetic process;cellular carbohydrate metabolic process;cellular ketone metabolic process;cellular lipid metabolic process;cellular metabolic process;cellular process;glyceraldehyde-3-phosphate metabolic process;isopentenyl diphosphate b…	1-deoxy-D-xylulose-5-phosphate reductoisomerase activity;binding;catalytic activity;cation binding;coenzyme binding;cofactor binding;ion binding;metal ion binding;NADP binding;NADPH binding;nucleotide binding;oxidoreductase activity;oxidoreductase activity, acting on CH-OH group of donors;oxidoreductase activity, acting on the CH-OH group of donors, NAD or NADP as acceptor	Terpenoid backbone biosynthesis	394	4.89	42532	0	0.18198	0
sll0020	sll0020	clpC	ATP-dependent Clp protease ATPase subunit	Q55662	102399000	97695100	98307600	102315000	102198000	107601000	102399000	97695060	98307650	102315000	102198000	107601000	0.0648173	0.922792		Translation	Degradation of proteins, peptides, and glycopeptides		adenyl nucleotide binding;adenyl ribonucleotide binding;ATP binding;binding;catalytic activity;hydrolase activity;nucleotide binding;peptidase activity;purine nucleotide binding;purine ribonucleoside triphosphate binding;purine ribonucleotide binding;ribonucleotide binding		821	5.4	91174.5	0	-0.287211	0
sll0021	sll0021	sll0021	probable exonuclease	Q55661	4054620	3820730	4114550	4889210	5127150	4962660	4054621	3820732	4114551	4889212	5127152	4962658	0.321123	3.02573	+	DNA replication, restriction, modification, recombination, and repair	N/A	cellular macromolecule metabolic process;cellular metabolic process;cellular nitrogen compound metabolic process;cellular process;DNA metabolic process;macromolecule metabolic process;metabolic process;nitrogen compound metabolic process;nucleic acid metabolic process;nucleobase-containing compound metabolic process;primary metabolic process	3'-5' exonuclease activity;catalytic activity;endonuclease activity;exonuclease activity;hydrolase activity;hydrolase activity, acting on ester bonds;nuclease activity		416	5.34	45939.8	0	-0.103846	0
sll0022	sll0022	sll0022	unknown protein	Q55659	15368300	13865500	14377300	16234100	14530000	16375800	15368310	13865500	14377310	16234100	14530010	16375790	0.112253	0.728798		Unknown	N/A				249	9.63	26642.9	0	-0.66506	0
sll0023	sll0023	sll0023	hypothetical protein	Q55658	12382800	14101600	13385900	10269300	9553190	9949850	12382800	14101600	13385910	10269300	9553192	9949844	-0.421342	2.47239	+	Hypothetical	N/A				447	4.51	51653.3	0	-0.322371	0
sll0024	sll0024	sll0024	unknown protein	Q55657	943769	1066570	907796	812507	1049860	1037480	943769	1066570	907796	812507	1049861	1037480	-0.00907001	0.0223945		Unknown	N/A				273	6.12	32318.6	0	-0.44652	0
sll0026	sll0026	ndhF4	NADH dehydrogenase subunit 5 (involved in constitutive, low affinity CO2 uptake)	Q55465	314444	350112	310736	759543	587761	1013300	314444	350112	310736	759543	587761	1013300	1.27525	1.68761	+	Photosynthesis and respiration	NADH dehydrogenase		binding;catalytic activity;cofactor binding;oxidoreductase activity;quinone binding	Oxidative phosphorylation	634	9.31	69363.4	16	0.836751	18
sll0027	sll0027	ndhD4	NADH dehydrogenase subunit 4 (involved in constitutive, low affinity CO2 uptake)	Q55464	6606510	6103370	6472720	3183590	2325320	2826290	6606509	6103367	6472719	3183589	2325321	2826288	-1.20251	3.61847	+	Photosynthesis and respiration	NADH dehydrogenase	ATP synthesis coupled electron transport;cellular metabolic process;cellular process;electron transport chain;generation of precursor metabolites and energy;metabolic process;oxidation-reduction process;respiratory electron transport chain	binding;catalytic activity;cofactor binding;NADH dehydrogenase (quinone) activity;NADH dehydrogenase (ubiquinone) activity;NADH dehydrogenase activity;oxidoreductase activity;oxidoreductase activity, acting on NADH or NADPH;oxidoreductase activity, acting on NADH or NADPH, quinone or similar compound as acceptor;quinone binding	Oxidative phosphorylation	507	6.76	55159.9	13	0.830572	13
sll0030	sll0030	cmpR	cmp operon transcriptional regulator, LysR family protein	Q55459	1789700	2496150	2065300	2864880	2886350	2829020	1789700	2496152	2065301	2864879	2886351	2829021	0.434002	1.64387	+	Regulatory functions	N/A	biosynthetic process;cellular biosynthetic process;cellular macromolecule biosynthetic process;cellular macromolecule metabolic process;cellular metabolic process;cellular nitrogen compound metabolic process;cellular process;macromolecule biosynthetic process;macromolecule metabolic process;metabolic process;nitrogen compound metabolic process;nucleic acid metabolic process;nucleobase-containing …	binding;DNA binding;nucleic acid binding;nucleic acid binding transcription factor activity;sequence-specific DNA binding transcription factor activity		304	6.98	34099.5	0	-0.0279605	0
sll0031	sll0031	sll0031	hypothetical protein	Q55456	1308880	1443930	1439280	1492670	2011350	1420080	1308879	1443930	1439279	1492671	2011351	1420079	0.232191	0.566538		Hypothetical	N/A		4 iron, 4 sulfur cluster binding;binding;cation binding;ion binding;iron-sulfur cluster binding;metal cluster binding;metal ion binding		395	5.59	43410.3	0	-0.120506	0
sll0033	sll0033	crtH	carotene isomerase	Q55455	15222200	14951100	14772400	13303800	12582200	12953500	15222210	14951100	14772400	13303800	12582200	12953500	-0.210659	2.93405	+	Hypothetical	N/A	biosynthetic process;carotenoid biosynthetic process;carotenoid metabolic process;cellular biosynthetic process;cellular lipid metabolic process;cellular metabolic process;cellular process;isoprenoid biosynthetic process;isoprenoid metabolic process;lipid biosynthetic process;lipid metabolic process;metabolic process;pigment biosynthetic process;pigment metabolic process;primary metabolic process…	catalytic activity;isomerase activity	Carotenoid biosynthesis	501	6.04	55771.8	0	-0.184232	0
sll0034	sll0034	sll0034	putative carboxypeptidase	Q55454	3316020	3486570	3571250	4294740	4866750	4547660	3316022	3486571	3571250	4294741	4866750	4547662	0.402189	2.44197	+	Other categories	Other		catalytic activity;hydrolase activity;peptidase activity		258	5.77	28593.3	1	-0.498062	1
sll0036	sll0036	sll0036	hypothetical protein	Q55452	9156410	9650060	10143600	11088500	10982000	10903900	9156409	9650060	10143600	11088500	10982000	10903910	0.18778	2.00727	+	Hypothetical	N/A	activation of protein kinase activity;activation of protein kinase C activity by G-protein coupled receptor protein signaling pathway;aldehyde biosynthetic process;biological regulation;biosynthetic process;cell surface receptor linked signaling pathway;cellular aldehyde metabolic process;cellular biosynthetic process;cellular metabolic process;cellular process;cellular response to stimulus;G-pro…	carbon-oxygen lyase activity;carbon-oxygen lyase activity, acting on phosphates;catalytic activity;diacylglycerol kinase activity;kinase activity;lyase activity;methylglyoxal synthase activity;NAD+ kinase activity;phosphotransferase activity, alcohol group as acceptor;transferase activity;transferase activity, transferring phosphorus-containing groups	Pyruvate metabolism	433	4.95	45909.5	0	0.136721	2
sll0037	sll0037	cbiX	hypothetical protein	Q55451	7085110	7355540	6704640	8020880	8169030	7821830	7085112	7355541	6704644	8020882	8169027	7821829	0.183403	1.95455	+	Hypothetical	N/A	biosynthetic process;cellular biosynthetic process;cellular metabolic process;cellular nitrogen compound biosynthetic process;cellular nitrogen compound metabolic process;cellular process;cobalamin biosynthetic process;cobalamin metabolic process;cofactor biosynthetic process;cofactor metabolic process;heterocycle biosynthetic process;heterocycle metabolic process;metabolic process;nitrogen compo…	4 iron, 4 sulfur cluster binding;binding;catalytic activity;cation binding;ion binding;iron-sulfur cluster binding;lyase activity;metal cluster binding;metal ion binding;sirohydrochlorin cobaltochelatase activity	Porphyrin and chlorophyll metabolism	336	5.83	38339.5	0	-0.378274	0
sll0038	sll0038	pixG, pisG, taxP1, rer1	positive phototaxis protein, two-component response regulator PatA subfamily	Q55448	10071100	9400210	9422360	8923620	9421380	8869230	10071100	9400205	9422365	8923617	9421381	8869231	-0.0863922	0.929254		Regulatory functions	N/A	biological regulation;cell differentiation;cellular developmental process;cellular process;cellular response to stimulus;developmental process;heterocyst differentiation;regulation of biological process;regulation of cellular process;response to stimulus;signal transduction;two-component signal transduction system (phosphorelay)		Two-component system	402	8.67	44815	0	-0.0343284	0
sll0039	sll0039	pixH, pisH	positive phototaxis protein, two-component response regulator CheY subfamily	Q55447	19778100	20320300	21400500	25056900	25882400	24802400	19778090	20320300	21400500	25056900	25882390	24802400	0.300527	2.92287	+	Regulatory functions	N/A	biological regulation;cellular process;cellular response to stimulus;regulation of biological process;regulation of cellular process;response to stimulus;signal transduction;two-component signal transduction system (phosphorelay)		Two-component system	119	4.82	13181.2	0	-0.10084	0
sll0040	sll0040	pixI, pisI	positive phototaxis protein, homologous to chemotaxis protein CheW	Q55446	1568270	1756250	1689310	1332220	1340240	1358860	1568269	1756249	1689311	1332221	1340239	1358861	-0.31466	2.38236	+	Cellular processes	Chemotaxis	chemotaxis;locomotion;response to chemical stimulus;response to external stimulus;response to stimulus;taxis	molecular transducer activity;signal transducer activity	Two-component system	147	7.98	16214.7	0	-0.0183673	1
sll0041	sll0041	pixJ1, pisJ1, taxD1	phytochrome-like photoreceptor protein for positive phototaxis;homologous to methyl-accepting chemotaxis protein	Q55445	30487500	31723900	31568300	36639700	36824100	36364500	30487520	31723910	31568320	36639680	36824120	36364510	0.227902	3.69625	+	Cellular processes	Chemotaxis	cellular macromolecule metabolic process;cellular metabolic process;cellular process;cellular protein metabolic process;chemotaxis;locomotion;macromolecule metabolic process;macromolecule modification;metabolic process;primary metabolic process;protein metabolic process;protein modification process;protein-chromophore linkage;response to chemical stimulus;response to external stimulus;response to…	molecular transducer activity;signal transducer activity	Two-component system	1000	4.69	108335	2	-0.2309	2
sll0042	sll0042	pixJ2, pisJ2	methyl-accepting chemotaxis protein for positive phototaxis	Q55444	25019600	21698700	23891800	27050900	24244200	26536200	25019600	21698700	23891790	27050890	24244190	26536210	0.140476	0.859642		Cellular processes	Chemotaxis		molecular transducer activity;signal transducer activity	Two-component system	163	5.18	17706.7	0	-0.413497	0
sll0043	sll0043	pixL, taxAY1, hik18	positive phototaxis protein, homologous to chemotaxis protein CheA, two-component hybrid histidine kinase	Q55443	12964600	12769600	12909500	9584710	9296870	9732700	12964600	12769610	12909490	9584706	9296869	9732701	-0.433498	4.73284	+	Regulatory functions	N/A	chemotaxis;locomotion;response to chemical stimulus;response to external stimulus;response to stimulus;taxis	catalytic activity;kinase activity;molecular transducer activity;phosphotransferase activity, alcohol group as acceptor;phosphotransferase activity, nitrogenous group as acceptor;protein histidine kinase activity;protein kinase activity;signal transducer activity;transferase activity;transferase activity, transferring phosphorus-containing groups;two-component sensor activity	Two-component system	1402	4.56	153104	0	-0.134023	0
sll0044	sll0044	sll0044	unknown protein	Q55442	10514900	11947500	12118400	5735920	5927910	5601410	10514900	11947510	12118390	5735920	5927910	5601409	-1.0021	3.43548	+	Unknown	N/A	chemotaxis;locomotion;response to chemical stimulus;response to external stimulus;response to stimulus;taxis	molecular transducer activity;signal transducer activity		161	7.91	17733.6	0	0.0670807	0
sll0045	sll0045	spsA	sucrose phosphate synthase	Q55440	1530320	1644110	1767780	2187880	2318140	2118230	1530321	1644111	1767780	2187880	2318141	2118229	0.4226	2.46752	+	Energy metabolism	Sugars	biosynthetic process;metabolic process	catalytic activity	Starch and sucrose metabolism	720	5.49	81411.7	0	-0.311528	0
sll0048	sll0048	sll0048	unknown protein	Q55437	17852600	16790600	16333000	21985800	20442500	21661300	17852590	16790600	16333000	21985790	20442500	21661290	0.330266	2.59255	+	Unknown	N/A				312	4.91	34866.8	0	-0.145513	0
sll0051	sll0051	sll0051	hypothetical protein	Q55162	63572400	56903100	63595200	59643400	65271700	58708100	63572430	56903140	63595210	59643380	65271740	58708110	-0.00351194	0.0163499		Hypothetical	N/A		binding;catalytic activity;cation binding;hydrolase activity;ion binding;metal ion binding;transition metal ion binding;zinc ion binding		159	4.41	17799	0	-0.328302	0
sll0053	sll0053	accC	biotin carboxylase	Q55160	25036600	26013800	29559700	10886100	12090900	12534400	25036610	26013810	29559720	10886100	12090900	12534400	-1.18268	3.29981	+	Fatty acid, phospholipid and sterol metabolism	N/A		adenyl nucleotide binding;adenyl ribonucleotide binding;ATP binding;binding;biotin carboxylase activity;catalytic activity;cation binding;ion binding;ligase activity;ligase activity, forming carbon-nitrogen bonds;metal ion binding;nucleotide binding;purine nucleotide binding;purine ribonucleoside triphosphate binding;purine ribonucleotide binding;ribonucleotide binding	Carbon fixation pathways in prokaryotes;Fatty acid biosynthesis;Propanoate metabolism;Pyruvate metabolism;Tetracycline biosynthesis	448	6.82	49164.5	0	-0.165625	0
sll0055	sll0055	sll0055	processing protease	Q55159	1426510	1535170	1619280	1402010	1460590	1324480	1426511	1535170	1619280	1402010	1460589	1324480	-0.129706	0.896188		Translation	Degradation of proteins, peptides, and glycopeptides		binding;catalytic activity;cation binding;endopeptidase activity;hydrolase activity;ion binding;metal ion binding;metalloendopeptidase activity;metallopeptidase activity;peptidase activity;peptidase activity, acting on L-amino acid peptides		428	5.35	48117.9	0	-0.238084	0
sll0057	sll0057	grpE	heat shock protein GrpE	Q59978	69063400	71340600	70906000	73877900	73937000	76934200	69063400	71340630	70906020	73877900	73937010	76934250	0.0889543	1.66251	+	Cellular processes	Chaperones	cellular macromolecule metabolic process;cellular metabolic process;cellular process;cellular protein metabolic process;macromolecule metabolic process;metabolic process;primary metabolic process;protein folding;protein metabolic process	adenyl nucleotide binding;adenyl-nucleotide exchange factor activity;ATPase regulator activity;binding;enzyme regulator activity;nucleoside-triphosphatase regulator activity;nucleotide binding;purine nucleotide binding		249	4.62	27567.6	0	-0.76747	0
sll0058	sll0058	dnaK1	DnaK protein 1, heat shock protein 70, molecular chaperone	Q55154	36977400	36673800	38578800	36606700	34990200	35385500	36977400	36673800	38578810	36606710	34990200	35385490	-0.069085	1.07416		Cellular processes	Chaperones	cellular macromolecule metabolic process;cellular metabolic process;cellular process;cellular protein metabolic process;macromolecule metabolic process;metabolic process;primary metabolic process;protein folding;protein metabolic process	adenyl nucleotide binding;adenyl ribonucleotide binding;ATP binding;binding;nucleotide binding;purine nucleotide binding;purine ribonucleoside triphosphate binding;purine ribonucleotide binding;ribonucleotide binding	ko05152;RNA degradation	692	4.6	75178.5	0	-0.256214	0
sll0060	sll0060	sll0060	hypothetical protein	Q55153	208739	286544	405281	1828310	1568630	1627180	208739	286544	405281	1828311	1568630	1627179	2.47997	3.83795	+	Hypothetical	N/A				344	10.05	38810.5	7	0.750581	6
sll0063	sll0063	sll0063	hypothetical protein	Q55147	1600240	1597640	1526620	2091700	2009600	2250150	1600241	1597641	1526621	2091700	2009600	2250149	0.426923	2.72072	+	Hypothetical	N/A	cellular component assembly;cellular component assembly at cellular level;cellular component organization;cellular component organization at cellular level;cellular component organization or biogenesis;cellular component organization or biogenesis at cellular level;cellular macromolecular complex assembly;cellular macromolecular complex subunit organization;cellular process;cellular protein compl…	cofactor transporter activity;heme transporter activity;transporter activity		395	9.04	43113.3	7	0.741519	8
sll0064	sll0064	sll0064	periplasmic protein, putative polar amino acid transport system substrate-binding protein	Q55146	22517900	23983200	23414200	11393000	12648100	12518100	22517890	23983190	23414210	11393000	12648100	12518100	-0.935373	4.34931	+	Transport and binding proteins	N/A				275	4.37	30177.5	0	0.0949091	1
sll0065	sll0065	ilvN	acetolactate synthase small subunit	Q55141	60679100	58351900	54715300	43155300	42442200	40405500	60679100	58351920	54715280	43155320	42442220	40405520	-0.463523	2.93593	+	Amino acid biosynthesis	Branched chain family	amine biosynthetic process;amine metabolic process;biosynthetic process;branched chain family amino acid biosynthetic process;branched chain family amino acid metabolic process;carboxylic acid biosynthetic process;carboxylic acid metabolic process;cellular amine metabolic process;cellular amino acid biosynthetic process;cellular amino acid metabolic process;cellular biosynthetic process;cellular …	acetolactate synthase activity;amine binding;amino acid binding;binding;carboxylic acid binding;catalytic activity;transferase activity;transferase activity, transferring aldehyde or ketonic groups	Butanoate metabolism;C5-Branched dibasic acid metabolism;Pantothenate and CoA biosynthesis;Valine, leucine and isoleucine biosynthesis	172	5.36	18871	0	0.126163	0
sll0066	sll0066	sll0066	unknown protein	Q55140	10902200	11819800	11036100	9630150	10439900	9870440	10902210	11819790	11036100	9630152	10439900	9870434	-0.173136	1.56681	+	Unknown	N/A				315	4.74	34168.3	1	-0.0587302	1
sll0067	sll0067	gst	glutathione S-transferase	Q55139	19466300	21321500	19542900	18893300	17946500	17295600	19466300	21321510	19542890	18893300	17946490	17295600	-0.15632	1.26951		Biosynthesis of cofactors, prosthetic groups, and carriers	Thioredoxin, glutaredoxin, and glutathione		catalytic activity;transferase activity	Drug metabolism - cytochrome P450;Glutathione metabolism;Metabolism of xenobiotics by cytochrome P450	184	6.13	20377.7	0	0.223913	0
sll0068	sll0068	sll0068	unknown protein	Q55138	4365930	4117910	4496430	2954450	3010540	2785410	4365930	4117908	4496433	2954448	3010541	2785410	-0.5689	3.38703	+	Unknown	N/A				1209	5.68	134657	0	-0.153929	0
sll0069	sll0069	sll0069	hypothetical protein	Q55137	5139100	5236310	5645850	8317880	8622910	9264550	5139103	5236313	5645847	8317885	8622910	9264551	0.709873	3.35357	+	Hypothetical	N/A				256	5.15	28900.9	0	-0.312109	0
sll0070	sll0070	purU	phosphoribosylglycinamide formyltransferase	Q55135	3954660	3670530	3270780	3266030	3528950	3461970	3954662	3670528	3270779	3266030	3528948	3461970	-0.087193	0.426168		Purines, pyrimidines, nucleosides, and nucleotides	Purine ribonucleotide biosynthesis	biosynthetic process;cellular biosynthetic process;cellular metabolic process;cellular nitrogen compound biosynthetic process;cellular nitrogen compound metabolic process;cellular process;'de novo' IMP biosynthetic process;heterocycle biosynthetic process;heterocycle metabolic process;IMP biosynthetic process;IMP metabolic process;metabolic process;nitrogen compound metabolic process;nucleobase-c…	amine binding;amino acid binding;binding;carboxylic acid binding;catalytic activity;formyltetrahydrofolate deformylase activity;hydrolase activity;hydrolase activity, acting on carbon-nitrogen (but not peptide) bonds;hydrolase activity, acting on carbon-nitrogen (but not peptide) bonds, in linear amides;hydroxymethyl-, formyl- and related transferase activity;transferase activity;transferase acti…	Glyoxylate and dicarboxylate metabolism;One carbon pool by folate	284	6.25	32634.4	0	-0.0957746	0
sll0071	sll0071	sll0071	hypothetical protein	Q55134	3894370	3777960	3721960	2213210	2422080	2726690	3894368	3777961	3721960	2213211	2422080	2726690	-0.630145	2.98525	+	Hypothetical	N/A	biosynthetic process;metabolic process			333	8.64	38000.9	0	-0.0900901	0
sll0072	sll0072	sll0072	hypothetical protein	Q55133	3799620	4017110	3958350	3607670	3680340	3460000	3799620	4017111	3958350	3607672	3680339	3460002	-0.131667	1.69282	+	Hypothetical	N/A		binding;DNA binding;nucleic acid binding;sequence-specific DNA binding		227	5.07	25799.6	0	-0.315859	0
sll0078	sll0078	thrS	threonyl-tRNA synthetase	Q55806	22026900	22762600	21319500	15862200	16039600	16555100	22026900	22762610	21319510	15862210	16039600	16555100	-0.448145	3.64654	+	Translation	Aminoacyl tRNA synthetases and tRNA modification	amine metabolic process;amino acid activation;carboxylic acid metabolic process;cellular amine metabolic process;cellular amino acid metabolic process;cellular ketone metabolic process;cellular macromolecule metabolic process;cellular metabolic process;cellular nitrogen compound metabolic process;cellular process;macromolecule metabolic process;metabolic process;ncRNA metabolic process;nitrogen c…	adenyl nucleotide binding;adenyl ribonucleotide binding;aminoacyl-tRNA ligase activity;ATP binding;binding;catalytic activity;cation binding;ion binding;ligase activity;ligase activity, forming aminoacyl-tRNA and related compounds;ligase activity, forming carbon-oxygen bonds;metal ion binding;nucleotide binding;purine nucleotide binding;purine ribonucleoside triphosphate binding;purine ribonucleo…	Aminoacyl-tRNA biosynthesis	603	5.3	68872.8	0	-0.34743	0
sll0080	sll0080	argC	N-acetyl-gamma-glutamyl-phosphate reductase	P54899	42003800	44132100	42320700	47759400	44875700	48042800	42003800	44132090	42320690	47759390	44875720	48042790	0.131115	1.55128	+	Amino acid biosynthesis	Glutamate family / Nitrogen assimilation	amine biosynthetic process;amine metabolic process;arginine biosynthetic process;arginine metabolic process;biosynthetic process;carboxylic acid biosynthetic process;carboxylic acid metabolic process;cellular amine metabolic process;cellular amino acid biosynthetic process;cellular amino acid metabolic process;cellular biosynthetic process;cellular ketone metabolic process;cellular metabolic proc…	binding;catalytic activity;coenzyme binding;cofactor binding;N-acetyl-gamma-glutamyl-phosphate reductase activity;NAD binding;nucleotide binding;oxidoreductase activity;oxidoreductase activity, acting on the aldehyde or oxo group of donors;oxidoreductase activity, acting on the aldehyde or oxo group of donors, NAD or NADP as acceptor	Arginine and proline metabolism;Lysine biosynthesis	351	6.25	38209	0	0.0279202	0
sll0082	sll0082	sll0082	hypothetical protein	Q55800	2510.2	79200	10740.6	0	0	163169	2510.2	79200	10740.6	466438	246504	163169	3.24436	1.30652	+	Hypothetical	N/A				118	10.04	13848.4	2	-0.0271186	3
sll0083	sll0083	gmhA	phosphoheptose isomerase	Q55797	6024640	6450780	7010260	5255510	5454770	4709070	6024641	6450781	7010264	5255510	5454772	4709072	-0.337672	1.69749	+	Cell envelope	Surface polysaccharides, lipopolysaccharides and antigens	alcohol biosynthetic process;alcohol metabolic process;biosynthetic process;carbohydrate biosynthetic process;carbohydrate metabolic process;cellular biosynthetic process;cellular carbohydrate biosynthetic process;cellular carbohydrate metabolic process;cellular metabolic process;cellular process;D-glycero-D-manno-heptose 7-phosphate biosynthetic process;lipopolysaccharide core region biosyntheti…	binding;carbohydrate binding;catalytic activity;cation binding;D-sedoheptulose 7-phosphate isomerase activity;intramolecular transferase activity;intramolecular transferase activity, phosphotransferases;ion binding;isomerase activity;metal ion binding;transition metal ion binding;zinc ion binding	Lipopolysaccharide biosynthesis	194	6.14	21137	0	0.00206186	0
sll0084	sll0084	hisB	putative phosphatase	Q55796	1366940	2077410	1791480	1558390	1308940	952587	1366940	2077410	1791480	1558390	1308940	952588	-0.454877	0.805012		Amino acid biosynthesis	Aromatic amino acid family	carbohydrate metabolic process;metabolic process;primary metabolic process	catalytic activity;hydrolase activity;hydrolase activity, acting on ester bonds;phosphatase activity;phosphoric ester hydrolase activity		161	5.29	17384.8	0	-0.0993789	0
sll0085	sll0085	sll0085	unknown protein	Q55795	3896000	4437470	4332640	2308900	2224880	2207810	3896000	4437472	4332643	2308901	2224881	2207810	-0.909813	3.51614	+	Unknown	N/A				403	5.85	46428	0	-0.299752	0
sll0086	sll0086	sll0086	putative arsenical pump-driving ATPase	Q55794	11578300	12212400	12584300	17336200	17199100	17622700	11578300	12212400	12584300	17336210	17199100	17622710	0.519942	4.10104	+	Other categories	Drug and analog sensitivity	response to arsenic-containing substance;response to chemical stimulus;response to inorganic substance;response to stimulus	active transmembrane transporter activity;adenyl nucleotide binding;adenyl ribonucleotide binding;anion transmembrane transporter activity;anion transmembrane-transporting ATPase activity;arsenite secondary active transmembrane transporter activity;arsenite transmembrane transporter activity;arsenite-transmembrane transporting ATPase activity;ATP binding;ATPase activity;ATPase activity, coupled;A…		396	5.17	44626.2	0	-0.258333	0
sll0088	sll0088	sll0088	hypothetical protein	Q55789	988730	1177590	965888	1077990	931138	1149720	988730	1177590	965888	1077991	931138	1149720	0.0122189	0.0322286		Hypothetical	N/A				240	5.88	27370.2	0	-0.380833	0
sll0094	sll0094	hik37	two-component sensor histidine kinase	Q55885	2183960	2510520	2594910	1790320	1893040	2057160	2183961	2510519	2594910	1790320	1893041	2057161	-0.344616	1.60446	+	Regulatory functions	N/A		adenyl nucleotide binding;adenyl ribonucleotide binding;ATP binding;binding;catalytic activity;kinase activity;molecular transducer activity;nucleotide binding;phosphotransferase activity, alcohol group as acceptor;phosphotransferase activity, nitrogenous group as acceptor;protein histidine kinase activity;protein kinase activity;purine nucleotide binding;purine ribonucleoside triphosphate bindin…		457	5.36	51781.5	0	-0.146171	0
sll0095	sll0095	spkL	serine/threonine protein kinase	Q55884	253481	0	142325	363799	340734	488519	253481	231429	142325	363799	340734	488519	0.92758	1.52485	+	Regulatory functions	N/A		catalytic activity;transferase activity;transferase activity, transferring phosphorus-containing groups		531	8.93	60723.6	2	0.0177024	2
sll0096	sll0096	sll0096	hypothetical protein	Q55883	14990900	15186200	12921700	11946000	11684400	11907100	14990900	15186210	12921700	11946010	11684400	11907110	-0.278305	1.58695	+	Hypothetical	N/A				448	6.09	49777.6	0	-0.28192	0
sll0098	sll0098	rlmN	hypothetical protein	Q55880	5808680	5566930	6115600	6220010	5220070	6256750	5808677	5566932	6115604	6220009	5220070	6256752	0.0168606	0.0635748		Hypothetical	N/A	cellular macromolecule metabolic process;cellular metabolic process;cellular nitrogen compound metabolic process;cellular process;macromolecule metabolic process;macromolecule methylation;macromolecule modification;metabolic process;methylation;ncRNA metabolic process;ncRNA processing;nitrogen compound metabolic process;nucleic acid metabolic process;nucleobase-containing compound metabolic proce…	4 iron, 4 sulfur cluster binding;binding;catalytic activity;cation binding;C-methyltransferase activity;ion binding;iron-sulfur cluster binding;metal cluster binding;metal ion binding;methyltransferase activity;nucleic acid binding;RNA binding;RNA methyltransferase activity;rRNA (adenine) methyltransferase activity;rRNA (adenine-C2-)-methyltransferase activity;rRNA binding;rRNA methyltransferase …		350	8.1	38856.6	0	-0.142571	0
sll0099	sll0099	cbiE, cbiT, cobL	precorrin-6y C5, 15-methyltransferase (decarboxylating)	Q55879	771964	811768	781108	1144890	1222220	1126920	771964	811768	781108	1144890	1222221	1126921	0.563149	3.54493	+	Biosynthesis of cofactors, prosthetic groups, and carriers	Cobalamin, heme, phycobilin and porphyrin	biosynthetic process;cellular biosynthetic process;cellular metabolic process;cellular nitrogen compound biosynthetic process;cellular nitrogen compound metabolic process;cellular process;cobalamin biosynthetic process;cobalamin metabolic process;cofactor biosynthetic process;cofactor metabolic process;heterocycle biosynthetic process;heterocycle metabolic process;metabolic process;nitrogen compo…	catalytic activity;methyltransferase activity;protein methyltransferase activity;transferase activity;transferase activity, transferring one-carbon groups	Porphyrin and chlorophyll metabolism	425	8.21	46276.5	0	0.0618824	0
sll0100	sll0100	sll0100	N-acyl-L-amino acid amidohydrolase	P54984	4698390	4621140	4885080	7071400	6264210	6245980	4698388	4621143	4885083	7071402	6264210	6245983	0.463139	2.49615	+	Amino acid biosynthesis	Glutamate family / Nitrogen assimilation		catalytic activity;hydrolase activity		393	5.85	42656.7	0	-0.0407125	0
sll0102	sll0102	sll0102	hypothetical protein	Q55875	20870900	19749900	20135100	20858000	19587900	20395100	20870890	19749900	20135090	20858010	19587900	20395100	0.00202007	0.0190389		Hypothetical	N/A				358	5.29	40096.6	0	-0.334637	0
sll0103	sll0103	sll0103	hypothetical protein	Q55874	40083900	40049000	37118600	70502100	66895400	69075100	40083890	40048980	37118610	70502110	66895380	69075090	0.816344	4.49196	+	Hypothetical	N/A				420	5.27	45849.8	0	-0.342619	0
sll0107	sll0107	eda	KHG/KDPG aldolase	Q55872	316399	311431	277846	280415	280009	314540	316399	311431	277846	280415	280009	314540	-0.0497706	0.242503		Energy metabolism	Amino acids and amines		catalytic activity;lyase activity	Arginine and proline metabolism;Glyoxylate and dicarboxylate metabolism;Pentose and glucuronate interconversions;Pentose phosphate pathway	182	5.65	19072.1	0	0.333516	0
sll0108	sll0108	amt1	ammonium/methylammonium permease	P54147	10029700	11017000	11112200	50725300	50685100	46968300	10029700	11017000	11112200	50725320	50685100	46968290	2.20599	5.13148	+	Transport and binding proteins	N/A		ammonium transmembrane transporter activity;cation transmembrane transporter activity;inorganic cation transmembrane transporter activity;ion transmembrane transporter activity;organic cation transmembrane transporter activity;substrate-specific transmembrane transporter activity;substrate-specific transporter activity;transmembrane transporter activity;transporter activity		507	5.67	53580.3	12	0.684813	11
sll0109	sll0109	aroH	chorismate mutase	Q55869	6145510	6550230	6649930	9282680	9658940	9499630	6145512	6550230	6649929	9282684	9658944	9499628	0.555974	4.05506	+	Amino acid biosynthesis	Aromatic amino acid family			Phenylalanine, tyrosine and tryptophan biosynthesis	127	5.88	14401.5	0	-0.153543	0
sll0135	sll0135	mtnP	putative 5'-methylthioadenosine phosphorylase	P0DJF8	13450400	13876300	13386800	12477800	12939100	12851700	13450410	13876300	13386790	12477800	12939110	12851700	-0.0893459	1.75658	+	Other categories	Other	amine biosynthetic process;amine metabolic process;amino acid salvage;aspartate family amino acid biosynthetic process;aspartate family amino acid metabolic process;biosynthetic process;carboxylic acid biosynthetic process;carboxylic acid metabolic process;cellular amine metabolic process;cellular amino acid biosynthetic process;cellular amino acid metabolic process;cellular biosynthetic process;…	catalytic activity;phosphorylase activity;S-methyl-5-thioadenosine phosphorylase activity;transferase activity;transferase activity, transferring glycosyl groups;transferase activity, transferring hexosyl groups;transferase activity, transferring pentosyl groups	Cysteine and methionine metabolism	318	6.36	34483.7	0	0.0619497	0
sll0136	sll0136	pepP	aminopeptidase P	P74468	14528100	14635300	14136600	14168700	13826500	14122300	14528100	14635310	14136600	14168710	13826490	14122310	-0.0399474	0.99588		Translation	Degradation of proteins, peptides, and glycopeptides		aminopeptidase activity;binding;catalytic activity;cation binding;exopeptidase activity;hydrolase activity;ion binding;manganese ion binding;metal ion binding;peptidase activity;peptidase activity, acting on L-amino acid peptides;transition metal ion binding		441	5.37	49501	0	-0.361905	0
sll0141	sll0141	sll0141	hypothetical protein	P74462	1150460	1065820	1190080	3453250	3208930	3411250	1150460	1065820	1190080	3453248	3208930	3411252	1.56425	4.91914	+	Hypothetical	N/A	cellular process;establishment of localization;transmembrane transport;transport			467	5.28	50992.6	0	-0.328908	0
sll0142	sll0142	sll0142	probable cation efflux system protein	P74461	1370780	1387490	1327930	3220200	3275260	3286780	1370781	1387489	1327930	3220201	3275262	3286779	1.25941	6.60173	+	Transport and binding proteins	N/A		transporter activity		1075	4.72	115189	12	0.381488	12
sll0144	sll0144	pyrH	uridine monophosphate kinase	P74457	23136900	21881700	23895300	17792700	18944200	16285600	23136890	21881690	23895300	17792690	18944200	16285610	-0.37819	2.2653	+	Purines, pyrimidines, nucleosides, and nucleotides	Pyrimidine ribonucleotide biosynthesis	biosynthetic process;cellular biosynthetic process;cellular metabolic process;cellular nitrogen compound biosynthetic process;cellular nitrogen compound metabolic process;cellular process;CTP biosynthetic process;CTP metabolic process;'de novo' CTP biosynthetic process;heterocycle biosynthetic process;heterocycle metabolic process;metabolic process;nitrogen compound metabolic process;nucleobase-c…	adenyl nucleotide binding;adenyl ribonucleotide binding;ATP binding;binding;catalytic activity;kinase activity;nucleobase-containing compound kinase activity;nucleotide binding;nucleotide kinase activity;phosphotransferase activity, phosphate group as acceptor;purine nucleotide binding;purine ribonucleoside triphosphate binding;purine ribonucleotide binding;ribonucleotide binding;transferase acti…		260	5.15	27651	0	0.241154	0
sll0145	sll0145	frr, rrf	ribosome releasing factor	P74456	96824200	94123300	98380700	85154700	88273300	90406800	96824170	94123300	98380720	85154660	88273280	90406790	-0.133072	1.90433	+	Translation	Protein modification and translation factors	cellular component disassembly;cellular component disassembly at cellular level;cellular component organization;cellular component organization at cellular level;cellular component organization or biogenesis;cellular component organization or biogenesis at cellular level;cellular macromolecular complex disassembly;cellular macromolecular complex subunit organization;cellular process;cellular prot…			182	5.65	20186	0	-0.538462	0
sll0146	sll0146	natC	Integral membrane protein of the ABC-type, Nat permease for neutral amino acids	P74455	1781380	1860970	1743300	1487630	1009440	1615630	1781381	1860970	1743299	1487631	1009440	1615629	-0.389035	1.06239		Transport and binding proteins	N/A		transporter activity	ABC transporters	372	9.56	40826.6	9	0.708871	9
sll0147	sll0147	sll0147	hypothetical protein	P74454	7499530	7066370	7524670	5034860	4860820	4840600	7499533	7066374	7524670	5034857	4860821	4840601	-0.584059	3.96434	+	Hypothetical	N/A			Carotenoid biosynthesis	668	8.29	76269.6	0	-0.160479	0
sll0148	sll0148	sll0148	hypothetical protein	P74453	18132500	17797300	17681000	19265100	20694000	19370300	18132490	17797310	17681010	19265090	20694010	19370290	0.146223	1.78411	+	Hypothetical	N/A		catalytic activity;cysteine-type endopeptidase activity;cysteine-type peptidase activity;endopeptidase activity;hydrolase activity;peptidase activity;peptidase activity, acting on L-amino acid peptides		735	5.62	78501.2	0	-0.103673	0
sll0149	sll0149	sll0149	hypothetical protein	P74452	4856610	4994610	5147420	5457020	5342250	5588270	4856607	4994607	5147419	5457023	5342251	5588273	0.127769	1.86618	+	Hypothetical	N/A				584	4.86	65813.3	0	-0.255137	0
sll0154	sll0154	sll0154	hypothetical protein	Q55575	678219	626154	684307	320123	268120	275443	678219	626154	684307	320123	268120	275443	-1.20323	3.9673	+	Hypothetical	N/A	biological regulation;regulation of anatomical structure morphogenesis;regulation of biological process;regulation of biological quality;regulation of cell morphogenesis;regulation of cell shape;regulation of cellular component organization;regulation of cellular process;regulation of developmental process			462	9.4	51007.4	2	-0.00411255	2
sll0157	sll0157	sll0157	hypothetical protein	Q55571	4994990	4495670	4591460	8735270	8672680	8239990	4994990	4495672	4591461	8735266	8672678	8239988	0.864978	4.2191	+	Hypothetical	N/A				256	4.67	28098.2	0	0.00976562	0
sll0158	sll0158	glgB	1,4-alpha-glucan branching enzyme	P52981	46867000	50567900	47744200	47238600	46539600	44958800	46867000	50567900	47744180	47238620	46539620	44958800	-0.0654805	0.756831		Central intermediary metabolism	Polysaccharides and glycoproteins	biosynthetic process;carbohydrate biosynthetic process;carbohydrate metabolic process;cellular biosynthetic process;cellular carbohydrate biosynthetic process;cellular carbohydrate metabolic process;cellular glucan metabolic process;cellular macromolecule biosynthetic process;cellular macromolecule metabolic process;cellular metabolic process;cellular polysaccharide biosynthetic process;cellular …	1,4-alpha-glucan branching enzyme activity;binding;catalytic activity;cation binding;hydrolase activity;hydrolase activity, acting on glycosyl bonds;hydrolase activity, hydrolyzing O-glycosyl compounds;ion binding;transferase activity;transferase activity, transferring glycosyl groups;transferase activity, transferring hexosyl groups	Starch and sucrose metabolism	770	5.34	89527.5	0	-0.442987	0
sll0160	sll0160	sll0160	hypothetical protein	Q55570	1975230	1868090	1942310	2030920	1972400	1945780	1975230	1868089	1942309	2030921	1972399	1945779	0.0401976	0.603413		Hypothetical	N/A	cellular metabolic process;cellular process;electron transport chain;generation of precursor metabolites and energy;metabolic process;oxidation-reduction process;respiratory electron transport chain			224	9.82	25730.4	5	0.3375	5
sll0162	sll0162	sll0162	hypothetical protein	Q55564	6293690	6606610	6363890	8113110	8082590	7928730	6293687	6606613	6363887	8113113	8082591	7928735	0.324574	3.89764	+	Hypothetical	N/A				194	5.66	22688.3	0	-1.14021	0
sll0163	sll0163	sll0163	WD-repeat protein	Q55563	11092100	10776300	11561500	12906200	13004100	12770500	11092100	10776300	11561500	12906200	13004100	12770500	0.210479	2.74004	+	Other categories	WD repeat proteins				1693	5.6	189935	0	-0.27785	0
sll0166	sll0166	cobA/hemD	a fusion protein between uroporphyrinogen-III C-methyltransferase (CobA/CorA) and uroporphyrinogen-III synthase (HemD)	Q55562	6012560	6348520	6848140	6770850	6872720	6678360	6012562	6348517	6848142	6770846	6872722	6678360	0.0812383	0.676113		Biosynthesis of cofactors, prosthetic groups, and carriers	Cobalamin, heme, phycobilin and porphyrin	biosynthetic process;cellular biosynthetic process;cellular metabolic process;cellular nitrogen compound biosynthetic process;cellular nitrogen compound metabolic process;cellular process;cofactor biosynthetic process;cofactor metabolic process;heterocycle biosynthetic process;heterocycle metabolic process;metabolic process;nitrogen compound metabolic process;porphyrin-containing compound biosynt…	carbon-oxygen lyase activity;catalytic activity;hydro-lyase activity;lyase activity;methyltransferase activity;oxidoreductase activity;oxidoreductase activity, acting on the CH-CH group of donors;oxidoreductase activity, acting on the CH-CH group of donors, NAD or NADP as acceptor;precorrin-2 dehydrogenase activity;transferase activity;transferase activity, transferring one-carbon groups;uroporph…	Porphyrin and chlorophyll metabolism	538	6.95	58689.7	0	-0.0265799	0
sll0167	sll0167	sll0167	unknown protein	Q55561	23568000	24428300	21908800	38119000	38173100	36401900	23568000	24428290	21908810	38119020	38173080	36401880	0.688941	3.95733	+	Unknown	N/A				164	3.96	17865.1	0	0.0189024	0
sll0169	sll0169	sll0169	cell division protein Ftn2 homolog	Q55559	1872610	2067690	1949120	1193640	1432390	1386960	1872609	2067689	1949121	1193639	1432390	1386959	-0.553448	2.60086	+	Cellular processes	Cell division	barrier septum formation;cellular component assembly;cellular component assembly at cellular level;cellular component organization;cellular component organization at cellular level;cellular component organization or biogenesis;cellular component organization or biogenesis at cellular level;cellular process;cytokinetic process			714	4.88	79423.5	1	-0.378711	0
sll0170	sll0170	dnaK2	DnaK protein 2, heat shock protein 70, molecular chaperone	P22358	108192000	108974000	108987000	121998000	125265000	125184000	108192000	108974100	108987000	121998000	125265000	125184000	0.191486	3.81298	+	Cellular processes	Chaperones	cellular macromolecule metabolic process;cellular metabolic process;cellular process;cellular protein metabolic process;macromolecule metabolic process;metabolic process;primary metabolic process;protein folding;protein metabolic process	adenyl nucleotide binding;adenyl ribonucleotide binding;ATP binding;binding;nucleotide binding;purine nucleotide binding;purine ribonucleoside triphosphate binding;purine ribonucleotide binding;ribonucleotide binding	ko05152;RNA degradation	636	4.72	67614.2	0	-0.275	0
sll0171	sll0171	gcvT	probable aminomethyltransferase	P54261	8911760	9208720	9214300	8543060	8488330	8502650	8911756	9208720	9214297	8543060	8488333	8502653	-0.0983152	2.39154	+	Energy metabolism	Amino acids and amines	amine catabolic process;amine metabolic process;carboxylic acid catabolic process;carboxylic acid metabolic process;catabolic process;cellular amine metabolic process;cellular amino acid catabolic process;cellular amino acid metabolic process;cellular catabolic process;cellular ketone metabolic process;cellular metabolic process;cellular nitrogen compound metabolic process;cellular process;glycin…	aminomethyltransferase activity;catalytic activity;methyltransferase activity;transaminase activity;transferase activity;transferase activity, transferring nitrogenous groups;transferase activity, transferring one-carbon groups	Glycine, serine and threonine metabolism;Nitrogen metabolism;One carbon pool by folate	372	5.53	41036.3	0	-0.160753	0
sll0172	sll0172	sll0172	periplasmic protein, function unknown	Q55558	46140000	43040900	35712300	127493000	119022000	120563000	46140000	43040910	35712310	127493000	119022000	120562900	1.55539	4.43042	+	Unknown	N/A				152	5.21	16346.8	0	0.219079	1
sll0173	sll0173	vgb	virginiamycin B hydrolase, periplasmic protein	Q55557	44938100	51468000	51972000	181357000	186498000	164973000	44938120	51468000	51972000	181357000	186498000	164973000	1.84439	4.31215	+	Hypothetical	N/A	antibiotic catabolic process;antibiotic metabolic process;catabolic process;cellular catabolic process;cellular metabolic process;cellular process;drug metabolic process;metabolic process;response to antibiotic;response to chemical stimulus;response to stimulus	binding;carbon-oxygen lyase activity;catalytic activity;cation binding;hydrolase activity;ion binding;lyase activity;magnesium ion binding;metal ion binding		352	6.3	38545.4	0	-0.36733	0
sll0174	sll0174	sll0174	hypothetical protein	Q55556	1946970	1831160	1863100	3008510	2927150	2871590	1946970	1831161	1863099	3008512	2927151	2871591	0.642682	4.43659	+	Hypothetical	N/A				284	6.65	30551.2	0	0.176761	1
sll0175	sll0175	sll0175	hypothetical protein	Q55555	3206010	3237300	3446130	4811660	4202520	4542680	3206008	3237301	3446129	4811659	4202519	4542680	0.455063	2.50851	+	Hypothetical	N/A		catalytic activity;oxidoreductase activity		540	7.67	59249.8	0	-0.162407	0
sll0176	sll0176	sll0176	hypothetical protein	Q55554	1217000	1330290	1047970	921364	757674	932474	1217000	1330290	1047970	921364	757674	932474	-0.461211	1.52064	+	Hypothetical	N/A				107	6.7	12019.7	0	-0.415888	0
sll0178	sll0178	sll0178	hypothetical protein	Q55359	1683020	1773760	1611890	2375740	2408680	2334860	1683020	1773760	1611889	2375739	2408681	2334861	0.490125	3.73064	+	Hypothetical	N/A		binding;DNA binding;nucleic acid binding;nucleic acid binding transcription factor activity;sequence-specific DNA binding;sequence-specific DNA binding transcription factor activity		1319	5.27	151894	1	-0.38696	1
sll0179	sll0179	gltX	glutamyl-tRNA synthetase	Q55778	52541600	50557500	52173800	41543100	43034600	40971200	52541620	50557480	52173780	41543100	43034600	40971200	-0.306557	3.47786	+	Translation	Aminoacyl tRNA synthetases and tRNA modification	amine metabolic process;amino acid activation;carboxylic acid metabolic process;cellular amine metabolic process;cellular amino acid metabolic process;cellular ketone metabolic process;cellular macromolecule metabolic process;cellular metabolic process;cellular nitrogen compound metabolic process;cellular process;glutamyl-tRNA aminoacylation;macromolecule metabolic process;metabolic process;ncRNA…	adenyl nucleotide binding;adenyl ribonucleotide binding;aminoacyl-tRNA ligase activity;ATP binding;binding;catalytic activity;glutamate-tRNA ligase activity;ligase activity;ligase activity, forming aminoacyl-tRNA and related compounds;ligase activity, forming carbon-oxygen bonds;nucleic acid binding;nucleotide binding;purine nucleotide binding;purine ribonucleoside triphosphate binding;purine rib…	Aminoacyl-tRNA biosynthesis;Porphyrin and chlorophyll metabolism	483	5.3	54008.3	0	-0.346377	0
sll0180	sll0180	sll0180	hypothetical protein	Q55776	38061900	38458800	37645500	55677300	57146200	53218300	38061910	38458780	37645490	55677270	57146200	53218280	0.540411	3.91413	+	Hypothetical	N/A	cellular process;establishment of localization;transmembrane transport;transport			501	5.7	53966.4	0	-0.307186	0
sll0182	sll0182	sll0182	ABC transporter ATP-binding protein	Q55774	8098150	7766960	8939900	8873050	8937100	8548800	8098154	7766957	8939901	8873054	8937100	8548799	0.0876614	0.632056		Transport and binding proteins	N/A		active transmembrane transporter activity;adenyl nucleotide binding;adenyl ribonucleotide binding;ATP binding;ATPase activity;ATPase activity, coupled;ATPase activity, coupled to movement of substances;ATPase activity, coupled to transmembrane movement of substances;binding;catalytic activity;hydrolase activity;hydrolase activity, acting on acid anhydrides;hydrolase activity, acting on acid anhyd…	ABC transporters	661	5.99	74273	8	0.282148	8
sll0183	sll0183	sll0183	hypothetical protein	Q55773	923201	964482	957416	1346920	1250940	1391350	923202	964482	957416	1346920	1250940	1391350	0.487624	3.0358	+	Hypothetical	N/A				259	4.79	27401.9	0	-0.0694981	0
sll0184	sll0184	sigC	group2 RNA polymerase sigma factor SigC	Q59996	4735350	5146480	4862710	4562230	4665090	4436070	4735349	5146480	4862711	4562229	4665088	4436070	-0.109866	1.2234		Transcription	RNA synthesis, modification, and DNA transcription	biosynthetic process;cellular biosynthetic process;cellular macromolecule metabolic process;cellular metabolic process;cellular nitrogen compound metabolic process;cellular process;macromolecule metabolic process;metabolic process;nitrogen compound metabolic process;nucleic acid metabolic process;nucleobase-containing compound metabolic process;primary metabolic process;RNA biosynthetic process;R…	binding;core DNA-dependent RNA polymerase binding promoter specificity activity;core RNA polymerase binding transcription factor activity;DNA binding;nucleic acid binding;nucleic acid binding transcription factor activity;protein binding transcription factor activity;sequence-specific DNA binding transcription factor activity;sigma factor activity	RNA polymerase;Vibrio cholerae pathogenic cycle	404	6.08	46581.2	0	-0.588119	0
sll0185	sll0185	sll0185	hypothetical protein	Q55770	70243500	57149600	59530000	127050000	126374000	136749000	70243470	57149600	59530020	127049900	126374000	136749000	1.06167	3.68558	+	Hypothetical	N/A	biosynthetic process;cellular biosynthetic process;cellular macromolecule metabolic process;cellular metabolic process;cellular nitrogen compound metabolic process;cellular process;macromolecule metabolic process;metabolic process;nitrogen compound metabolic process;nucleic acid metabolic process;nucleobase-containing compound metabolic process;primary metabolic process;RNA biosynthetic process;R…			419	4.99	46994	0	-0.423866	0
sll0188	sll0188	sll0188	unknown protein	Q55762	11177400	11216000	11756200	14918200	13964000	13572100	11177400	11215990	11756210	14918200	13964000	13572110	0.314042	2.48218	+	Unknown	N/A				501	5	52392	0	-0.480838	1
sll0191	sll0191	sll0191	unknown protein	P22039	1459230	1360700	1160400	14845.4	0	11638.5	1459230	1360700	1160400	14845.4	331336	11638.5	-3.47558	3.0299	+	Unknown	N/A		binding;carboxylic acid binding;catalytic activity;cation binding;ion binding;iron ion binding;L-ascorbic acid binding;metal ion binding;oxidoreductase activity;oxidoreductase activity, acting on paired donors, with incorporation or reduction of molecular oxygen;oxidoreductase activity, acting on paired donors, with incorporation or reduction of molecular oxygen, 2-oxoglutarate as one donor, and …		249	8.96	28922.9	0	-0.574297	0
sll0192	sll0192	sll0192	hypothetical protein	Q55704	621505	617599	725159	874909	799713	759046	621505	617599	725159	874909	799713	759046	0.309145	1.48241	+	Hypothetical	N/A				423	5.87	46318.2	0	-0.0647754	0
sll0195	sll0195	sll0195	probable ATP-dependent protease	Q55701	3680760	3928020	3818630	2610660	2767230	2644140	3680762	3928020	3818631	2610660	2767230	2644141	-0.510459	3.72196	+	Translation	Degradation of proteins, peptides, and glycopeptides		ATPase activity;ATPase activity, coupled;ATP-dependent peptidase activity;catalytic activity;hydrolase activity;hydrolase activity, acting on acid anhydrides;hydrolase activity, acting on acid anhydrides, in phosphorus-containing anhydrides;nucleoside-triphosphatase activity;peptidase activity;peptidase activity, acting on L-amino acid peptides;pyrophosphatase activity	Cell cycle - Caulobacter	214	4.88	24539.2	0	-0.191121	0
sll0198	sll0198	sll0198	hypothetical protein	Q55699	721815	774515	604527	1126330	798780	1113050	721815	774515	604527	1126331	798780	1113050	0.53222	1.24079		Hypothetical	N/A				191	4.28	21336.2	0	-0.196335	0
sll0199	sll0199	petE	plastocyanin	P21697	159036000	147516000	161900000	126422000	127406000	115479000	159036000	147515900	161899900	126421900	127406000	115478900	-0.34308	2.32221	+	Photosynthesis and respiration	Soluble electron carriers	metabolic process;oxidation-reduction process	binding;cation binding;copper ion binding;electron carrier activity;ion binding;metal ion binding;transition metal ion binding	Photosynthesis	126	6.26	13146	1	0.285714	1
sll0202	sll0202	mnmG	glucose inhibited division protein	Q55694	4265470	4056000	4499740	3262520	3150450	3470590	4265469	4055999	4499739	3262522	3150449	3470590	-0.375429	2.45434	+	Cellular processes	Cell division	cellular macromolecule metabolic process;cellular metabolic process;cellular nitrogen compound metabolic process;cellular process;macromolecule metabolic process;macromolecule modification;metabolic process;ncRNA metabolic process;ncRNA processing;nitrogen compound metabolic process;nucleic acid metabolic process;nucleobase-containing compound metabolic process;primary metabolic process;RNA metab…	binding;coenzyme binding;cofactor binding;flavin adenine dinucleotide binding		635	5.94	70890.9	0	-0.347559	0
sll0204	sll0204	trmFO	glucose inhibited division protein	Q55692	5939970	6465270	5970430	4618900	4592950	4872570	5939968	6465269	5970430	4618901	4592948	4872570	-0.383697	2.75922	+	Cellular processes	Cell division		5,10-methylenetetrahydrofolate-dependent methyltransferase activity;5,10-methylenetetrahydrofolate-dependent tRNA (m5U54) methyltransferase activity;binding;catalytic activity;coenzyme binding;cofactor binding;flavin adenine dinucleotide binding;methylenetetrahydrofolate-tRNA-(uracil-5-)-methyltransferase (FADH2-oxidizing) activity;methyltransferase activity;RNA methyltransferase activity;transfe…		456	5.98	50102.1	0	-0.17193	0
sll0205	sll0205	sll0205	hypothetical protein	Q55691	958405	941039	1247370	978088	990785	1149510	958405	941039	1247370	978088	990785	1149510	-0.0130935	0.028012		Hypothetical	N/A				125	6.58	14761.2	0	-0.0616	1
sll0207	sll0207	rfbA	glucose-1-phosphate thymidylyltransferase	Q55689	15339500	15784700	15307100	14267900	13652500	13639900	15339500	15784700	15307090	14267900	13652500	13639900	-0.159891	2.48549	+	Cell envelope	Surface polysaccharides, lipopolysaccharides and antigens	biosynthetic process;metabolic process	catalytic activity;nucleotidyltransferase activity;transferase activity;transferase activity, transferring phosphorus-containing groups	Polyketide sugar unit biosynthesis;Streptomycin biosynthesis	393	6.01	42803.3	0	0.0473282	0
sll0208	sll0208	sll0208	hypothetical protein	Q55688	7828630	7293150	9598560	17015100	16707100	16806700	7828626	7293152	9598566	17015090	16707090	16806700	1.03141	3.59295	+	Hypothetical	N/A		aldehyde decarbonylase activity;binding;carbon-carbon lyase activity;catalytic activity;cation binding;ion binding;lyase activity;metal ion binding;octadecanal decarbonylase activity;transition metal ion binding		231	4.71	26177.7	0	-0.255844	0
sll0209	sll0209	sll0209	hypothetical protein	Q55687	21725300	20831000	20689500	13572000	14511600	13903600	21725310	20831010	20689490	13572000	14511600	13903590	-0.591021	4.11925	+	Hypothetical	N/A		catalytic activity;oxidoreductase activity		340	5.73	37650.5	0	0.0138235	0
sll0210	sll0210	uppP	bacitracin resistance protein	Q55684	0	45717.9	101620	516194	488768	461396	243070	45717.9	101620	516194	488768	461396	1.90918	2.38332	+	Other categories	Drug and analog sensitivity	amine metabolic process;aminoglycan biosynthetic process;aminoglycan metabolic process;biological regulation;biosynthetic process;carbohydrate biosynthetic process;carbohydrate metabolic process;cell wall macromolecule biosynthetic process;cell wall macromolecule metabolic process;cell wall organization;cell wall organization or biogenesis;cellular biosynthetic process;cellular cell wall macromol…	catalytic activity;hydrolase activity;hydrolase activity, acting on acid anhydrides;hydrolase activity, acting on acid anhydrides, in phosphorus-containing anhydrides;pyrophosphatase activity;undecaprenyl-diphosphatase activity	Peptidoglycan biosynthesis	326	9.52	35076.6	7	0.806442	8
sll0216	sll0216	sll0216	hypothetical protein	P72724	6023580	6510920	6013450	5873240	6030230	6003460	6023582	6510920	6013453	5873241	6030227	6003459	-0.0507422	0.552851		Hypothetical	N/A		binding;double-stranded RNA binding;nucleic acid binding;RNA binding		210	5.77	23860.6	0	-0.25619	0
sll0217	sll0217	dfa2	flavoprotein	P72723	73444.7	0	0	10594400	10023500	9714550	73444.7	795590	313904	10594390	10023500	9714550	4.68041	5.08082	+	Other categories	Other		binding;catalytic activity;cation binding;coenzyme binding;cofactor binding;flavin reductase activity;FMN binding;ion binding;metal ion binding;nucleotide binding;oxidoreductase activity;oxidoreductase activity, acting on the CH-NH group of donors;oxidoreductase activity, acting on the CH-NH group of donors, NAD or NADP as acceptor		578	5.11	64082.7	0	-0.0877163	0
sll0219	sll0219	dfa4	flavoprotein	P72721	0	0	0	8023550	7775570	7750320	602700	237201	108072	8023555	7775566	7750319	4.6347	5.7906	+	Other categories	Other		binding;catalytic activity;coenzyme binding;cofactor binding;electron carrier activity;flavin reductase activity;FMN binding;nucleotide binding;oxidoreductase activity;oxidoreductase activity, acting on the CH-NH group of donors;oxidoreductase activity, acting on the CH-NH group of donors, NAD or NADP as acceptor		594	8.21	65596.7	0	-0.186532	0
sll0220	sll0220	glmS	L-glutamine:D-fructose-6-P amidotransferase	P72720	30126000	31086300	31527300	26583000	27239100	27517400	30125990	31086310	31527320	26583020	27239080	27517390	-0.18923	2.80074	+	Central intermediary metabolism	Amino sugars	amine metabolic process;carbohydrate metabolic process;carboxylic acid metabolic process;cellular amine metabolic process;cellular amino acid metabolic process;cellular ketone metabolic process;cellular metabolic process;cellular nitrogen compound metabolic process;cellular process;glutamine family amino acid metabolic process;glutamine metabolic process;metabolic process;nitrogen compound metabo…	binding;carbohydrate binding;catalytic activity;glutamine-fructose-6-phosphate transaminase (isomerizing) activity;transaminase activity;transferase activity;transferase activity, transferring nitrogenous groups	Alanine, aspartate and glutamate metabolism;Amino sugar and nucleotide sugar metabolism	631	5.52	69606.8	0	-0.0304279	0
sll0221	sll0221	bcp	bacterioferritin comigratory protein	P72719	4869000	4598350	4461380	3746600	4384690	2025850	4869002	4598350	4461378	3746600	4384689	2025850	-0.45557	0.814404		Transport and binding proteins	N/A		antioxidant activity;catalytic activity;oxidoreductase activity		184	4.71	20376.3	1	-0.0076087	1
sll0222	sll0222	phoA	putative purple acid phosphatase	P72715	3481430	3907310	3714660	4790120	4525740	4487600	3481431	3907312	3714660	4790123	4525740	4487602	0.314028	2.35284	+	Other categories	Other		catalytic activity;hydrolase activity		326	4.9	36013.1	1	-0.403681	2
sll0223	sll0223	ndhB	NADH dehydrogenase subunit 2	P72714	2721160	3507490	3259780	6754470	6811470	4647870	2721159	3507492	3259780	6754467	6811473	4647869	0.940791	1.75015	+	Photosynthesis and respiration	NADH dehydrogenase	ATP synthesis coupled electron transport;cellular metabolic process;cellular process;electron transport chain;establishment of localization;generation of precursor metabolites and energy;metabolic process;oxidation-reduction process;photosynthesis, light reaction;respiratory electron transport chain;transport	binding;catalytic activity;cofactor binding;NADH dehydrogenase (quinone) activity;NADH dehydrogenase (ubiquinone) activity;NADH dehydrogenase activity;oxidoreductase activity;oxidoreductase activity, acting on NADH or NADPH;oxidoreductase activity, acting on NADH or NADPH, quinone or similar compound as acceptor;quinone binding	Oxidative phosphorylation	521	5.62	55354.7	14	0.899808	13
sll0224	sll0224	sll0224	amino-acid ABC transporter binding protein	P72707	8735100	9004590	9067950	11271200	11771600	11242800	8735104	9004596	9067948	11271200	11771610	11242810	0.354959	3.62484	+	Transport and binding proteins	N/A				298	4.25	32829.9	0	-0.0922819	0
sll0225	sll0225	sll0225	unknown protein	P72706	661010	770796	1300870	1210170	867637	1146800	661010	770796	1300869	1210169	867637	1146800	0.238809	0.297221		Unknown	N/A				512	7.69	57473	0	-0.107422	0
sll0226	sll0226	ycf4	photosystem I assembly related protein	P72705	25668800	25673700	24719400	17442400	16280100	15859700	25668790	25673710	24719410	17442400	16280100	15859690	-0.617352	3.99401	+	Photosynthesis and respiration	Photosystem I	cellular metabolic process;cellular process;metabolic process;photosynthesis			188	10.04	20453.7	2	0.0765957	0
sll0227	sll0227	ppiB	peptidyl-prolyl cis-trans isomerase B, periplasmic protein	P72704	43933700	45289000	46832500	46936200	44781200	43166600	43933690	45289000	46832500	46936200	44781190	43166620	-0.0124726	0.101981		Translation	Protein modification and translation factors	cellular macromolecule metabolic process;cellular metabolic process;cellular process;cellular protein metabolic process;macromolecule metabolic process;macromolecule modification;metabolic process;peptidyl-amino acid modification;peptidyl-proline modification;primary metabolic process;protein folding;protein metabolic process;protein modification process;protein peptidyl-prolyl isomerization	catalytic activity;cis-trans isomerase activity;isomerase activity;peptidyl-prolyl cis-trans isomerase activity		246	4.97	26580	0	-0.247967	1
sll0228	sll0228	speB1	arginase	P72703	21022000	19807000	22532500	10574400	10120300	10176800	21022010	19807010	22532510	10574400	10120300	10176800	-1.03733	3.76115	+	Energy metabolism	Amino acids and amines	amine biosynthetic process;amine metabolic process;biosynthetic process;cellular amine metabolic process;cellular biogenic amine biosynthetic process;cellular biogenic amine metabolic process;cellular biosynthetic process;cellular metabolic process;cellular nitrogen compound biosynthetic process;cellular nitrogen compound metabolic process;cellular process;metabolic process;nitrogen compound meta…	agmatinase activity;binding;catalytic activity;cation binding;hydrolase activity;hydrolase activity, acting on carbon-nitrogen (but not peptide) bonds;hydrolase activity, acting on carbon-nitrogen (but not peptide) bonds, in linear amidines;ion binding;metal ion binding	Arginine and proline metabolism	306	4.9	33463.1	0	-0.123529	0
sll0230	sll0230	sll0230	hypothetical protein	P72699	37294300	37843200	36614500	49438200	48766800	47780200	37294320	37843200	36614500	49438170	48766810	47780170	0.385521	4.351	+	Hypothetical	N/A				101	5.72	10944.5	0	0.00990099	1
sll0236	sll0236	sll0236	unknown protein	P73902	7050860	6685640	6685610	6030000	5764860	5922600	7050864	6685640	6685613	6030004	5764862	5922599	-0.20496	2.47827	+	Unknown	N/A		binding;carboxypeptidase activity;catalytic activity;cation binding;exopeptidase activity;hydrolase activity;ion binding;metal ion binding;metallocarboxypeptidase activity;metalloexopeptidase activity;metallopeptidase activity;peptidase activity;peptidase activity, acting on L-amino acid peptides;transition metal ion binding;zinc ion binding		558	5.1	63918.7	0	-0.502867	0
sll0237	sll0237	sll0237	unknown protein	P73900	3714250	4178180	4576280	4392530	4669640	4577100	3714252	4178182	4576280	4392528	4669642	4577103	0.129454	0.676228		Unknown	N/A			ABC transporters	343	5.02	37029.2	0	0.0472303	0
sll0238	sll0238	sll0238	unknown protein	P73899	231173	256602	198419	560774	391259	380381	231173	256602	198419	560774	391259	380381	0.957354	1.62108	+	Unknown	N/A	establishment of localization;transport		ABC transporters	534	8.99	57750	13	0.849813	11
sll0240	sll0240	sll0240	ABC transporter ATP-binding protein	P73898	629837	780426	648442	1064190	1195040	1118660	629837	780426	648442	1064190	1195040	1118660	0.714385	2.71453	+	Transport and binding proteins	N/A		adenyl nucleotide binding;adenyl ribonucleotide binding;ATP binding;ATPase activity;binding;catalytic activity;hydrolase activity;hydrolase activity, acting on acid anhydrides;hydrolase activity, acting on acid anhydrides, in phosphorus-containing anhydrides;nucleoside-triphosphatase activity;nucleotide binding;purine nucleotide binding;purine ribonucleoside triphosphate binding;purine ribonucleo…	ABC transporters	218	6.65	24166.8	0	-0.104128	0
sll0242	sll0242	sll0242	unknown protein	P73896	2267430	2335020	2468090	2344790	2234530	2111230	2267431	2335019	2468091	2344791	2234529	2111231	-0.0796955	0.637746		Unknown	N/A				929	7.24	102324	5	-0.213563	6
sll0243	sll0243	sll0243	unknown protein	P73895	1960280	2208680	2066070	2246590	2452760	2331490	1960280	2208680	2066071	2246591	2452761	2331490	0.173301	1.3267	+	Unknown	N/A				416	4.69	46721.3	0	-0.0110577	0
sll0244	sll0244	galE	UDP-glucose 4-epimerase	P73887	7936810	7283170	7986560	6437560	6021400	6636220	7936810	7283170	7986556	6437558	6021400	6636219	-0.281323	2.03872	+	Energy metabolism	Sugars	alcohol metabolic process;carbohydrate metabolic process;cellular carbohydrate metabolic process;cellular metabolic process;cellular process;galactose metabolic process;hexose metabolic process;metabolic process;monosaccharide metabolic process;primary metabolic process;small molecule metabolic process	binding;catalytic activity;coenzyme binding;cofactor binding;isomerase activity;racemase and epimerase activity;racemase and epimerase activity, acting on carbohydrates and derivatives;UDP-glucose 4-epimerase activity	Amino sugar and nucleotide sugar metabolism;Galactose metabolism	338	6.09	37130.4	1	-0.0600592	0
sll0245	sll0245	ychF	probable GTP binding protein	P73886	49925800	54732800	54154300	33908800	33529600	34128800	49925800	54732790	54154310	33908780	33529600	34128800	-0.644894	3.62928	+	Other categories	Other		adenyl nucleotide binding;adenyl ribonucleotide binding;ATP binding;ATPase activity;binding;catalytic activity;GTP binding;guanyl nucleotide binding;guanyl ribonucleotide binding;hydrolase activity;hydrolase activity, acting on acid anhydrides;hydrolase activity, acting on acid anhydrides, in phosphorus-containing anhydrides;nucleoside-triphosphatase activity;nucleotide binding;purine nucleotide …		363	4.77	39317	0	0.0534435	0
sll0248	sll0248	isiB	flavodoxin	P27319	2864640	2350170	2666610	4171050	4109780	3999460	2864640	2350170	2666609	4171051	4109783	3999460	0.639818	3.12491	+	Photosynthesis and respiration	Soluble electron carriers		binding;catalytic activity;coenzyme binding;cofactor binding;electron carrier activity;FMN binding;nucleotide binding;oxidoreductase activity		170	4.11	18822	0	-0.322941	0
sll0250	sll0250	coaBC	pantothenate metabolism flavoprotein	P73881	3891250	3894320	3924360	6532680	6668080	6731450	3891249	3894322	3924360	6532683	6668082	6731449	0.767369	5.87473	+	Biosynthesis of cofactors, prosthetic groups, and carriers	Pantothenate	amine catabolic process;amine metabolic process;biosynthetic process;carboxylic acid catabolic process;carboxylic acid metabolic process;catabolic process;cellular amine metabolic process;cellular amino acid catabolic process;cellular amino acid metabolic process;cellular biosynthetic process;cellular catabolic process;cellular ketone metabolic process;cellular metabolic process;cellular modified…	acid-amino acid ligase activity;binding;carbon-carbon lyase activity;carboxy-lyase activity;catalytic activity;coenzyme binding;cofactor binding;FMN binding;ligase activity;ligase activity, forming carbon-nitrogen bonds;lyase activity;nucleotide binding;phosphopantothenate--cysteine ligase activity;phosphopantothenoylcysteine decarboxylase activity	Pantothenate and CoA biosynthesis	402	7.21	43419.3	0	0.04801	0
sll0253	sll0253	sll0253	hypothetical protein	P73873	1552900	1717530	1816290	251265	156458	158820	1552901	1717531	1816289	251265	156458	158820	-3.16648	4.26802	+	Hypothetical	N/A				179	4.17	20142.8	0	-0.893855	0
sll0254	sll0254	sll0254	probable phytoene dehydrogenase Rieske iron-sulfur component	P73872	2619980	2569840	2578240	2488670	2542720	2716100	2619981	2569840	2578239	2488672	2542719	2716102	-0.00382506	0.0329056		Biosynthesis of cofactors, prosthetic groups, and carriers	Carotenoid		2 iron, 2 sulfur cluster binding;binding;catalytic activity;cation binding;cation transmembrane transporter activity;hydrogen ion transmembrane transporter activity;inorganic cation transmembrane transporter activity;ion binding;ion transmembrane transporter activity;iron-sulfur cluster binding;metal cluster binding;metal ion binding;monovalent inorganic cation transmembrane transporter activity;…	Carotenoid biosynthesis	650	5.87	71843.7	0	-0.17	0
sll0257	sll0257	tsaE	hypothetical protein	P74415	2163250	1995320	2131790	1574480	1682280	1103920	2163251	1995320	2131790	1574481	1682279	1103920	-0.52859	1.59553	+	Hypothetical	N/A	adenosine metabolic process;cellular macromolecule metabolic process;cellular metabolic process;cellular nitrogen compound metabolic process;cellular process;heterocycle metabolic process;macromolecule metabolic process;macromolecule modification;metabolic process;ncRNA metabolic process;ncRNA processing;nitrogen compound metabolic process;nucleic acid metabolic process;nucleobase-containing comp…	adenyl nucleotide binding;adenyl ribonucleotide binding;ATP binding;binding;cation binding;ion binding;metal ion binding;nucleotide binding;purine nucleotide binding;purine ribonucleoside triphosphate binding;purine ribonucleotide binding;ribonucleotide binding		157	4.32	17735.2	0	-0.243949	0
sll0258	sll0258	psbV	cytochrome c550	Q55013	301319000	323334000	329003000	184972000	173869000	177357000	301318800	323334000	329003000	184972100	173868900	177356900	-0.830703	3.97997	+	Photosynthesis and respiration	Photosystem II	cellular component assembly;cellular component assembly at cellular level;cellular component organization;cellular component organization at cellular level;cellular component organization or biogenesis;cellular component organization or biogenesis at cellular level;cellular macromolecular complex assembly;cellular macromolecular complex subunit organization;cellular macromolecule metabolic proces…	binding;cation binding;electron carrier activity;heme binding;ion binding;iron ion binding;metal ion binding;tetrapyrrole binding;transition metal ion binding	Photosynthesis	160	4.78	17884.1	1	-0.285625	1
sll0260	sll0260	sll0260	hypothetical protein	P74409	4704430	4060620	4480530	6329910	6585840	6659460	4704430	4060619	4480530	6329911	6585841	6659457	0.563517	3.23038	+	Hypothetical	N/A		binding;catalytic activity;coenzyme binding;cofactor binding;flavin adenine dinucleotide binding;oxidoreductase activity;oxidoreductase activity, acting on CH-OH group of donors		448	4.43	49227.3	3	0.146429	4
sll0261	sll0261	sll0261	hypothetical protein	P74405	379078	261584	345904	2903810	3148040	2858360	379078	261584	345904	2903809	3148042	2858360	3.17497	4.97468	+	Hypothetical	N/A	cation transport;establishment of localization;ion transport;metal ion transport;monovalent inorganic cation transport;potassium ion transport;transport			568	5.86	62291.3	2	0.28081	2
sll0262	sll0262	desD	acyl-lipid desaturase (delta 6)	Q08871	7061390	6176670	6753550	4416110	3847040	4441660	7061387	6176668	6753547	4416110	3847038	4441663	-0.654019	2.77169	+	Fatty acid, phospholipid and sterol metabolism	N/A	lipid metabolic process;metabolic process;primary metabolic process	binding;catalytic activity;cation binding;CoA desaturase activity;heme binding;ion binding;iron ion binding;linoleoyl-CoA desaturase activity;metal ion binding;oxidoreductase activity;oxidoreductase activity, acting on paired donors, with incorporation or reduction of molecular oxygen;oxidoreductase activity, acting on paired donors, with oxidation of a pair of donors resulting in the reduction o…	Linoleic acid metabolism	359	6.8	41425	5	0.187187	5
sll0263	sll0263	sll0263	unknown protein	P74404	698289	657728	787123	582313	639433	588214	698289	657728	787123	582313	639433	588214	-0.243768	1.23327		Unknown	N/A				239	6.75	27311.4	0	-0.186192	0
sll0264	sll0264	sll0264	probable dioxygenase Rieske iron-sulfur component	P74403	346240	432236	245086	501269	538122	553497	346240	432236	245086	501269	538122	553497	0.638046	1.55343	+	Other categories	Other		2 iron, 2 sulfur cluster binding;binding;catalytic activity;cation binding;ion binding;iron-sulfur cluster binding;metal cluster binding;metal ion binding;oxidoreductase activity		362	8.97	41099.4	1	-0.131492	0
sll0265	sll0265	sll0265	unknown protein	P74402	212636	0	179289	313577	385745	319802	212636	538690	179289	313577	385745	319802	0.131074	0.0897692		Unknown	N/A				301	5.13	34345.1	0	-0.237874	0
sll0266	sll0266	sll0266	unknown protein	P74401	247388	337323	290588	0	268486	434408	247388	337323	290588	246806	268486	434408	0.117696	0.142089		Unknown	N/A				412	6.7	47550.8	0	-0.34199	0
sll0267	sll0267	sll0267	unknown protein	P74400	2000740	2125630	2150580	4147120	3939840	3966470	2000740	2125630	2150581	4147121	3939842	3966470	0.941308	4.75428	+	Unknown	N/A		catalytic activity;kinase activity;molecular transducer activity;phosphotransferase activity, alcohol group as acceptor;phosphotransferase activity, nitrogenous group as acceptor;protein histidine kinase activity;protein kinase activity;signal transducer activity;transferase activity;transferase activity, transferring phosphorus-containing groups;two-component sensor activity		1533	5.38	173634	3	-0.232485	2
sll0268	sll0268	sll0268	hypothetical protein	P74399	4631150	4077120	4180470	7025060	7773910	6928830	4631149	4077122	4180470	7025063	7773911	6928830	0.753431	3.12934	+	Hypothetical	N/A				135	5.46	14362.4	1	-0.191852	0
sll0269	sll0269	sll0269	hypothetical protein	P74398	1134660	1152580	1389110	1681660	1989540	1899320	1134660	1152579	1389110	1681659	1989540	1899320	0.599538	2.16887	+	Hypothetical	N/A				137	8.01	14970.2	1	-0.0613139	1
sll0271	sll0271	nusB	N utilization substance protein B homolog	P74395	17494800	19342100	17530500	16348000	15063000	15223400	17494800	19342090	17530500	16347990	15063000	15223400	-0.221347	1.61281	+	Transcription	RNA synthesis, modification, and DNA transcription	biological regulation;biosynthetic process;cellular biosynthetic process;cellular macromolecule metabolic process;cellular metabolic process;cellular nitrogen compound metabolic process;cellular process;macromolecule metabolic process;metabolic process;nitrogen compound metabolic process;nucleic acid metabolic process;nucleobase-containing compound metabolic process;primary metabolic process;regu…	binding;nucleic acid binding;RNA binding		275	6.27	30590.1	0	-0.338182	0
sll0272	sll0272	sll0272	hypothetical protein	P74394	62563400	43673000	57483500	19880800	18451800	17167900	62563380	43672980	57483470	19880810	18451800	17167910	-1.56066	2.49666	+	Hypothetical	N/A				141	7.87	15780.1	0	-0.442553	0
sll0273	sll0273	nhaS2	Na+/H+ antiporter	P74393	1827600	1785140	1881340	1891990	1893660	1884690	1827601	1785141	1881339	1891990	1893659	1884690	0.0455567	0.984711		Transport and binding proteins	N/A	cation transport;establishment of localization;ion transport;metal ion transport;monovalent inorganic cation transport;sodium ion transport;transport	active transmembrane transporter activity;antiporter activity;cation transmembrane transporter activity;hydrogen ion transmembrane transporter activity;inorganic cation transmembrane transporter activity;ion transmembrane transporter activity;monovalent inorganic cation transmembrane transporter activity;secondary active transmembrane transporter activity;solute:cation antiporter activity;solute:…		540	5.67	58117.1	11	0.794444	10
sll0274	sll0274	sll0274	hypothetical protein	P74392	15060000	16112400	15808600	18251600	18454400	18038100	15060010	16112390	15808590	18251590	18454390	18038100	0.220626	2.82029	+	Hypothetical	N/A				196	5.92	21473.4	0	-0.0770408	0
sll0280	sll0280	sll0280	unknown protein	Q55917	1048710	996705	1052350	1018280	1005590	1023040	1048711	996705	1052349	1018280	1005590	1023040	-0.0238805	0.380691		Unknown	N/A				367	5.69	43226.1	0	-0.656403	0
sll0281	sll0281	sll0281	unknown protein	Q55916	2142140	2093040	2084720	2205880	2430180	2486140	2142139	2093039	2084721	2205881	2430179	2486140	0.172422	1.42284	+	Unknown	N/A				390	4.75	43031	0	-0.074359	0
sll0283	sll0283	sll0283	hypothetical protein	Q55913	4849540	5234350	4836860	6744910	6353280	6386720	4849543	5234347	4836859	6744909	6353278	6386720	0.385037	2.96095	+	Hypothetical	N/A				412	7.95	47542	4	0.00776699	4
sll0284	sll0284	sll0284	hypothetical protein	Q55912	2433200	2339720	2503410	1685980	1735410	1653520	2433201	2339719	2503409	1685980	1735410	1653519	-0.519829	3.80028	+	Hypothetical	N/A				579	5.53	64697.8	0	-0.168048	0
sll0286	sll0286	ycf52	hypothetical protein YCF52	Q55911	5386520	4857880	5044890	4537990	4424670	5243390	5386519	4857879	5044892	4537992	4424672	5243393	-0.106015	0.531567		Hypothetical	N/A		acetyltransferase activity;catalytic activity;N-acetyltransferase activity;N-acyltransferase activity;transferase activity;transferase activity, transferring acyl groups;transferase activity, transferring acyl groups other than amino-acyl groups		171	7.78	19788.7	0	-0.259064	0
sll0288	sll0288	minC	septum site-determining protein MinC	Q55901	5172290	5219690	5621310	7813340	7920110	7567060	5172291	5219690	5621314	7813344	7920113	7567059	0.541092	3.79004	+	Cellular processes	Cell division	anatomical structure morphogenesis;barrier septum site selection;biological regulation;cell morphogenesis;cellular component morphogenesis;cellular component organization;cellular component organization or biogenesis;cellular developmental process;cellular process;cytokinetic process;developmental process;regulation of biological process;regulation of cell cycle;regulation of cellular process			247	6.52	26841.7	0	-0.115385	0
sll0289	sll0289	minD	septum site-determining protein MinD	Q55900	29302100	28716400	27760300	23797800	24066200	23443200	29302100	28716400	27760310	23797780	24066210	23443200	-0.266574	3.24394	+	Cellular processes	Cell division	barrier septum site selection;cellular process;cytokinetic process	adenyl nucleotide binding;adenyl ribonucleotide binding;ATP binding;ATPase activity;binding;catalytic activity;hydrolase activity;hydrolase activity, acting on acid anhydrides;hydrolase activity, acting on acid anhydrides, in phosphorus-containing anhydrides;nucleoside-triphosphatase activity;nucleotide binding;purine nucleotide binding;purine ribonucleoside triphosphate binding;purine ribonucleo…		266	5.26	29047	0	0.171805	0
sll0290	sll0290	ppk	polyphosphate kinase	Q55898	11955000	12093900	12732100	16816100	16892000	17216000	11955000	12093900	12732100	16816100	16891990	17216000	0.469388	4.2068	+	Central intermediary metabolism	Phosphorus compounds	biosynthetic process;cellular biosynthetic process;cellular metabolic process;cellular process;metabolic process;phosphate-containing compound metabolic process;phosphorus metabolic process;polyphosphate biosynthetic process;polyphosphate metabolic process	adenyl nucleotide binding;adenyl ribonucleotide binding;ATP binding;binding;catalytic activity;kinase activity;nucleotide binding;phosphotransferase activity, phosphate group as acceptor;polyphosphate kinase activity;purine nucleotide binding;purine ribonucleoside triphosphate binding;purine ribonucleotide binding;ribonucleotide binding;transferase activity;transferase activity, transferring phos…	Oxidative phosphorylation;RNA degradation	728	5.19	82607.3	0	-0.216621	0
sll0293	sll0293	sll0293	unknown protein	Q55547	30040700	35856000	34207100	53142000	55310000	54080500	30040720	35855990	34207090	53142000	55310000	54080470	0.699231	3.45728	+	Unknown	N/A				170	4.77	18583.2	1	-0.0264706	0
sll0294	sll0294	sll0294	hypothetical protein	Q55546	1367300	1263540	1488970	1559960	1552030	1338050	1367300	1263539	1488971	1559961	1552030	1338049	0.11124	0.49149		Hypothetical	N/A				400	6.37	45574.9	0	-0.31275	0
sll0295	sll0295	sll0295	hypothetical protein	Q55543	1720380	1841700	1804440	2912380	2683880	2782370	1720381	1841700	1804439	2912378	2683879	2782370	0.642727	3.7384	+	Hypothetical	N/A				268	5.99	31248.9	0	-0.345896	0
sll0296	sll0296	sll0296	hypothetical protein	Q55539	1529610	1576970	1771710	2015130	1906970	1935080	1529611	1576970	1771711	2015131	1906969	1935081	0.26383	1.80517	+	Hypothetical	N/A				186	5.23	20996.3	0	-0.0870968	0
sll0297	sll0297	sll0297	hypothetical protein	Q55538	0	276464	280589	196883	174886	148275	630240	276464	280589	196883	174886	148275	-1.19097	0.877016		Hypothetical	N/A				195	9.56	22668.5	0	-0.853846	0
sll0300	sll0300	ribC	riboflavin synthase alpha chain	Q55532	2238760	2095090	1856250	1682720	1552500	1761370	2238761	2095090	1856250	1682720	1552500	1761370	-0.309019	1.45371	+	Biosynthesis of cofactors, prosthetic groups, and carriers	Riboflavin	biosynthetic process;cellular biosynthetic process;cellular metabolic process;cellular nitrogen compound biosynthetic process;cellular nitrogen compound metabolic process;cellular process;flavin-containing compound biosynthetic process;flavin-containing compound metabolic process;heterocycle biosynthetic process;heterocycle metabolic process;metabolic process;nitrogen compound metabolic process;r…	catalytic activity;oxidoreductase activity;riboflavin synthase activity;transferase activity;transferase activity, transferring alkyl or aryl (other than methyl) groups	Riboflavin metabolism	226	5.17	24378.5	0	-0.0190265	0
sll0301	sll0301	sll0301	hypothetical protein	Q55531	22257700	21882300	21516700	24736700	24499100	27048600	22257690	21882300	21516700	24736710	24499090	27048600	0.216446	1.86806	+	Hypothetical	N/A				169	4.66	18611	1	0.201183	1
sll0306	sll0306	sigB	RNA polymerase group 2 sigma factor	Q55525	802852	629313	684518	845031	671420	834204	802852	629313	684518	845031	671420	834204	0.151257	0.440439		Transcription	RNA synthesis, modification, and DNA transcription	biosynthetic process;cellular biosynthetic process;cellular macromolecule metabolic process;cellular metabolic process;cellular nitrogen compound metabolic process;cellular process;macromolecule metabolic process;metabolic process;nitrogen compound metabolic process;nucleic acid metabolic process;nucleobase-containing compound metabolic process;primary metabolic process;RNA biosynthetic process;R…	binding;core DNA-dependent RNA polymerase binding promoter specificity activity;core RNA polymerase binding transcription factor activity;DNA binding;nucleic acid binding;nucleic acid binding transcription factor activity;protein binding transcription factor activity;sequence-specific DNA binding transcription factor activity;sigma factor activity	RNA polymerase;Vibrio cholerae pathogenic cycle	345	9.2	39354.3	0	-0.428406	0
sll0309	sll0309	sll0309	unknown protein	Q55656	1180990	1381030	1357750	1390710	1734300	1373590	1180991	1381031	1357749	1390710	1734300	1373591	0.198707	0.654468		Unknown	N/A				232	6.32	26949.4	0	-0.385776	0
sll0310	sll0310	sll0310	hypothetical protein	Q55655	320609	453642	349790	919556	963585	829920	320609	453642	349790	919556	963585	829920	1.27123	3.14612	+	Hypothetical	N/A		acetyltransferase activity;catalytic activity;N-acetyltransferase activity;N-acyltransferase activity;transferase activity;transferase activity, transferring acyl groups;transferase activity, transferring acyl groups other than amino-acyl groups		302	4.74	33760.6	0	-0.138411	0
sll0312	sll0312	sll0312	probable oligopeptides ABC transporter permease protein	Q55652	3107710	2993890	2853700	6426130	6485470	6136210	3107711	2993890	2853701	6426130	6485473	6136208	1.08881	4.87085	+	Transport and binding proteins	N/A	establishment of localization;transport		ABC transporters	337	7.96	37906.7	6	0.541543	6
sll0314	sll0314	sll0314	periplasmic protein, function unknown	Q55648	24104000	24360900	24668300	42474600	43109900	41815500	24104010	24360910	24668290	42474610	43109880	41815530	0.800767	5.81154	+	Hypothetical	N/A				314	5.68	35444.1	0	-0.386624	0
sll0318	sll0318	sll0318	hypothetical protein	Q57473	6119050	5866760	5621540	5813240	5433110	5307770	6119050	5866761	5621537	5813240	5433108	5307769	-0.0889875	0.773515		Hypothetical	N/A				212	9.47	24150.8	0	-0.294811	0
sll0319	sll0319	sll0319	periplasmic protein, function unknown	P74789	17482100	16178300	18610600	15678600	14976000	15950000	17482110	16178310	18610610	15678610	14976000	15950000	-0.165539	1.16811		Hypothetical	N/A				297	4.87	32315.7	0	-0.262626	0
sll0320	sll0320	rnd	probable ribonuclease D	Q55641	28342000	27451500	28134900	33346800	33305100	32958500	28341980	27451520	28134890	33346800	33305120	32958510	0.247138	4.21992	+	Transcription	Degradation of RNA		3'-5' exonuclease activity;binding;catalytic activity;exonuclease activity;hydrolase activity;hydrolase activity, acting on ester bonds;nuclease activity;nucleic acid binding		217	5.8	24403	0	-0.21659	0
sll0321	sll0321	sll0321	unknown protein	Q55639	3956550	4067520	4151510	4926590	4636550	4430820	3956550	4067518	4151510	4926593	4636552	4430818	0.200814	1.7645	+	Unknown	N/A		catalytic activity;oxidoreductase activity		498	6.28	56040.8	0	-0.362249	0
sll0322	sll0322	hypF	putative hydrogenase expression/formation protein HypF	Q55638	2292940	1971390	2103560	2031920	2023970	1618820	2292940	1971390	2103561	2031920	2023971	1618819	-0.166269	0.629656		Other categories	Hydrogenase	cellular macromolecule metabolic process;cellular metabolic process;cellular process;cellular protein metabolic process;macromolecule metabolic process;macromolecule modification;metabolic process;primary metabolic process;protein carbamoylation;protein metabolic process;protein modification process	binding;carboxyl- or carbamoyltransferase activity;catalytic activity;cation binding;double-stranded RNA binding;ion binding;metal ion binding;nucleic acid binding;RNA binding;transferase activity;transferase activity, transferring one-carbon groups;transition metal ion binding;zinc ion binding		767	8.19	85358.3	0	-0.161408	0
sll0325	sll0325	sll0325	hypothetical protein	Q55634	6246010	6420740	6875220	6476540	6698030	6990250	6246008	6420737	6875221	6476536	6698034	6990246	0.0452647	0.361829		Hypothetical	N/A				496	4.89	55547.2	1	-0.244758	0
sll0329	sll0329	gnd	6-phosphogluconate dehydrogenase	P52208	196921000	203770000	210552000	410221000	377769000	366746000	196921000	203769900	210552000	410221000	377769100	366746200	0.917746	3.73252	+	Energy metabolism	Pentose phosphate pathway	alcohol catabolic process;alcohol metabolic process;aldonic acid metabolic process;carbohydrate catabolic process;carbohydrate metabolic process;carboxylic acid metabolic process;catabolic process;cellular carbohydrate catabolic process;cellular carbohydrate metabolic process;cellular ketone metabolic process;cellular metabolic process;cellular nitrogen compound metabolic process;cellular process…	binding;catalytic activity;coenzyme binding;cofactor binding;NADP binding;nucleotide binding;oxidoreductase activity;oxidoreductase activity, acting on CH-OH group of donors;oxidoreductase activity, acting on the CH-OH group of donors, NAD or NADP as acceptor;phosphogluconate dehydrogenase (decarboxylating) activity	Glutathione metabolism;Pentose phosphate pathway	482	5.11	52873.5	0	-0.158091	0
sll0335	sll0335	sll0335	hypothetical protein	Q55587	11437800	11734600	11212200	46764500	43819300	46134500	11437800	11734610	11212200	46764500	43819300	46134510	1.99137	5.52298	+	Hypothetical	N/A				481	5.33	53732.5	0	-0.157173	0
sll0336	sll0336	accD, ycf11, zfpA	acetyl-CoA carboxylase beta subunit	Q57417	18291000	19467500	18804100	11264400	11422700	11273800	18290990	19467490	18804090	11264390	11422700	11273790	-0.735974	4.58777	+	Fatty acid, phospholipid and sterol metabolism	N/A	biosynthetic process;carboxylic acid biosynthetic process;carboxylic acid metabolic process;cellular biosynthetic process;cellular ketone metabolic process;cellular lipid metabolic process;cellular metabolic process;cellular process;fatty acid biosynthetic process;fatty acid metabolic process;lipid biosynthetic process;lipid metabolic process;metabolic process;monocarboxylic acid metabolic proces…	acetyl-CoA carboxylase activity;adenyl nucleotide binding;adenyl ribonucleotide binding;ATP binding;binding;catalytic activity;cation binding;CoA carboxylase activity;ion binding;ligase activity;ligase activity, forming carbon-carbon bonds;metal ion binding;nucleotide binding;purine nucleotide binding;purine ribonucleoside triphosphate binding;purine ribonucleotide binding;ribonucleotide binding;…	Carbon fixation pathways in prokaryotes;Fatty acid biosynthesis;Propanoate metabolism;Pyruvate metabolism;Tetracycline biosynthesis	326	6.37	36395.9	0	-0.239877	0
sll0337	sll0337	hik7, phoR	phosphate sensor, two-component sensor histidine kinase	Q55586	3480760	3366810	3480510	3100390	2889510	2917990	3480759	3366810	3480510	3100390	2889509	2917990	-0.213417	2.46685	+	Regulatory functions	N/A		adenyl nucleotide binding;adenyl ribonucleotide binding;ATP binding;binding;catalytic activity;kinase activity;molecular transducer activity;nucleotide binding;phosphotransferase activity, alcohol group as acceptor;phosphotransferase activity, nitrogenous group as acceptor;protein histidine kinase activity;protein kinase activity;purine nucleotide binding;purine ribonucleoside triphosphate bindin…	Two-component system	383	5.52	43634.7	0	-0.355614	0
sll0350	sll0350	sll0350	hypothetical protein	Q55580	443634	333329	495381	846510	752763	743519	443634	333329	495381	846510	752763	743519	0.88074	2.45033	+	Hypothetical	N/A				803	4.3	87544.2	0	-0.317684	0
sll0359	sll0359	sll0359	hypothetical protein	P74426	384176000	393795000	386041000	441537000	428155000	438183000	384176200	393795100	386041200	441536800	428154800	438183100	0.168118	3.18569	+	Hypothetical	N/A				128	6.91	14081.9	0	-0.624219	0
sll0361	sll0361	sll0361	hypothetical protein	P74424	1418290	1539620	1644830	1535720	1474950	1572860	1418289	1539619	1644831	1535720	1474951	1572860	-0.00603328	0.0301838		Hypothetical	N/A				156	5.41	17186.8	0	-0.133333	0
sll0362	sll0362	alaS	alanyl-tRNA synthetase	P74423	21333000	21330500	21293700	21778000	21088500	21942700	21333010	21330500	21293700	21777990	21088490	21942700	0.019091	0.469433		Translation	Aminoacyl tRNA synthetases and tRNA modification	alanyl-tRNA aminoacylation;amine metabolic process;amino acid activation;carboxylic acid metabolic process;cellular amine metabolic process;cellular amino acid metabolic process;cellular ketone metabolic process;cellular macromolecule metabolic process;cellular metabolic process;cellular nitrogen compound metabolic process;cellular process;macromolecule metabolic process;metabolic process;ncRNA m…	adenyl nucleotide binding;adenyl ribonucleotide binding;alanine-tRNA ligase activity;aminoacyl-tRNA ligase activity;ATP binding;binding;catalytic activity;cation binding;ion binding;ligase activity;ligase activity, forming aminoacyl-tRNA and related compounds;ligase activity, forming carbon-oxygen bonds;metal ion binding;nucleic acid binding;nucleotide binding;purine nucleotide binding;purine rib…	Aminoacyl-tRNA biosynthesis	877	5.16	96141.4	0	-0.15325	0
sll0368	sll0368	pyrR	uracil phosphoribosyltransferase	Q55758	34303900	33305400	32047100	33717500	36103300	33491500	34303920	33305380	32047110	33717500	36103290	33491500	0.0519774	0.502394		Purines, pyrimidines, nucleosides, and nucleotides	Interconversions and salvage of nucleosides and nucleotides	biological regulation;biosynthetic process;cellular biosynthetic process;cellular macromolecule biosynthetic process;cellular macromolecule metabolic process;cellular metabolic process;cellular nitrogen compound metabolic process;cellular process;macromolecule biosynthetic process;macromolecule metabolic process;metabolic process;nitrogen compound metabolic process;nucleic acid metabolic process;…	catalytic activity;transferase activity;transferase activity, transferring glycosyl groups;transferase activity, transferring pentosyl groups;uracil phosphoribosyltransferase activity	Pyrimidine metabolism	178	9.15	19946.3	0	-0.0865169	0
sll0369	sll0369	sll0369	unknown protein	Q55757	522219	526840	407840	638606	828781	696780	522219	526840	407840	638606	828781	696780	0.570911	1.58261	+	Unknown	N/A				142	9.6	15912.8	4	0.593662	4
sll0370	sll0370	pyrA	carbamoyl-phosphate synthase, pyrimidine-specific, large chain	Q55756	59077000	62387300	62995300	99280400	100117000	98696500	59077010	62387280	62995310	99280450	100117000	98696500	0.692462	5.10261	+	Energy metabolism	Amino acids and amines	amine biosynthetic process;amine metabolic process;arginine biosynthetic process;arginine metabolic process;biosynthetic process;carboxylic acid biosynthetic process;carboxylic acid metabolic process;cellular amine metabolic process;cellular amino acid biosynthetic process;cellular amino acid metabolic process;cellular biosynthetic process;cellular ketone metabolic process;cellular metabolic proc…	adenyl nucleotide binding;adenyl ribonucleotide binding;ATP binding;binding;carbamoyl-phosphate synthase (glutamine-hydrolyzing) activity;carbon-nitrogen ligase activity, with glutamine as amido-N-donor;catalytic activity;cation binding;ion binding;ligase activity;ligase activity, forming carbon-nitrogen bonds;metal ion binding;nucleotide binding;purine nucleotide binding;purine ribonucleoside tr…		1105	4.91	121618	0	-0.12371	0
sll0373	sll0373	proA	gamma-glutamyl phosphate reductase	P54902	23100600	23248700	24444100	21584700	23128000	22565200	23100610	23248690	24444090	21584710	23127990	22565210	-0.0734816	0.880509		Amino acid biosynthesis	Glutamate family / Nitrogen assimilation	amine biosynthetic process;amine metabolic process;biosynthetic process;carboxylic acid biosynthetic process;carboxylic acid metabolic process;cellular amine metabolic process;cellular amino acid biosynthetic process;cellular amino acid metabolic process;cellular biosynthetic process;cellular ketone metabolic process;cellular metabolic process;cellular nitrogen compound biosynthetic process;cellu…	binding;catalytic activity;coenzyme binding;cofactor binding;glutamate-5-semialdehyde dehydrogenase activity;NADP binding;nucleotide binding;oxidoreductase activity;oxidoreductase activity, acting on the aldehyde or oxo group of donors;oxidoreductase activity, acting on the aldehyde or oxo group of donors, NAD or NADP as acceptor	Arginine and proline metabolism	433	5.38	46350	0	0.0540416	0
sll0374	sll0374	urtE	urea transport system ATP-binding protein	Q55753	18635700	21432800	20073100	67729400	68840000	70124000	18635700	21432800	20073100	67729400	68839970	70123960	1.78106	5.87192	+	Transport and binding proteins	N/A		adenyl nucleotide binding;adenyl ribonucleotide binding;ATP binding;ATPase activity;binding;catalytic activity;hydrolase activity;hydrolase activity, acting on acid anhydrides;hydrolase activity, acting on acid anhydrides, in phosphorus-containing anhydrides;nucleoside-triphosphatase activity;nucleotide binding;purine nucleotide binding;purine ribonucleoside triphosphate binding;purine ribonucleo…	ABC transporters	249	8.52	27424.1	0	0.119679	0
sll0376	sll0376	sll0376	unknown protein	Q55751	4586950	4159450	3855040	4171090	3950420	3250220	4586953	4159449	3855042	4171090	3950419	3250222	-0.148137	0.514446		Unknown	N/A				101	4.81	11372.1	2	0.254455	2
sll0377	sll0377	mfd	transcription-repair coupling factor	Q55750	2788600	2832390	2885740	2418890	2329690	2429270	2788601	2832389	2885741	2418890	2329690	2429270	-0.245053	3.3286	+	DNA replication, restriction, modification, recombination, and repair	N/A	biological regulation;cellular component organization;cellular component organization at cellular level;cellular component organization or biogenesis;cellular component organization or biogenesis at cellular level;cellular process;chromosome organization;nucleotide-excision repair, DNA damage recognition;organelle organization;regulation of biological process;regulation of biosynthetic process;re…	adenyl nucleotide binding;adenyl ribonucleotide binding;ATP binding;binding;catalytic activity;damaged DNA binding;DNA binding;helicase activity;hydrolase activity;hydrolase activity, acting on acid anhydrides;hydrolase activity, acting on acid anhydrides, in phosphorus-containing anhydrides;nucleic acid binding;nucleoside-triphosphatase activity;nucleotide binding;purine nucleotide binding;purin…	Nucleotide excision repair	1162	6.19	130486	0	-0.285456	0
sll0378	sll0378	cobA	uroporphyrin-III C-methyltransferase	Q55749	503231	440562	480889	1528010	1471850	1442570	503231	440562	480889	1528010	1471850	1442571	1.64071	5.2661	+	Biosynthesis of cofactors, prosthetic groups, and carriers	Cobalamin, heme, phycobilin and porphyrin	biosynthetic process;cellular biosynthetic process;cellular metabolic process;cellular nitrogen compound biosynthetic process;cellular nitrogen compound metabolic process;cellular process;cobalamin biosynthetic process;cobalamin metabolic process;cofactor biosynthetic process;cofactor metabolic process;heme biosynthetic process;heme metabolic process;heterocycle biosynthetic process;heterocycle m…	catalytic activity;C-methyltransferase activity;methyltransferase activity;oxidoreductase activity;oxidoreductase activity, acting on the CH-CH group of donors;oxidoreductase activity, acting on the CH-CH group of donors, NAD or NADP as acceptor;precorrin-2 dehydrogenase activity;S-adenosylmethionine-dependent methyltransferase activity;transferase activity;transferase activity, transferring one-…	Porphyrin and chlorophyll metabolism	263	6.11	27833.4	0	0.277947	6
sll0379	sll0379	lpxA	acyl-[acyl-carrier-protein]--UDP-N-acetylglucosamine o-acyltransferase	Q55746	15276400	15127800	14206200	16594400	15520400	16239500	15276400	15127800	14206200	16594410	15520410	16239490	0.116264	1.27196		Cell envelope	Surface polysaccharides, lipopolysaccharides and antigens	biosynthetic process;cellular biosynthetic process;cellular lipid metabolic process;cellular metabolic process;cellular process;glycolipid biosynthetic process;glycolipid metabolic process;lipid A biosynthetic process;lipid A metabolic process;lipid biosynthetic process;lipid metabolic process;membrane lipid biosynthetic process;membrane lipid metabolic process;metabolic process;organophosphate m…	acyl-[acyl-carrier-protein]-UDP-N-acetylglucosamine O-acyltransferase activity;catalytic activity;O-acyltransferase activity;transferase activity;transferase activity, transferring acyl groups;transferase activity, transferring acyl groups other than amino-acyl groups	Lipopolysaccharide biosynthesis	295	8.43	32073.8	0	-0.0735593	0
sll0380	sll0380	rfbW	probable glycosyltransferase	Q55745	2926430	2713730	2652740	2287510	2465170	2219850	2926431	2713729	2652741	2287511	2465170	2219851	-0.250194	1.78489	+	Cell envelope	Surface polysaccharides, lipopolysaccharides and antigens	biosynthetic process;metabolic process	catalytic activity;transferase activity		365	8.11	41173.5	0	-0.0583562	0
sll0381	sll0381	sll0381	hypothetical protein	Q55744	52644200	51012200	50200300	58514100	56072100	53435200	52644180	51012220	50200280	58514080	56072100	53435220	0.127058	1.35154	+	Hypothetical	N/A				294	4.7	30984.9	0	-0.0676871	0
sll0382	sll0382	sll0382	hypothetical protein	Q55743	1287300	644729	467089	0	0	0	1287301	644729	467089	232359	419438	261594	-1.3932	0.903222		Hypothetical	N/A				176	5.65	18413.8	0	0.0795455	0
sll0383	sll0383	cbiM	cobalamin biosynthesis protein M	Q55742	514010	686387	774294	2086740	1472910	1740920	514010	686387	774294	2086739	1472910	1740920	1.42452	2.33836	+	Biosynthesis of cofactors, prosthetic groups, and carriers	Cobalamin, heme, phycobilin and porphyrin	cation transport;establishment of localization;ion transport;metal ion transport;transition metal ion transport;transport		ABC transporters	214	7.98	22798.3	6	0.879439	6
sll0384	sll0384	sll0384	unknown protein	Q55741	3922350	3766110	3916950	4941380	4563130	5004070	3922348	3766112	3916948	4941380	4563128	5004072	0.322109	2.5603	+	Unknown	N/A			ABC transporters	257	10.26	28752.3	4	0.524125	4
sll0385	sll0385	sll0385	ATP-binding protein of ABC transporter	Q55740	1226200	1332910	1376300	3274250	3527550	3720020	1226200	1332910	1376299	3274249	3527549	3720022	1.4188	4.05767	+	Transport and binding proteins	N/A	establishment of localization;transport	adenyl nucleotide binding;adenyl ribonucleotide binding;ATP binding;ATPase activity;binding;catalytic activity;hydrolase activity;hydrolase activity, acting on acid anhydrides;hydrolase activity, acting on acid anhydrides, in phosphorus-containing anhydrides;nucleoside-triphosphatase activity;nucleotide binding;purine nucleotide binding;purine ribonucleoside triphosphate binding;purine ribonucleo…	ABC transporters	284	5.64	30854.6	0	0.0084507	0
sll0394	sll0394	sll0394	unknown protein	Q55735	19053500	16501500	16660500	30246900	30269600	30122200	19053490	16501490	16660510	30246910	30269600	30122210	0.795649	3.99429	+	Unknown	N/A				208	4.5	22731.7	0	-0.217308	1
sll0395	sll0395	sll0395	phosphoglycerate mutase	Q55734	29692100	28253900	28985100	35449000	34528400	38576700	29692100	28253910	28985110	35448980	34528420	38576720	0.32047	2.29376	+	Other categories	Other			Glycolysis / Gluconeogenesis;Methane metabolism	212	6.05	23752	0	-0.298113	0
sll0396	sll0396	sll0396	two-component response regulator OmpR subfamily	Q55733	11847600	11470400	11566700	10083500	9997450	10250900	11847590	11470400	11566700	10083500	9997445	10250900	-0.201761	3.44241	+	Regulatory functions	N/A	biological regulation;biosynthetic process;cellular biosynthetic process;cellular macromolecule biosynthetic process;cellular macromolecule metabolic process;cellular metabolic process;cellular nitrogen compound metabolic process;cellular process;cellular response to stimulus;macromolecule biosynthetic process;macromolecule metabolic process;metabolic process;nitrogen compound metabolic process;n…	binding;DNA binding;nucleic acid binding		224	5.2	25970.8	0	-0.257589	0
sll0398	sll0398	sll0398	deoxyguanosinetriphosphate triphosphohydrolase	Q55731	552726	472922	631693	561005	554833	451359	552726	472922	631693	561005	554833	451359	-0.0806833	0.199403		Purines, pyrimidines, nucleosides, and nucleotides	Purine ribonucleotide biosynthesis	cellular metabolic process;cellular nitrogen compound metabolic process;cellular process;GTP metabolic process;heterocycle metabolic process;metabolic process;nitrogen compound metabolic process;nucleobase-containing compound metabolic process;nucleobase-containing small molecule metabolic process;nucleoside phosphate metabolic process;nucleoside triphosphate metabolic process;nucleotide metaboli…	binding;catalytic activity;cation binding;dGTPase activity;hydrolase activity;hydrolase activity, acting on ester bonds;ion binding;magnesium ion binding;metal ion binding;phosphoric ester hydrolase activity;triphosphoric monoester hydrolase activity	Purine metabolism	440	8.43	49937.4	0	-0.295909	0
sll0400	sll0400	sll0400	hypothetical protein	Q55129	7278590	8035310	7667130	5229880	4558190	5086350	7278588	8035306	7667127	5229879	4558190	5086353	-0.627609	3.08034	+	Hypothetical	N/A	cellular macromolecule metabolic process;cellular metabolic process;cellular process;cellular protein metabolic process;macromolecule metabolic process;macromolecule modification;metabolic process;primary metabolic process;protein metabolic process;protein modification process	catalytic activity;hydrolase activity;hydrolase activity, acting on ester bonds;phosphatase activity;phosphohistidine phosphatase activity;phosphoric ester hydrolase activity		164	6.07	18270	0	-0.321951	0
sll0401	sll0401	gltA	citrate synthase	Q59977	24977200	25199400	27877400	38843300	35239500	40169500	24977190	25199390	27877420	38843300	35239500	40169520	0.549679	2.64107	+	Energy metabolism	TCA cycle	acetyl-CoA catabolic process;acetyl-CoA metabolic process;carbohydrate metabolic process;catabolic process;cellular carbohydrate metabolic process;cellular catabolic process;cellular metabolic process;cellular process;coenzyme catabolic process;coenzyme metabolic process;cofactor catabolic process;cofactor metabolic process;metabolic process;primary metabolic process;tricarboxylic acid cycle	catalytic activity;transferase activity;transferase activity, transferring acyl groups;transferase activity, transferring acyl groups, acyl groups converted into alkyl on transfer	Citrate cycle (TCA cycle);Glyoxylate and dicarboxylate metabolism	394	5.7	44422.1	0	-0.130964	0
sll0402	sll0402	aspC	aspartate aminotransferase	Q55128	34311300	37058500	36146000	65474400	64673400	66314000	34311310	37058500	36145990	65474420	64673380	66314040	0.8697	5.22685	+	Amino acid biosynthesis	Aspartate family	biosynthetic process;metabolic process	binding;catalytic activity;cofactor binding;L-aspartate:2-oxoglutarate aminotransferase activity;L-phenylalanine aminotransferase activity;L-phenylalanine:2-oxoglutarate aminotransferase activity;pyridoxal phosphate binding;transaminase activity;transferase activity;transferase activity, transferring nitrogenous groups;vitamin B6 binding;vitamin binding	Alanine, aspartate and glutamate metabolism;Arginine and proline metabolism;Carbon fixation in photosynthetic organisms;Cysteine and methionine metabolism;Isoquinoline alkaloid biosynthesis;Novobiocin biosynthesis;Phenylalanine metabolism;Phenylalanine, tyrosine and tryptophan biosynthesis;Tropane, piperidine and pyridine alkaloid biosynthesis;Tyrosine metabolism	389	5.17	42352.5	0	0.0311054	0
sll0404	sll0404	glcD	glycolate oxidase subunit GlcD	Q55124	5519560	5860590	5458110	5975890	5666750	5702290	5519561	5860590	5458112	5975894	5666748	5702288	0.0427707	0.459157		Energy metabolism	Glycolate pathway		(S)-2-hydroxy-acid oxidase activity;binding;catalytic activity;coenzyme binding;cofactor binding;flavin adenine dinucleotide binding;glycolate oxidase activity;oxidoreductase activity;oxidoreductase activity, acting on CH-OH group of donors;oxidoreductase activity, acting on the CH-OH group of donors, NAD or NADP as acceptor;oxidoreductase activity, acting on the CH-OH group of donors, oxygen as …	Glyoxylate and dicarboxylate metabolism	492	4.89	53032.7	0	0.0347561	0
sll0405	sll0405	sll0405	unknown protein	Q55123	1508900	1423250	1609090	1014460	996775	1019810	1508901	1423250	1609090	1014460	996775	1019810	-0.583271	3.12785	+	Unknown	N/A				261	5.16	28985.8	0	-0.30728	0
sll0406	sll0406	sll0406	unknown protein	Q55122	1716600	1238700	2595830	3998560	3150310	3583240	1716600	1238699	2595829	3998561	3150311	3583239	0.951081	1.68098	+	Unknown	N/A				161	5.65	18248.2	0	-0.219876	0
sll0408	sll0408	sll0408	peptidyl-prolyl cis-trans isomerase	Q55118	129893000	136369000	139694000	136067000	135274000	124495000	129893100	136368900	139694000	136067100	135273900	124494900	-0.0364208	0.289305		Translation	Protein modification and translation factors	cellular macromolecule metabolic process;cellular metabolic process;cellular process;cellular protein metabolic process;macromolecule metabolic process;metabolic process;primary metabolic process;protein folding;protein metabolic process	catalytic activity;cis-trans isomerase activity;isomerase activity;peptidyl-prolyl cis-trans isomerase activity		402	4.71	43909.5	1	-0.0390547	2
sll0409	sll0409	menC	similar to O-succinylbenzoate-CoA synthase	Q55117	1112500	1190760	1252760	1192290	1317210	1466720	1112501	1190760	1252761	1192291	1317210	1466719	0.161134	0.718824		Biosynthesis of cofactors, prosthetic groups, and carriers	Menaquinone and ubiquinone	biosynthetic process;cellular biosynthetic process;cellular ketone metabolic process;cellular metabolic process;cellular process;coenzyme biosynthetic process;coenzyme metabolic process;cofactor biosynthetic process;cofactor metabolic process;fat-soluble vitamin biosynthetic process;fat-soluble vitamin metabolic process;menaquinone biosynthetic process;menaquinone metabolic process;metabolic proc…	binding;carbon-oxygen lyase activity;catalytic activity;cation binding;hydro-lyase activity;ion binding;lyase activity;magnesium ion binding;metal ion binding	Ubiquinone and other terpenoid-quinone biosynthesis	320	5.6	35633.6	0	-0.240938	0
sll0410	sll0410	sll0410	hypothetical protein	Q55116	6267570	5228980	6180830	8848320	9605640	8457580	6267573	5228980	6180834	8848325	9605637	8457584	0.60632	2.5391	+	Hypothetical	N/A		catalytic activity;hydrolase activity		166	7.7	18873.1	0	-0.128313	0
sll0412	sll0412	sll0412	hypothetical protein	Q55115	2066000	1745460	1938800	2181710	1874110	2111990	2066000	1745460	1938799	2181710	1874110	2111991	0.101131	0.455554		Hypothetical	N/A				419	8.55	47506.5	2	0.0799523	1
sll0413	sll0413	sll0413	hypothetical protein	Q55114	9551540	10229300	10027100	8595070	8675510	8858390	9551538	10229300	10027100	8595071	8675511	8858391	-0.190046	2.32724	+	Hypothetical	N/A				207	8.9	23086	0	0.0956522	0
sll0414	sll0414	sll0414	hypothetical protein	Q55112	8332670	8759890	9339550	11819800	12138700	11937400	8332667	8759888	9339556	11819790	12138690	11937400	0.441527	3.30002	+	Hypothetical	N/A				286	5.97	31501.6	0	-0.306993	0
sll0415	sll0415	sll0415	ATP-binding protein of ABC transporter	P22040	10785700	10972500	10991300	11946200	13025000	12108600	10785690	10972500	10991300	11946200	13025010	12108610	0.179162	1.86984	+	Transport and binding proteins	N/A	establishment of localization;transport	adenyl nucleotide binding;adenyl ribonucleotide binding;ATP binding;ATPase activity;binding;catalytic activity;hydrolase activity;hydrolase activity, acting on acid anhydrides;hydrolase activity, acting on acid anhydrides, in phosphorus-containing anhydrides;nucleoside-triphosphatase activity;nucleotide binding;purine nucleotide binding;purine ribonucleoside triphosphate binding;purine ribonucleo…		354	8.22	39500.6	0	-0.114407	0
sll0416	sll0416	groEL-2	60 kDa chaperonin 2, GroEL2, molecular chaperone	P22034	202939000	194002000	206652000	205889000	205462000	209173000	202939100	194002000	206651900	205889100	205462000	209173000	0.0399112	0.648571		Cellular processes	Chaperones	cellular macromolecule metabolic process;cellular metabolic process;cellular process;cellular protein metabolic process;macromolecule metabolic process;metabolic process;primary metabolic process;protein folding;protein metabolic process;protein refolding	adenyl nucleotide binding;adenyl ribonucleotide binding;ATP binding;binding;nucleotide binding;purine nucleotide binding;purine ribonucleoside triphosphate binding;purine ribonucleotide binding;ribonucleotide binding	ko05152;RNA degradation;Type I diabetes mellitus	552	4.89	57774.3	0	0.0402174	0
sll0418	sll0418	sll0418	2-methyl-6-phytylbenzoquinone methyltransferase	P74388	6398480	7224490	6684110	7431420	8999640	8884960	6398484	7224488	6684111	7431422	8999645	8884957	0.318068	1.39106	+	Fatty acid, phospholipid and sterol metabolism	N/A	biosynthetic process;cellular biosynthetic process;cellular metabolic process;cellular process;fat-soluble vitamin biosynthetic process;fat-soluble vitamin metabolic process;heterocycle metabolic process;metabolic process;methylation;one-carbon metabolic process;small molecule biosynthetic process;small molecule metabolic process;vitamin biosynthetic process;vitamin E biosynthetic process;vitamin…	2-methyl-6-phytyl-1,4-benzoquinone methyltransferase activity;catalytic activity;methyltransferase activity;S-adenosylmethionine-dependent methyltransferase activity;transferase activity;transferase activity, transferring one-carbon groups		318	5.13	34947.1	1	0.0506289	1
sll0419	sll0419	sll0419	unknown protein	P74387	0	322674	0	768779	822237	780990	247196	322674	412663	768779	822237	780990	1.27153	3.10565	+	Unknown	N/A				154	5.66	16651.8	4	1.00584	5
sll0420	sll0420	ureB	urease beta subunit	P74386	53853000	56888600	56552400	108858000	114206000	120879000	53853010	56888620	56552370	108858000	114206000	120878900	1.03978	4.0838	+	Central intermediary metabolism	Other	catabolic process;cellular amide catabolic process;cellular amide metabolic process;cellular catabolic process;cellular metabolic process;cellular nitrogen compound catabolic process;cellular nitrogen compound metabolic process;cellular process;metabolic process;nitrogen compound metabolic process;nitrogen cycle metabolic process;small molecule catabolic process;small molecule metabolic process;u…	catalytic activity;hydrolase activity;hydrolase activity, acting on carbon-nitrogen (but not peptide) bonds;hydrolase activity, acting on carbon-nitrogen (but not peptide) bonds, in linear amides;urease activity	Arginine and proline metabolism;Atrazine degradation;Purine metabolism	105	4.69	11381.8	0	-0.186667	0
sll0421	sll0421	purB	adenylosuccinate lyase	P74384	97979000	97843800	100972000	79274800	75879100	78716000	97978980	97843840	100972000	79274770	75879060	78716020	-0.34376	3.85883	+	Purines, pyrimidines, nucleosides, and nucleotides	Purine ribonucleotide biosynthesis	AMP biosynthetic process;AMP metabolic process;biosynthetic process;cellular biosynthetic process;cellular metabolic process;cellular nitrogen compound biosynthetic process;cellular nitrogen compound metabolic process;cellular process;'de novo' AMP biosynthetic process;'de novo' IMP biosynthetic process;heterocycle biosynthetic process;heterocycle metabolic process;IMP biosynthetic process;IMP me…	(S)-2-(5-amino-1-(5-phospho-D-ribosyl)imidazole-4-carboxamido)succinate AMP-lyase (fumarate-forming) activity;amidine-lyase activity;carbon-nitrogen lyase activity;catalytic activity;lyase activity;N6-(1,2-dicarboxyethyl)AMP AMP-lyase (fumarate-forming) activity	Alanine, aspartate and glutamate metabolism;Purine metabolism	431	5.61	48420.4	0	-0.135499	0
sll0422	sll0422	sll0422	asparaginase	P74383	44529300	41395600	42583300	30858800	31043000	30419100	44529280	41395620	42583300	30858810	31042990	30419110	-0.477131	3.6871	+	Energy metabolism	Amino acids and amines		beta-aspartyl-peptidase activity;catalytic activity;exopeptidase activity;hydrolase activity;omega peptidase activity;peptidase activity;peptidase activity, acting on L-amino acid peptides	Alanine, aspartate and glutamate metabolism;Cyanoamino acid metabolism;Nitrogen metabolism	329	6.1	34894.6	0	-0.187234	0
sll0423	sll0423	sll0423	hypothetical protein	P74382	225699	0	157810	274007	348281	246318	225699	155280	157810	274007	348281	246318	0.688982	1.34607	+	Hypothetical	N/A				155	6.18	18479	0	-0.439355	0
sll0424	sll0424	sll0424	hypothetical protein	P74381	798386	983612	728269	634602	603583	575162	798386	983612	728269	634602	603583	575162	-0.469186	1.388	+	Hypothetical	N/A		binding;catalytic activity;iron-sulfur cluster binding;metal cluster binding		534	6.2	59381.2	0	-0.133146	0
sll0426	sll0426	sll0426	unknown protein	P74380	5280550	7596130	5843330	7039480	7704540	6880550	5280549	7596127	5843330	7039482	7704540	6880549	0.208091	0.582206		Unknown	N/A				120	4.42	13330.7	0	-0.695	1
sll0427	sll0427	psbO	photosystem II manganese-stabilizing polypeptide	P10549	608520000	616488000	591693000	362742000	334286000	353482000	608519800	616487900	591693200	362741900	334285900	353482200	-0.790231	4.67191	+	Photosynthesis and respiration	Photosystem II	biological regulation;cellular metabolic process;cellular process;metabolic process;photosynthesis;photosystem II stabilization;regulation of biological process;regulation of cellular metabolic process;regulation of cellular process;regulation of generation of precursor metabolites and energy;regulation of metabolic process;regulation of photosynthesis;regulation of photosynthesis, light reaction	binding;calcium ion binding;cation binding;ion binding;metal ion binding	Photosynthesis	274	4.82	29911.7	1	-0.205839	1
sll0428	sll0428	sll0428	unknown protein	P74376	416665	429399	371570	322594	305457	317874	416665	429399	371570	322594	305457	317874	-0.364283	2.1121	+	Unknown	N/A		binding;carboxylic acid binding;catalytic activity;cation binding;ion binding;iron ion binding;L-ascorbic acid binding;metal ion binding;oxidoreductase activity;oxidoreductase activity, acting on paired donors, with incorporation or reduction of molecular oxygen;oxidoreductase activity, acting on paired donors, with incorporation or reduction of molecular oxygen, 2-oxoglutarate as one donor, and …		350	5.15	40262.5	0	-0.237143	0
sll0430	sll0430	htpG	HtpG, heat shock protein 90, molecular chaperone	P74702	33011400	32482500	33361900	40683000	38254700	37771800	33011410	32482500	33361880	40683020	38254720	37771820	0.239525	2.50304	+	Cellular processes	Chaperones	cellular macromolecule metabolic process;cellular metabolic process;cellular process;cellular protein metabolic process;macromolecule metabolic process;metabolic process;primary metabolic process;protein folding;protein metabolic process;response to stimulus;response to stress	adenyl nucleotide binding;adenyl ribonucleotide binding;ATP binding;binding;nucleotide binding;purine nucleotide binding;purine ribonucleoside triphosphate binding;purine ribonucleotide binding;ribonucleotide binding	Antigen processing and presentation;NOD-like receptor signaling pathway;Pathways in cancer;Plant-pathogen interaction;Progesterone-mediated oocyte maturation;Prostate cancer;Protein processing in endoplasmic reticulum	658	4.92	75029.8	0	-0.430395	0
sll0431	sll0431;sll1397;sll1998;slr0352;slr1075;slr1357	sll0431;sll1397;sll1998;slr0352;slr1075;slr1357	putative transposase [ISY100h: 3512289 - 3513235];putative transposase [ISY100a: 52234 - 53180];putative transposase [ISY100d: 1623697 - 1624643];putative transposase [ISY100e: 2443927 - 2444873];putative transposase [ISY100b: 378993 - 379939];putative transposase [ISY100 1098251 - 1099197]	P75027;P75027;P73976;Q55645;P75027;P73531	2058310	2237860	2036390	1166760	962968	982380	2058309	2237861	2036390	1166759	962968	982380	-1.0249	3.52851	+	Other categories	Transposon-related functions		binding;DNA binding;nucleic acid binding		282	9.81	32749.2	0	-0.544681	0
sll0436	sll0436	sll0436	hypothetical protein	P74692	1168230	1140440	1230540	1084690	1095740	1117170	1168230	1140440	1230540	1084690	1095740	1117170	-0.102011	1.33198	+	Hypothetical	N/A				151	7.74	17447.2	0	-0.147682	0
sll0441	sll0441	sll0441	unknown protein	P74688	5328420	5110270	6193670	5753300	5493120	5231790	5328418	5110268	6193668	5753297	5493121	5231788	-0.0134333	0.0484621		Unknown	N/A				460	4.73	53885.4	1	-0.423913	0
sll0443	sll0443	sll0443	unknown protein	P74685	5044570	5020540	5126340	7472910	7440010	7902210	5044571	5020539	5126339	7472910	7440014	7902207	0.586731	4.12167	+	Unknown	N/A				469	4.62	51062	0	-0.376119	0
sll0444	sll0444	sll0444	unknown protein	P74684	233014	336971	378565	12902600	11628500	11323500	233014	336971	378565	12902600	11628490	11323510	5.24029	4.74506	+	Unknown	N/A				167	9.05	18332.1	4	1.05569	4
sll0445	sll0445	sll0445	unknown protein	P74683	9054530	11052300	9759410	9148810	9335160	8736180	9054531	11052290	9759412	9148809	9335161	8736178	-0.13384	0.652786		Unknown	N/A				495	6.01	54395	0	-0.321212	0
sll0446	sll0446	sll0446	unknown protein	P74682	15997100	15461100	15924300	16467300	14656300	16008400	15997100	15461100	15924300	16467300	14656300	16008400	-0.00764732	0.0504094		Unknown	N/A				1072	5.22	120980	0	-0.306343	0
sll0447	sll0447	sll0447	unknown protein	P74681	2765470	2720670	2575120	2958810	2607770	2816090	2765471	2720670	2575119	2958811	2607769	2816091	0.0564047	0.38547		Unknown	N/A				241	9.03	28065	0	-0.582573	0
sll0449	sll0449	sll0449	unknown protein	P74679	889001	1059150	1038400	1924980	1756800	1699660	889001	1059150	1038400	1924979	1756800	1699661	0.849512	3.11981	+	Unknown	N/A				372	8.21	42661.1	0	-0.316129	0
sll0450	sll0450	norB	cytochrome b subunit of nitric oxide reductase	P74677	1121960	1334730	1014010	16898200	15786100	15951800	1121960	1334730	1014010	16898200	15786100	15951800	3.80873	5.71391	+	Amino acid biosynthesis	Glutamate family / Nitrogen assimilation	aerobic respiration;cellular metabolic process;cellular process;cellular respiration;energy derivation by oxidation of organic compounds;generation of precursor metabolites and energy;metabolic process;oxidation-reduction process	binding;catalytic activity;cation binding;cation transmembrane transporter activity;cytochrome-c oxidase activity;heme binding;heme-copper terminal oxidase activity;hydrogen ion transmembrane transporter activity;inorganic cation transmembrane transporter activity;ion binding;ion transmembrane transporter activity;iron ion binding;metal ion binding;monovalent inorganic cation transmembrane transp…	Nitrogen metabolism	736	5.82	81293	13	0.370109	12
sll0451	sll0451	sll0451	hypothetical protein	P74676	4279800	4395690	4226340	16452000	17478200	17176000	4279800	4395688	4226338	16452000	17478200	17176010	1.98592	5.68626	+	Hypothetical	N/A		acetyltransferase activity;catalytic activity;N-acetyltransferase activity;N-acyltransferase activity;transferase activity;transferase activity, transferring acyl groups;transferase activity, transferring acyl groups other than amino-acyl groups		154	5.69	17612	0	-0.354545	0
sll0454	sll0454	pheS	phenylalanyl-tRNA synthetase alpha chain	Q55187	14470200	15132700	15362300	10205100	10908000	11399800	14470200	15132700	15362300	10205100	10908000	11399800	-0.467796	3.16064	+	Translation	Aminoacyl tRNA synthetases and tRNA modification	amine metabolic process;amino acid activation;carboxylic acid metabolic process;cellular amine metabolic process;cellular amino acid metabolic process;cellular ketone metabolic process;cellular macromolecule metabolic process;cellular metabolic process;cellular nitrogen compound metabolic process;cellular process;macromolecule metabolic process;metabolic process;ncRNA metabolic process;nitrogen c…	adenyl nucleotide binding;adenyl ribonucleotide binding;aminoacyl-tRNA ligase activity;ATP binding;binding;catalytic activity;cation binding;ion binding;ligase activity;ligase activity, forming aminoacyl-tRNA and related compounds;ligase activity, forming carbon-oxygen bonds;magnesium ion binding;metal ion binding;nucleic acid binding;nucleotide binding;phenylalanine-tRNA ligase activity;purine n…	Aminoacyl-tRNA biosynthesis	331	5.75	37124.4	0	-0.242296	0
sll0455	sll0455	thrA	homoserine dehydrogenase	P52986	18742400	18800600	20841600	17076000	18113700	18303700	18742390	18800610	20841610	17076000	18113710	18303690	-0.126227	0.968347		Amino acid biosynthesis	Aspartate family	amine biosynthetic process;amine metabolic process;aspartate family amino acid biosynthetic process;aspartate family amino acid metabolic process;biosynthetic process;branched chain family amino acid biosynthetic process;branched chain family amino acid metabolic process;carboxylic acid biosynthetic process;carboxylic acid metabolic process;cellular amine metabolic process;cellular amino acid bio…	amine binding;amino acid binding;binding;carboxylic acid binding;catalytic activity;coenzyme binding;cofactor binding;homoserine dehydrogenase activity;NADP binding;nucleotide binding;oxidoreductase activity;oxidoreductase activity, acting on CH-OH group of donors;oxidoreductase activity, acting on the CH-OH group of donors, NAD or NADP as acceptor	Cysteine and methionine metabolism;Glycine, serine and threonine metabolism;Lysine biosynthesis	433	4.86	45486.2	0	0.264203	0
sll0456	sll0456	sll0456	hypothetical protein	Q55184	13098400	13371600	15372100	15464600	15796300	15418700	13098400	13371600	15372110	15464590	15796310	15418700	0.157837	1.04255		Hypothetical	N/A		binding;catalytic activity;coenzyme binding;cofactor binding		333	6.66	37436.2	0	-0.0750751	0
sll0459	sll0459	uvrB	excinuclease ABC subunit B	Q55170	4791690	4654690	4620880	5448310	5187240	5398430	4791688	4654689	4620880	5448307	5187240	5398432	0.188792	2.62657	+	DNA replication, restriction, modification, recombination, and repair	N/A	cell communication;cellular macromolecule metabolic process;cellular metabolic process;cellular nitrogen compound metabolic process;cellular process;cellular response to external stimulus;cellular response to extracellular stimulus;cellular response to stimulus;cellular response to stress;DNA metabolic process;DNA repair;macromolecule metabolic process;metabolic process;nitrogen compound metaboli…	adenyl nucleotide binding;adenyl ribonucleotide binding;ATP binding;binding;catalytic activity;deoxyribonuclease activity;DNA binding;endodeoxyribonuclease activity;endonuclease activity;excinuclease ABC activity;helicase activity;hydrolase activity;hydrolase activity, acting on acid anhydrides;hydrolase activity, acting on acid anhydrides, in phosphorus-containing anhydrides;hydrolase activity, …	Nucleotide excision repair	669	5.22	76848.5	0	-0.367414	0
sll0461	sll0461	proA	gamma-glutamyl phosphate reductase	Q55167	22404400	21436900	22693600	19914700	21536200	20910800	22404390	21436910	22693590	19914690	21536190	20910800	-0.0934512	1.07898		Amino acid biosynthesis	Glutamate family / Nitrogen assimilation	amine biosynthetic process;amine metabolic process;biosynthetic process;carboxylic acid biosynthetic process;carboxylic acid metabolic process;cellular amine metabolic process;cellular amino acid biosynthetic process;cellular amino acid metabolic process;cellular biosynthetic process;cellular ketone metabolic process;cellular metabolic process;cellular nitrogen compound biosynthetic process;cellu…	binding;catalytic activity;coenzyme binding;cofactor binding;glutamate-5-semialdehyde dehydrogenase activity;NADP binding;nucleotide binding;oxidoreductase activity;oxidoreductase activity, acting on the aldehyde or oxo group of donors;oxidoreductase activity, acting on the aldehyde or oxo group of donors, NAD or NADP as acceptor	Arginine and proline metabolism	420	5.56	45772.3	0	-0.0454762	1
sll0467	sll0467	queA	S-adenosylmethionine:tRNA ribosyltransferase-isomerase	Q55850	12063900	12113000	11427500	4387990	5262800	6908500	12063900	12112990	11427500	4387989	5262797	6908496	-1.10442	2.92552	+	Translation	Aminoacyl tRNA synthetases and tRNA modification	7-methylguanosine biosynthetic process;7-methylguanosine metabolic process;biosynthetic process;cellular biosynthetic process;cellular macromolecule metabolic process;cellular metabolic process;cellular nitrogen compound biosynthetic process;cellular nitrogen compound metabolic process;cellular process;guanosine biosynthetic process;guanosine metabolic process;heterocycle biosynthetic process;het…	catalytic activity;isomerase activity;transferase activity		366	5.95	41186.3	0	-0.207377	0
sll0469	sll0469	prs	ribose-phosphate pyrophosphokinase	Q55848	30364800	30280000	31911500	27348200	27651100	28054300	30364790	30280000	31911480	27348200	27651090	28054290	-0.156288	2.29423	+	Purines, pyrimidines, nucleosides, and nucleotides	Purine ribonucleotide biosynthesis	5-phosphoribose 1-diphosphate biosynthetic process;5-phosphoribose 1-diphosphate metabolic process;alcohol biosynthetic process;alcohol metabolic process;biosynthetic process;carbohydrate biosynthetic process;carbohydrate metabolic process;cellular biosynthetic process;cellular carbohydrate biosynthetic process;cellular carbohydrate metabolic process;cellular metabolic process;cellular nitrogen c…	adenyl nucleotide binding;adenyl ribonucleotide binding;ATP binding;binding;catalytic activity;cation binding;diphosphotransferase activity;ion binding;kinase activity;magnesium ion binding;metal ion binding;nucleotide binding;purine nucleotide binding;purine ribonucleoside triphosphate binding;purine ribonucleotide binding;ribonucleotide binding;ribose phosphate diphosphokinase activity;transfer…	Pentose phosphate pathway;Purine metabolism	333	6.71	36395.8	0	0.0192192	0
sll0470	sll0470	sll0470	hypothetical protein	Q55847	6235370	7701340	6607580	2077150	1935530	2667730	6235373	7701342	6607583	2077150	1935529	2667730	-1.62073	3.1391	+	Hypothetical	N/A				186	8.73	20718.8	1	-0.0854839	1
sll0471	sll0471	sll0471	hypothetical protein	Q55846	0	51839.9	85204.7	0	0	170434	551750	51839.9	85204.7	310239	297776	170434	0.176527	0.0619731		Hypothetical	N/A				684	5.17	76398.8	0	-0.445322	2
sll0473	sll0473	sll0473	unknown protein	Q55839	3859120	4008740	3386030	2534320	2676660	2247280	3859121	4008739	3386032	2534319	2676661	2247280	-0.593513	2.29985	+	Unknown	N/A			ABC transporters	329	4.71	36929.7	1	0.0963526	1
sll0474	sll0474	hik28	two-component hybrid sensor and regulator	Q55838	173565	219260	151843	249303	249499	244082	173565	219260	151843	249303	249499	244082	0.44776	1.52891	+	Regulatory functions	N/A		catalytic activity;kinase activity;molecular transducer activity;phosphotransferase activity, alcohol group as acceptor;phosphotransferase activity, nitrogenous group as acceptor;protein histidine kinase activity;protein kinase activity;signal transducer activity;transferase activity;transferase activity, transferring phosphorus-containing groups;two-component sensor activity		806	5.58	90639.5	2	-0.0745658	2
sll0477	sll0477	sll0477	putative biopolymer transport ExbB-like protein	Q55834	815975	713187	794635	853388	979163	805429	815974	713187	794635	853388	979163	805429	0.18295	0.799513		Transport and binding proteins	N/A		protein transporter activity;substrate-specific transporter activity;transporter activity		254	6.45	28180.2	3	0.359843	1
sll0478	sll0478	sll0478	unknown protein	Q55833	147182	118673	131375	106754	192867	127015	147182	118673	131375	106754	192867	127015	0.103031	0.132271		Unknown	N/A	establishment of localization;establishment of protein localization;protein transport;transport	transporter activity		147	5.13	15918.4	1	0.0959184	1
sll0480	sll0480	dapL	probable aminotransferase	Q55828	82666600	86689400	84963000	74058600	77657600	74639700	82666550	86689410	84963040	74058620	77657650	74639740	-0.168046	2.35117	+	Other categories	Other	amine biosynthetic process;amine metabolic process;aspartate family amino acid biosynthetic process;aspartate family amino acid metabolic process;biosynthetic process;carboxylic acid biosynthetic process;carboxylic acid metabolic process;cellular amine metabolic process;cellular amino acid biosynthetic process;cellular amino acid metabolic process;cellular biosynthetic process;cellular ketone met…	binding;catalytic activity;cofactor binding;L,L-diaminopimelate aminotransferase activity;pyridoxal phosphate binding;transaminase activity;transferase activity;transferase activity, transferring nitrogenous groups;vitamin B6 binding;vitamin binding	Lysine biosynthesis	412	5.41	45088	0	-0.140534	0
sll0481	sll0481	sll0481	unknown protein	Q55827	248772	436852	338626	0	0	0	248772	436852	338626	596413	341748	255382	0.220682	0.185913		Unknown	N/A				155	9.17	17362.3	3	0.402581	2
sll0482	sll0482	sll0482	unknown protein	Q55826	3139780	3108900	3121690	2966910	2808410	2874880	3139779	3108899	3121691	2966911	2808410	2874881	-0.115372	2.16425	+	Unknown	N/A	lipid metabolic process;metabolic process;primary metabolic process			385	6.41	42959.8	0	-0.236364	0
sll0484	sll0484	sll0484	ATP-binding protein of ABC transporter	Q55821	614190	476089	995821	832424	691859	650605	614190	476089	995821	832424	691859	650605	0.0601327	0.0623449		Transport and binding proteins	N/A		adenyl nucleotide binding;adenyl ribonucleotide binding;ATP binding;ATPase activity;binding;catalytic activity;hydrolase activity;hydrolase activity, acting on acid anhydrides;hydrolase activity, acting on acid anhydrides, in phosphorus-containing anhydrides;nucleoside-triphosphatase activity;nucleotide binding;purine nucleotide binding;purine ribonucleoside triphosphate binding;purine ribonucleo…		245	6.3	26671.6	0	-0.120408	0
sll0485	sll0485	sll0485	two-component response regulator NarL subfamily	Q55820	450556	386647	452687	773284	436668	724037	450556	386647	452687	773284	436668	724037	0.584331	0.936699		Regulatory functions	N/A	biological regulation;cellular process;cellular response to stimulus;regulation of biological process;regulation of cellular process;response to stimulus;signal transduction;two-component signal transduction system (phosphorelay)			299	5.26	34124.9	0	-0.186957	0
sll0486	sll0486	kaiB3	circadian clock protein KaiB homolog	Q55819	5242150	5165460	5065320	7031470	7116390	7256130	5242152	5165457	5065322	7031474	7116391	7256134	0.468134	4.73198	+	Other categories	Other	rhythmic process			102	4.52	11657.5	0	-0.213725	0
sll0487	sll0487	cpcM	hypothetical protein	Q55818	14274700	14443800	16471000	8187180	8469460	9246280	14274690	14443800	16471000	8187181	8469456	9246282	-0.802873	2.94154	+	Hypothetical	N/A				402	5.16	45847.9	0	-0.359701	0
sll0488	sll0488	sll0488	hypothetical protein	Q55817	2235150	2156680	2232150	3379750	3174780	2994980	2235150	2156680	2232149	3379748	3174779	2994979	0.527728	2.98799	+	Hypothetical	N/A				203	4.79	22628.6	0	-0.433005	0
sll0489	sll0489	sll0489	ATP-binding protein of ABC transporter	Q55816	2328130	2248200	2505200	1011200	1057680	1181050	2328129	2248202	2505200	1011200	1057680	1181050	-1.12365	3.81978	+	Transport and binding proteins	N/A		adenyl nucleotide binding;adenyl ribonucleotide binding;ATP binding;ATPase activity;binding;catalytic activity;hydrolase activity;hydrolase activity, acting on acid anhydrides;hydrolase activity, acting on acid anhydrides, in phosphorus-containing anhydrides;nucleoside-triphosphatase activity;nucleotide binding;purine nucleotide binding;purine ribonucleoside triphosphate binding;purine ribonucleo…	ABC transporters	342	5.42	37931.4	0	-0.237427	0
sll0493	sll0493	sll0493	hypothetical protein	Q55496	16834000	17586500	17875000	16221300	17596700	16725500	16834010	17586490	17875000	16221290	17596700	16725500	-0.0491613	0.503007		Hypothetical	N/A	cation transport;establishment of localization;ion transport;metal ion transport;monovalent inorganic cation transport;potassium ion transport;transport	cation transmembrane transporter activity;ion transmembrane transporter activity;substrate-specific transmembrane transporter activity;substrate-specific transporter activity;transmembrane transporter activity;transporter activity		228	5.83	25169.2	0	0.0350877	0
sll0495	sll0495	asnS	asparaginyl-tRNA synthetase	P52276	22468900	23193600	22680300	23655000	23649100	23164000	22468910	23193610	22680300	23655000	23649090	23164010	0.0441803	1.23346		Translation	Aminoacyl tRNA synthetases and tRNA modification	amine metabolic process;amino acid activation;asparaginyl-tRNA aminoacylation;carboxylic acid metabolic process;cellular amine metabolic process;cellular amino acid metabolic process;cellular ketone metabolic process;cellular macromolecule metabolic process;cellular metabolic process;cellular nitrogen compound metabolic process;cellular process;macromolecule metabolic process;metabolic process;nc…	adenyl nucleotide binding;adenyl ribonucleotide binding;aminoacyl-tRNA ligase activity;asparagine-tRNA ligase activity;ATP binding;binding;catalytic activity;ligase activity;ligase activity, forming aminoacyl-tRNA and related compounds;ligase activity, forming carbon-oxygen bonds;nucleic acid binding;nucleotide binding;purine nucleotide binding;purine ribonucleoside triphosphate binding;purine ri…		513	5.56	58045.4	1	-0.196491	1
sll0496	sll0496	sll0496	hypothetical protein	Q55494	655397	561912	472516	602813	421671	480707	655397	561912	472516	602813	421671	480707	-0.166928	0.338909		Hypothetical	N/A				394	6.26	44350.6	6	0.255076	6
sll0497	sll0497	sll0497	hypothetical protein	Q55492	8129670	8274980	8680010	6681620	7343510	7318320	8129670	8274977	8680008	6681619	7343512	7318322	-0.233011	1.99343	+	Hypothetical	N/A				275	5.53	31477.3	0	-0.582182	0
sll0498	sll0498	sll0498	hypothetical protein	Q55491	1557390	1376280	1298810	1078030	1098900	1175130	1557391	1376281	1298811	1078031	1098900	1175130	-0.336456	1.63294	+	Hypothetical	N/A				150	8.44	16655.6	2	0.369333	2
sll0499	sll0499	sll0499	hypothetical protein	Q55489	2113340	2037040	2037220	3165440	3224680	3092690	2113340	2037039	2037219	3165441	3224678	3092690	0.615935	4.74459	+	Hypothetical	N/A				948	4.6	104851	0	-0.222996	0
sll0501	sll0501	sll0501	probable glycosyltransferase	Q55487	4621960	4740630	5002620	4017480	4440000	4476000	4621962	4740630	5002624	4017478	4440001	4476000	-0.151469	1.21064		Other categories	Other		catalytic activity;transferase activity;transferase activity, transferring glycosyl groups		318	8.31	36667.9	2	0.0606918	2
sll0502	sll0502	argS	arginyl-tRNA-synthetase	Q55486	10809600	10975300	11929400	10768400	10535600	10260900	10809600	10975300	11929400	10768400	10535600	10260900	-0.0950397	0.88167		Translation	Aminoacyl tRNA synthetases and tRNA modification	amine metabolic process;amino acid activation;arginyl-tRNA aminoacylation;carboxylic acid metabolic process;cellular amine metabolic process;cellular amino acid metabolic process;cellular ketone metabolic process;cellular macromolecule metabolic process;cellular metabolic process;cellular nitrogen compound metabolic process;cellular process;macromolecule metabolic process;metabolic process;ncRNA …	adenyl nucleotide binding;adenyl ribonucleotide binding;aminoacyl-tRNA ligase activity;arginine-tRNA ligase activity;ATP binding;binding;catalytic activity;ligase activity;ligase activity, forming aminoacyl-tRNA and related compounds;ligase activity, forming carbon-oxygen bonds;nucleotide binding;purine nucleotide binding;purine ribonucleoside triphosphate binding;purine ribonucleotide binding;ri…	Aminoacyl-tRNA biosynthesis	584	4.87	65212.6	0	-0.120548	0
sll0503	sll0503	sll0503	hypothetical protein	Q55485	379156	0	0	340116	299111	191991	379156	501431	439998	340116	299111	191991	-0.667879	1.34907	+	Hypothetical	N/A		binding;GTP binding;guanyl nucleotide binding;guanyl ribonucleotide binding;nucleotide binding;purine nucleotide binding;purine ribonucleoside triphosphate binding;purine ribonucleotide binding;ribonucleotide binding		474	4.99	51159	0	0.0964135	3
sll0504	sll0504	lysA	diaminopimelate decarboxylase	Q55484	19053700	19382000	19728700	19438000	18420700	18785200	19053690	19382000	19728710	19437990	18420700	18785210	-0.0382158	0.643359		Amino acid biosynthesis	Branched chain family	amine biosynthetic process;amine metabolic process;aspartate family amino acid biosynthetic process;aspartate family amino acid metabolic process;biosynthetic process;carboxylic acid biosynthetic process;carboxylic acid metabolic process;cellular amine metabolic process;cellular amino acid biosynthetic process;cellular amino acid metabolic process;cellular biosynthetic process;cellular ketone met…	binding;carbon-carbon lyase activity;carboxy-lyase activity;catalytic activity;cofactor binding;diaminopimelate decarboxylase activity;lyase activity;pyridoxal phosphate binding;vitamin B6 binding;vitamin binding	Lysine biosynthesis	469	5.28	50847.9	0	-0.0586354	0
sll0505	sll0505	sll0505	hypothetical protein	Q55483	5526410	5933960	5681610	2208140	2440880	2244700	5526410	5933964	5681609	2208140	2440879	2244700	-1.31418	4.78848	+	Hypothetical	N/A				303	9.38	33599.3	2	0.152805	0
sll0506	sll0506	uppS	undecaprenyl pyrophosphate synthetase	Q55482	11337700	11327800	11135300	10210400	9952280	9639250	11337690	11327800	11135310	10210410	9952278	9639247	-0.181652	2.77133	+	Other categories	Other		binding;catalytic activity;cation binding;ion binding;magnesium ion binding;metal ion binding;prenyltransferase activity;transferase activity;transferase activity, transferring alkyl or aryl (other than methyl) groups	Terpenoid backbone biosynthesis	249	6.61	28823	0	-0.384739	0
sll0507	sll0507	corA	probable cation transporter	Q55481	3370200	3500250	3274120	3695880	3541720	3589200	3370199	3500251	3274119	3695878	3541722	3589199	0.0938991	1.33311	+	Transport and binding proteins	N/A		cation transmembrane transporter activity;cobalt ion transmembrane transporter activity;divalent inorganic cation transmembrane transporter activity;inorganic cation transmembrane transporter activity;ion transmembrane transporter activity;magnesium ion transmembrane transporter activity;metal ion transmembrane transporter activity;substrate-specific transmembrane transporter activity;substrate-s…		387	4.74	45305.9	2	-0.214987	2
sll0508	sll0508	sll0508	unknown protein	Q55479	4160750	5235050	5511460	5250560	6226820	5193030	4160752	5235053	5511459	5250559	6226822	5193032	0.161274	0.480625		Unknown	N/A				170	6.64	19582.2	0	-0.432941	0
sll0509	sll0509	sll0509	similar to 5',5'''-P-1,P-4-tetraphosphate phosphorylase II	Q55478	3427480	3322530	3759380	2990230	2960520	2765410	3427481	3322530	3759382	2990231	2960521	2765409	-0.269915	1.79318	+	Purines, pyrimidines, nucleosides, and nucleotides	Purine ribonucleotide biosynthesis	cellular metabolic process;cellular nitrogen compound metabolic process;cellular process;metabolic process;nitrogen compound metabolic process;nucleobase-containing compound metabolic process;nucleobase-containing small molecule metabolic process;nucleoside phosphate metabolic process;nucleotide metabolic process;primary metabolic process;small molecule metabolic process	adenyl nucleotide binding;adenyl ribonucleotide binding;adenylyltransferase activity;ATP adenylyltransferase activity;ATP binding;binding;catalytic activity;nucleotide binding;nucleotidyltransferase activity;purine nucleotide binding;purine ribonucleoside triphosphate binding;purine ribonucleotide binding;ribonucleotide binding;transferase activity;transferase activity, transferring phosphorus-co…	Purine metabolism	302	6.59	33898.1	0	-0.0913907	0
sll0513	sll0513	sll0513	hypothetical protein	Q55474	10821800	11069900	10540200	9854630	9410310	9764010	10821800	11069900	10540200	9854631	9410315	9764006	-0.159921	2.28734	+	Hypothetical	N/A	biosynthetic process;metabolic process	catalytic activity;transferase activity	Steroid biosynthesis	277	5.89	31151.5	0	-0.178339	0
sll0514	sll0514	sll0514	hypothetical protein	Q55470	686706	461443	606574	781321	949562	962106	686706	461443	606574	781321	949562	962105	0.617965	1.62512	+	Hypothetical	N/A				554	5.81	62410.3	0	-0.202347	0
sll0518	sll0518	sll0518	unknown protein	Q55466	29801700	30565500	30846200	25019200	24949100	25630200	29801710	30565490	30846200	25019200	24949110	25630200	-0.270888	3.78496	+	Unknown	N/A				385	8.49	43118.8	0	-0.732727	0
sll0519	sll0519	ndhA	NADH dehydrogenase subunit 1	P26522	39088500	40969500	42572800	130687000	132158000	117679000	39088520	40969520	42572830	130687000	132157900	117679000	1.63366	4.2758	+	Photosynthesis and respiration	NADH dehydrogenase	cellular metabolic process;cellular process;generation of precursor metabolites and energy;metabolic process;photosynthesis, light reaction	binding;catalytic activity;cofactor binding;oxidoreductase activity;oxidoreductase activity, acting on NADH or NADPH;oxidoreductase activity, acting on NADH or NADPH, quinone or similar compound as acceptor;quinone binding	Oxidative phosphorylation	372	4.95	40548.2	8	0.833333	8
sll0520	sll0520	ndhI	NADH dehydrogenase subunit NdhI	P26525	40439200	41827600	38372500	78468300	73412600	74030200	40439190	41827580	38372490	78468320	73412590	74030220	0.905056	4.31214	+	Photosynthesis and respiration	NADH dehydrogenase	cellular metabolic process;cellular process;generation of precursor metabolites and energy;metabolic process;photosynthesis, light reaction	4 iron, 4 sulfur cluster binding;binding;catalytic activity;cation binding;cofactor binding;ion binding;iron ion binding;iron-sulfur cluster binding;metal cluster binding;metal ion binding;NADH dehydrogenase (quinone) activity;NADH dehydrogenase (ubiquinone) activity;NADH dehydrogenase activity;oxidoreductase activity;oxidoreductase activity, acting on NADH or NADPH;oxidoreductase activity, actin…	Oxidative phosphorylation	193	6.31	22150.5	0	-0.344041	0
sll0521	sll0521	ndhG	NADH dehydrogenase subunit 6	P26523	5558820	7524230	6180300	37383000	37476800	34268000	5558820	7524232	6180303	37382980	37476800	34268020	2.50209	4.81086	+	Photosynthesis and respiration	NADH dehydrogenase		binding;catalytic activity;cofactor binding;NADH dehydrogenase (quinone) activity;NADH dehydrogenase (ubiquinone) activity;NADH dehydrogenase activity;oxidoreductase activity;oxidoreductase activity, acting on NADH or NADPH;oxidoreductase activity, acting on NADH or NADPH, quinone or similar compound as acceptor;quinone binding	Oxidative phosphorylation	198	5.39	21522.6	5	0.941414	5
sll0522	sll0522	ndhE	NADH dehydrogenase subunit 4L	P26524	0	0	0	200668	130657	170143	466196	168018	129665	200668	130657	170143	-0.607187	0.333032		Photosynthesis and respiration	NADH dehydrogenase	ATP synthesis coupled electron transport;cellular metabolic process;cellular process;electron transport chain;establishment of localization;generation of precursor metabolites and energy;metabolic process;oxidation-reduction process;photosynthesis, light reaction;respiratory electron transport chain;transport	binding;catalytic activity;cofactor binding;oxidoreductase activity;oxidoreductase activity, acting on NADH or NADPH;oxidoreductase activity, acting on NADH or NADPH, quinone or similar compound as acceptor;quinone binding	Oxidative phosphorylation	101	6.09	11213.3	3	0.837624	3
sll0524	sll0524	sll0524	hypothetical protein	Q55521	11952500	11484200	11329800	10697100	10799800	10833600	11952500	11484210	11329800	10697090	10799810	10833600	-0.104802	1.87617	+	Hypothetical	N/A				447	4.97	47479	0	0.0950783	0
sll0525	sll0525	sll0525	hypothetical protein	Q55519	1878040	2039780	2057730	3323610	2990710	3173590	1878039	2039780	2057730	3323611	2990710	3173591	0.667019	3.32585	+	Hypothetical	N/A				131	4.8	15113.6	0	0.070229	0
sll0528	sll0528	sll0528	hypothetical protein	Q55518	1018650	892115	1052100	1370240	1459690	1588120	1018650	892115	1052100	1370241	1459690	1588120	0.576417	2.43112	+	Hypothetical	N/A		binding;catalytic activity;cation binding;endopeptidase activity;hydrolase activity;ion binding;metal ion binding;metalloendopeptidase activity;metallopeptidase activity;peptidase activity;peptidase activity, acting on L-amino acid peptides		379	5.22	40465.4	6	0.598417	7
sll0529	sll0529	sll0529	hypothetical protein	Q55517	85862300	84424500	93802900	153187000	152771000	157127000	85862340	84424460	93802920	153187100	152771100	157127000	0.810249	4.47897	+	Hypothetical	N/A	carbohydrate metabolic process;metabolic process;primary metabolic process	aldehyde-lyase activity;carbon-carbon lyase activity;catalytic activity;lyase activity		731	5.36	78316.5	0	-0.0655267	0
sll0533	sll0533	tig	trigger factor	Q55511	74467600	73881000	75303500	72629800	74013300	71688800	74467640	73881020	75303520	72629760	74013300	71688750	-0.0347345	1.0531		Cellular processes	Protein and peptide secretion	cell cycle;cell division;cellular macromolecule metabolic process;cellular metabolic process;cellular process;cellular protein metabolic process;establishment of localization;establishment of protein localization;macromolecule metabolic process;metabolic process;primary metabolic process;protein folding;protein metabolic process;protein transport;transport	catalytic activity;cis-trans isomerase activity;isomerase activity;peptidyl-prolyl cis-trans isomerase activity		471	4.31	52610.2	0	-0.414437	0
sll0534	sll0534	clpP2	ATP-dependent Clp protease proteolytic subunit 2	Q59993	17998400	19906600	22104300	25746500	22871100	27243700	17998410	19906610	22104290	25746490	22871090	27243690	0.338177	1.40882	+	Translation	Degradation of proteins, peptides, and glycopeptides		catalytic activity;endopeptidase activity;hydrolase activity;peptidase activity;peptidase activity, acting on L-amino acid peptides;serine hydrolase activity;serine-type endopeptidase activity;serine-type peptidase activity	Cell cycle - Caulobacter	226	4.69	24823.4	0	-0.0942478	0
sll0535	sll0535	clpX	ATP-dependent Clp protease ATPase subunit	Q55510	4967060	4648460	5263990	4756540	4860470	4865430	4967062	4648459	5263987	4756538	4860468	4865431	-0.0390225	0.296128		Translation	Degradation of proteins, peptides, and glycopeptides	cellular macromolecule metabolic process;cellular metabolic process;cellular process;cellular protein metabolic process;macromolecule metabolic process;metabolic process;primary metabolic process;protein folding;protein metabolic process	adenyl nucleotide binding;adenyl ribonucleotide binding;ATP binding;binding;cation binding;ion binding;metal ion binding;nucleotide binding;purine nucleotide binding;purine ribonucleoside triphosphate binding;purine ribonucleotide binding;ribonucleotide binding;transition metal ion binding;zinc ion binding	Cell cycle - Caulobacter	445	5.2	49298.6	0	-0.288989	0
sll0536	sll0536	sll0536	probable potassium channel protein	Q55509	210061	0	238587	3880860	3486910	3963840	210061	329270	238587	3880861	3486912	3963838	3.86459	4.69142	+	Transport and binding proteins	N/A	cation transport;establishment of localization;ion transport;metal ion transport;monovalent inorganic cation transport;potassium ion transport;transport	cation transmembrane transporter activity;ion transmembrane transporter activity;substrate-specific transmembrane transporter activity;substrate-specific transporter activity;transmembrane transporter activity;transporter activity		356	6.34	39434.7	3	0.0651685	3
sll0537	sll0537	amt3	ammonium/methylammonium permease	P54148	619979	656370	601792	9714800	8525940	8886970	619979	656370	601792	9714794	8525943	8886966	3.85239	4.73995	+	Transport and binding proteins	N/A		ammonium transmembrane transporter activity;cation transmembrane transporter activity;inorganic cation transmembrane transporter activity;ion transmembrane transporter activity;molecular transducer activity;organic cation transmembrane transporter activity;signal transducer activity;substrate-specific transmembrane transporter activity;substrate-specific transporter activity;transmembrane transpo…		541	5.23	58129.2	10	0.413678	10
sll0540	sll0540	sll0540	phosphate-binding protein PstS homolog	Q55410	3685160	3905150	3972420	5490820	5683040	5128670	3685159	3905149	3972421	5490819	5683037	5128671	0.495614	2.99344	+	Transport and binding proteins	N/A			ABC transporters;ko05152;Two-component system	307	4.85	32534.5	1	-0.204235	1
sll0541	sll0541	desC,des9	acyl-lipid desaturase (delta 9)	Q55406	7027880	7168310	7087650	2025360	2014640	1916520	7027877	7168307	7087651	2025360	2014641	1916521	-1.83722	7.14438	+	Fatty acid, phospholipid and sterol metabolism	N/A	lipid metabolic process;metabolic process;primary metabolic process	catalytic activity;oxidoreductase activity;oxidoreductase activity, acting on paired donors, with incorporation or reduction of molecular oxygen;oxidoreductase activity, acting on paired donors, with oxidation of a pair of donors resulting in the reduction of molecular oxygen to two molecules of water	Biosynthesis of unsaturated fatty acids;PPAR signaling pathway	318	9.02	37203.4	4	0.240881	4
sll0542	sll0542	acsA	acetyl-coenzyme A synthetase	Q55404	35823800	36283200	35289300	30453900	30715500	32013000	35823820	36283210	35289290	30453920	30715490	32012980	-0.204815	2.96758	+	Energy metabolism	Pyruvate and acetyl-CoA metabolism	acetate metabolic process;acetyl-CoA biosynthetic process;acetyl-CoA biosynthetic process from acetate;acetyl-CoA metabolic process;biosynthetic process;carboxylic acid metabolic process;cellular biosynthetic process;cellular ketone metabolic process;cellular metabolic process;cellular process;coenzyme biosynthetic process;coenzyme metabolic process;cofactor biosynthetic process;cofactor metaboli…	acetate-CoA ligase activity;acid-thiol ligase activity;adenyl nucleotide binding;adenyl ribonucleotide binding;AMP binding;ATP binding;binding;catalytic activity;cation binding;CoA-ligase activity;ion binding;ligase activity;ligase activity, forming carbon-sulfur bonds;metal ion binding;nucleotide binding;purine nucleotide binding;purine ribonucleoside triphosphate binding;purine ribonucleotide b…	Carbon fixation pathways in prokaryotes;Glycolysis / Gluconeogenesis;Methane metabolism;Propanoate metabolism;Pyruvate metabolism	653	5.49	73051.9	0	-0.303828	0
sll0544	sll0544	sll0544	hypothetical protein	Q55399	1335500	1171490	1267530	1524200	1567430	1318770	1335501	1171491	1267530	1524201	1567430	1318770	0.224616	1.10424		Hypothetical	N/A	biosynthetic process;cellular biosynthetic process;cellular macromolecule biosynthetic process;cellular macromolecule metabolic process;cellular metabolic process;cellular nitrogen compound metabolic process;cellular process;DNA metabolic process;DNA replication;macromolecule biosynthetic process;macromolecule metabolic process;metabolic process;nitrogen compound metabolic process;nucleic acid me…	binding;catalytic activity;DNA binding;DNA polymerase activity;DNA-directed DNA polymerase activity;nucleic acid binding;nucleotidyltransferase activity;transferase activity;transferase activity, transferring phosphorus-containing groups	DNA replication;Homologous recombination;Mismatch repair;Purine metabolism;Pyrimidine metabolism	333	6.03	37266.8	0	-0.251051	0
sll0546	sll0546	sll0546	probable translation initiation factor	Q55397	1607450	1878720	1930380	973116	1181550	722011	1607450	1878719	1930380	973116	1181550	722011	-0.912971	2.1526	+	Translation	Protein modification and translation factors	biological regulation;posttranscriptional regulation of gene expression;regulation of biological process;regulation of biosynthetic process;regulation of cellular biosynthetic process;regulation of cellular macromolecule biosynthetic process;regulation of cellular metabolic process;regulation of cellular process;regulation of cellular protein metabolic process;regulation of gene expression;regula…	binding;nucleic acid binding;RNA binding;translation factor activity, nucleic acid binding;translation initiation factor activity	RNA transport	111	9.39	11932.8	0	-0.373874	0
sll0547	sll0547	sll0547	unknown protein	Q55396	1366340	1475450	1544530	837008	907416	877173	1366340	1475450	1544530	837008	907416	877173	-0.742565	3.34113	+	Unknown	N/A				220	5.02	24811.4	0	-0.335455	0
sll0549	sll0549	sll0549	hypothetical protein	Q55394	241954	355814	454027	482598	382110	350706	241954	355814	454027	482598	382110	350706	0.208594	0.303804		Hypothetical	N/A	biosynthetic process;cellular biosynthetic process;cellular macromolecule biosynthetic process;cellular macromolecule metabolic process;cellular metabolic process;cellular nitrogen compound metabolic process;cellular process;DNA metabolic process;DNA replication;macromolecule biosynthetic process;macromolecule metabolic process;metabolic process;nitrogen compound metabolic process;nucleic acid me…	binding;catalytic activity;DNA binding;DNA polymerase activity;DNA-directed DNA polymerase activity;nucleic acid binding;nucleotidyltransferase activity;transferase activity;transferase activity, transferring phosphorus-containing groups		249	5.97	28206.8	0	-0.372289	0
sll0550	sll0550	dfa1	flavoprotein	Q55393	14989000	15089100	15603000	14662900	14744500	15197300	14989000	15089110	15603010	14662910	14744490	15197300	-0.0344021	0.641138		Other categories	Other		binding;catalytic activity;cation binding;coenzyme binding;cofactor binding;flavin reductase activity;FMN binding;ion binding;metal ion binding;nucleotide binding;oxidoreductase activity;oxidoreductase activity, acting on the CH-NH group of donors;oxidoreductase activity, acting on the CH-NH group of donors, NAD or NADP as acceptor		573	5.54	63506.2	0	-0.187086	0
sll0553	sll0553	sll0553	hypothetical protein	Q55390	23865900	25260100	24099100	27977200	28521400	28565900	23865900	25260100	24099100	27977220	28521390	28565880	0.216219	2.95526	+	Hypothetical	N/A				306	4.79	33806.7	0	0.160131	0
sll0554	sll0554	ftrC	ferredoxin-thioredoxin reductase, catalytic chain	Q55389	24752200	21889300	24122000	22911700	20311300	19343300	24752210	21889300	24121990	22911700	20311310	19343290	-0.17762	0.929048		Biosynthesis of cofactors, prosthetic groups, and carriers	Thioredoxin, glutaredoxin, and glutathione	cellular metabolic process;cellular process;metabolic process;oxidation-reduction process;photosynthesis	4 iron, 4 sulfur cluster binding;binding;catalytic activity;cation binding;electron carrier activity;ferredoxin:thioredoxin reductase activity;ion binding;iron-sulfur cluster binding;metal cluster binding;metal ion binding;oxidoreductase activity;oxidoreductase activity, acting on iron-sulfur proteins as donors		118	4.89	13390.2	0	-0.544068	0
sll0555	sll0555	sll0555	methionine aminopeptidase	P53581	476046	591607	515614	76748.8	194084	174495	476046	591607	515614	76748.8	194084	174495	-1.82996	2.80168	+	Translation	Protein modification and translation factors	cellular macromolecule metabolic process;cellular metabolic process;cellular process;cellular protein metabolic process;macromolecule metabolic process;macromolecule modification;metabolic process;primary metabolic process;protein initiator methionine removal;protein metabolic process;protein modification process	aminopeptidase activity;binding;catalytic activity;cation binding;exopeptidase activity;hydrolase activity;ion binding;metal ion binding;metalloaminopeptidase activity;metalloexopeptidase activity;metallopeptidase activity;peptidase activity;peptidase activity, acting on L-amino acid peptides		280	9	30343.9	0	-0.131786	0
sll0556	sll0556	sll0556	Na+/H+ antiporter	Q55388	2595840	1918690	2255030	3301570	2891690	3745480	2595840	1918691	2255030	3301569	2891691	3745481	0.554001	1.54717	+	Transport and binding proteins	N/A	cation transport;establishment of localization;ion transport;metal ion transport;monovalent inorganic cation transport;potassium ion transport;transport	active transmembrane transporter activity;antiporter activity;cation transmembrane transporter activity;cation:cation antiporter activity;hydrogen ion transmembrane transporter activity;inorganic cation transmembrane transporter activity;ion transmembrane transporter activity;monovalent cation:hydrogen antiporter activity;monovalent inorganic cation transmembrane transporter activity;secondary ac…		631	5.69	67361.3	12	0.626941	12
sll0558	sll0558	ycf53	hypothetical protein YCF53	P72583	13630800	13421700	13558500	11704200	11620000	11390600	13630800	13421700	13558500	11704190	11620000	11390590	-0.22632	4.20839	+	Hypothetical	N/A				233	5.97	26465	0	-0.382833	0
sll0563	sll0563	sll0563	unknown protein	P74749	5891830	5575800	6015450	7650820	8135840	7861970	5891829	5575801	6015448	7650824	8135842	7861972	0.435798	3.36526	+	Unknown	N/A				210	6.75	23417.3	0	-0.077619	0
sll0564	sll0564	sll0564	hypothetical protein	P74743	8056580	9744360	7449360	2069200	3534410	2256220	8056581	9744366	7449364	2069201	3534411	2256220	-1.68373	2.66204	+	Hypothetical	N/A				327	6.42	37474.7	0	-0.323853	0
sll0565	sll0565	sll0565	hypothetical protein	P74742	3564570	2621750	2950210	2931420	3371980	3521720	3564571	2621748	2950209	2931419	3371982	3521719	0.104829	0.281587		Hypothetical	N/A				133	4.64	15219.2	0	-0.418797	1
sll0567	sll0567	fur	ferric uptake regulation protein	P74739	20774800	19645800	20729300	23105100	22789500	22269900	20774790	19645810	20729300	23105100	22789500	22269910	0.156671	2.2124	+	Regulatory functions	N/A	biosynthetic process;cellular biosynthetic process;cellular macromolecule biosynthetic process;cellular macromolecule metabolic process;cellular metabolic process;cellular nitrogen compound metabolic process;cellular process;macromolecule biosynthetic process;macromolecule metabolic process;metabolic process;nitrogen compound metabolic process;nucleic acid metabolic process;nucleobase-containing …	binding;cation binding;DNA binding;ion binding;metal ion binding;nucleic acid binding;nucleic acid binding transcription factor activity;sequence-specific DNA binding transcription factor activity		165	6.79	19071.8	0	-0.5	0
sll0569	sll0569	recA	RecA gene product	P74737	28025900	26460600	26533600	33154100	32521300	33228300	28025900	26460610	26533610	33154080	32521300	33228290	0.287744	3.36407	+	DNA replication, restriction, modification, recombination, and repair	N/A	cell communication;cellular macromolecule metabolic process;cellular metabolic process;cellular nitrogen compound metabolic process;cellular process;cellular response to external stimulus;cellular response to extracellular stimulus;cellular response to stimulus;cellular response to stress;DNA metabolic process;DNA recombination;DNA repair;macromolecule metabolic process;metabolic process;nitrogen…	adenyl nucleotide binding;adenyl ribonucleotide binding;ATP binding;ATPase activity;ATPase activity, coupled;binding;catalytic activity;damaged DNA binding;DNA binding;DNA-dependent ATPase activity;hydrolase activity;hydrolase activity, acting on acid anhydrides;hydrolase activity, acting on acid anhydrides, in phosphorus-containing anhydrides;nucleic acid binding;nucleoside-triphosphatase activi…	Homologous recombination	354	5.13	37805	0	-0.0966102	0
sll0572	sll0572	sll0572	hypothetical protein	P74734	12881600	12805700	12982300	3664720	3165290	3436410	12881600	12805700	12982300	3664719	3165290	3436411	-1.91327	6.3872	+	Hypothetical	N/A				470	5.93	52016.7	0	-0.0795745	0
sll0573	sll0573	arcC	carbamate kinase	P74733	1483400	1470770	1571600	1469130	688111	1224270	1483401	1470770	1571601	1469130	688111	1224270	-0.420496	0.752816		Energy metabolism	Amino acids and amines	amine metabolic process;arginine metabolic process;carbamoyl phosphate catabolic process;carbamoyl phosphate metabolic process;carboxylic acid metabolic process;catabolic process;cellular amine metabolic process;cellular amino acid metabolic process;cellular catabolic process;cellular ketone metabolic process;cellular metabolic process;cellular nitrogen compound catabolic process;cellular nitroge…	adenyl nucleotide binding;adenyl ribonucleotide binding;ATP binding;binding;carbamate kinase activity;catalytic activity;kinase activity;nucleotide binding;phosphotransferase activity, carboxyl group as acceptor;purine nucleotide binding;purine ribonucleoside triphosphate binding;purine ribonucleotide binding;ribonucleotide binding;transferase activity;transferase activity, transferring phosphoru…	Arginine and proline metabolism;Nitrogen metabolism;Purine metabolism	308	5.66	32934.9	0	-0.012013	0
sll0574	sll0574	rfbA	probable permease protein of lipopolysaccharide ABC transporter	P74731	2894550	2886150	3664030	2328760	2207770	2190700	2894552	2886149	3664031	2328760	2207769	2190699	-0.489498	1.58945	+	Transport and binding proteins	N/A	establishment of localization;transport			271	9.12	30304.1	6	0.869373	7
sll0575	sll0575	rfbB	probable lipopolysaccharide ABC transporter ATP binding subunit	P74730	11990900	12512700	11236800	7724250	7364790	7856290	11990900	12512690	11236800	7724255	7364795	7856289	-0.639354	3.3651	+	Transport and binding proteins	N/A		adenyl nucleotide binding;adenyl ribonucleotide binding;ATP binding;ATPase activity;binding;catalytic activity;hydrolase activity;hydrolase activity, acting on acid anhydrides;hydrolase activity, acting on acid anhydrides, in phosphorus-containing anhydrides;nucleoside-triphosphatase activity;nucleotide binding;purine nucleotide binding;purine ribonucleoside triphosphate binding;purine ribonucleo…		254	5.5	28181.6	0	-1.75e-18	0
sll0576	sll0576	sll0576	putative sugar-nucleotide epimerase/dehydratease	P74729	133833000	137877000	143590000	88869800	89234400	88075600	133833000	137877000	143590000	88869780	89234390	88075580	-0.641753	4.19706	+	Other categories	Other		binding;catalytic activity;coenzyme binding;cofactor binding		312	7.53	34951.5	1	-0.038141	0
sll0577	sll0577	sll0577	hypothetical protein	P74725	3009710	3266320	3702610	3696360	3457770	3654150	3009709	3266320	3702608	3696362	3457771	3654148	0.115222	0.571664		Hypothetical	N/A				169	4.5	17839.3	0	0.326036	1
sll0578	sll0578	purK	phosphoribosylaminoimidazole carboxylase ATPase subunit	P74724	9503430	9130200	9860890	8691690	8661200	7422600	9503434	9130202	9860886	8691686	8661197	7422604	-0.201771	1.24313		Purines, pyrimidines, nucleosides, and nucleotides	Purine ribonucleotide biosynthesis	biosynthetic process;cellular biosynthetic process;cellular metabolic process;cellular nitrogen compound biosynthetic process;cellular nitrogen compound metabolic process;cellular process;'de novo' IMP biosynthetic process;heterocycle biosynthetic process;heterocycle metabolic process;IMP biosynthetic process;IMP metabolic process;metabolic process;nitrogen compound metabolic process;nucleobase-c…	5-(carboxyamino)imidazole ribonucleotide synthase activity;adenyl nucleotide binding;adenyl ribonucleotide binding;ATP binding;binding;carbon-carbon lyase activity;carboxy-lyase activity;catalytic activity;cation binding;ion binding;ligase activity;ligase activity, forming carbon-nitrogen bonds;lyase activity;metal ion binding;nucleotide binding;phosphoribosylaminoimidazole carboxylase activity;p…	Purine metabolism	388	5.04	42641.6	0	-0.114691	0
sll0585	sll0585	sll0585	hypothetical protein	Q55865	14830100	11579800	14393000	13364000	13543100	14196200	14830100	11579800	14393000	13364000	13543110	14196190	0.0105824	0.0321858		Hypothetical	N/A			Alanine, aspartate and glutamate metabolism;Cyanoamino acid metabolism;Nitrogen metabolism	317	6.21	34724	0	-0.112618	0
sll0586	sll0586	sll0586	hypothetical protein	Q55864	2125300	1964420	1913260	2677760	2817930	2796600	2125301	1964420	1913260	2677759	2817931	2796601	0.466092	3.22757	+	Hypothetical	N/A	metabolic process;oxidation-reduction process			408	9.44	44522.1	0	-0.131373	0
sll0587	sll0587	pyk1	pyruvate kinase	Q55863	13506400	13829300	14367800	21646900	20992200	21686600	13506400	13829310	14367810	21646890	20992210	21686600	0.625226	4.62489	+	Energy metabolism	Glycolysis	alcohol catabolic process;alcohol metabolic process;carbohydrate catabolic process;carbohydrate metabolic process;catabolic process;cellular carbohydrate catabolic process;cellular carbohydrate metabolic process;cellular metabolic process;cellular process;generation of precursor metabolites and energy;glucose catabolic process;glucose metabolic process;glycolysis;hexose catabolic process;hexose m…	adenyl nucleotide binding;adenyl ribonucleotide binding;alkali metal ion binding;ATP binding;binding;catalytic activity;cation binding;ion binding;kinase activity;magnesium ion binding;metal ion binding;nucleotide binding;phosphotransferase activity, alcohol group as acceptor;potassium ion binding;purine nucleotide binding;purine ribonucleoside triphosphate binding;purine ribonucleotide binding;p…	Carbon fixation in photosynthetic organisms;Glycolysis / Gluconeogenesis;Purine metabolism;Pyruvate metabolism;Type II diabetes mellitus	473	5.51	51993.2	0	-0.0408034	0
sll0588	sll0588	sll0588	unknown protein	Q55862	139090000	152460000	157483000	170269000	166309000	156682000	139090000	152460000	157483100	170269000	166309100	156682000	0.135527	1.01576		Unknown	N/A				153	5.33	16516.1	0	0.0627451	0
sll0590	sll0590	sll0590	unknown protein	Q55859	667283	904401	711892	1169730	1346350	1179300	667283	904402	711892	1169730	1346350	1179299	0.694427	2.14994	+	Unknown	N/A	cellular process;establishment of localization;transmembrane transport;transport			564	8.27	63343.9	6	0.398404	6
sll0593	sll0593	glk	glucokinase	Q55855	13714700	13545200	13771300	13140000	13478900	13749100	13714690	13545200	13771310	13140010	13478910	13749100	-0.0235089	0.513243		Energy metabolism	Glycolysis	alcohol catabolic process;alcohol metabolic process;carbohydrate catabolic process;carbohydrate metabolic process;catabolic process;cellular carbohydrate catabolic process;cellular carbohydrate metabolic process;cellular metabolic process;cellular process;generation of precursor metabolites and energy;glucose catabolic process;glucose metabolic process;glycolysis;hexose catabolic process;hexose m…	adenyl nucleotide binding;adenyl ribonucleotide binding;ATP binding;binding;carbohydrate kinase activity;catalytic activity;glucokinase activity;hexokinase activity;kinase activity;nucleotide binding;phosphotransferase activity, alcohol group as acceptor;purine nucleotide binding;purine ribonucleoside triphosphate binding;purine ribonucleotide binding;ribonucleotide binding;transferase activity;t…	Amino sugar and nucleotide sugar metabolism;Butirosin and neomycin biosynthesis;Galactose metabolism;Glycolysis / Gluconeogenesis;Starch and sucrose metabolism;Streptomycin biosynthesis	355	5.24	37712.5	0	0.201127	0
sll0595	sll0595	sll0595	unknown protein	Q55853	7713200	6792920	7392010	17832800	17330700	16407300	7713203	6792921	7392011	17832800	17330710	16407300	1.23575	4.42471	+	Unknown	N/A				143	8.35	15780.2	0	0.0475524	0
sll0596	sll0596	sll0596	hypothetical protein	Q55852	10208900	9787840	10392400	15524200	16566400	15319200	10208890	9787839	10392400	15524200	16566390	15319200	0.64163	3.73746	+	Hypothetical	N/A				244	5.68	26325.4	0	-0.129918	0
sll0597	sll0597	sll0597	hypothetical protein	Q55851	779194	835708	722867	422734	537601	574129	779194	835708	722867	422734	537601	574129	-0.607398	2.05587	+	Hypothetical	N/A	cellular component assembly;cellular component assembly at cellular level;cellular component organization;cellular component organization at cellular level;cellular component organization or biogenesis;cellular component organization or biogenesis at cellular level;cellular macromolecular complex assembly;cellular macromolecular complex subunit organization;cellular process;cellular protein compl…	cofactor transporter activity;heme transporter activity;transporter activity		375	8.86	40803.9	8	0.893067	7
sll0601	sll0601	sll0601	nitrilase homolog	P55175	15812300	14888700	15226300	18970800	17553900	17116400	15812290	14888710	15226300	18970790	17553900	17116390	0.223987	1.84183	+	Amino acid biosynthesis	Glutamate family / Nitrogen assimilation	metabolic process;nitrogen compound metabolic process	catalytic activity;hydrolase activity;hydrolase activity, acting on carbon-nitrogen (but not peptide) bonds		272	5.84	30191.4	0	-0.166544	0
sll0602	sll0602	sll0602	hypothetical protein	Q55726	26283600	23858200	26154200	24411400	23342100	25441500	26283600	23858210	26154200	24411400	23342100	25441520	-0.059862	0.447222		Hypothetical	N/A		catalytic activity		691	4.75	77764.4	1	-0.320984	1
sll0603	sll0603	menD	menaquinone biosynthesis protein MenD	Q55725	2938730	3119670	3035610	1438430	1249770	1508160	2938730	3119670	3035608	1438431	1249770	1508161	-1.11578	4.2047	+	Biosynthesis of cofactors, prosthetic groups, and carriers	Menaquinone and ubiquinone	biosynthetic process;cellular biosynthetic process;cellular ketone metabolic process;cellular metabolic process;cellular process;coenzyme biosynthetic process;coenzyme metabolic process;cofactor biosynthetic process;cofactor metabolic process;fat-soluble vitamin biosynthetic process;fat-soluble vitamin metabolic process;menaquinone biosynthetic process;menaquinone metabolic process;metabolic proc…	2-succinyl-5-enolpyruvyl-6-hydroxy-3-cyclohexene-1-carboxylic-acid synthase activity;binding;catalytic activity;cation binding;coenzyme binding;cofactor binding;ion binding;magnesium ion binding;manganese ion binding;metal ion binding;thiamine pyrophosphate binding;transferase activity;transferase activity, transferring aldehyde or ketonic groups;transition metal ion binding;vitamin binding	Ubiquinone and other terpenoid-quinone biosynthesis	595	5.83	66133.4	0	-0.0613445	0
sll0606	sll0606	sll0606	hypothetical protein	Q55723	14408700	13736700	13495800	16927900	16059400	15707700	14408710	13736700	13495790	16927900	16059400	15707700	0.225762	2.17978	+	Hypothetical	N/A	amine transport;amino acid transport;carboxylic acid transport;establishment of localization;nitrogen compound transport;organic acid transport;organic substance transport;transport		ABC transporters	476	5.77	50680.4	1	-0.0592437	1
sll0611	sll0611	sll0611	hypothetical protein	Q55713	444862	513981	509753	259963	273755	360100	444862	513981	509753	259963	273755	360100	-0.716384	2.11828	+	Hypothetical	N/A				148	4.02	16852.8	0	-0.32973	0
sll0613	sll0613	ruvB	Holliday junction DNA helicase RuvB	Q57396	2109900	1883710	2037430	2333400	2275120	2207850	2109900	1883711	2037430	2333402	2275121	2207851	0.176597	1.58349	+	DNA replication, restriction, modification, recombination, and repair	N/A	cell communication;cellular macromolecule metabolic process;cellular metabolic process;cellular nitrogen compound metabolic process;cellular process;cellular response to external stimulus;cellular response to extracellular stimulus;cellular response to stimulus;cellular response to stress;DNA metabolic process;DNA recombination;DNA repair;macromolecule metabolic process;metabolic process;nitrogen…	adenyl nucleotide binding;adenyl ribonucleotide binding;ATP binding;binding;catalytic activity;DNA binding;DNA helicase activity;four-way junction helicase activity;helicase activity;hydrolase activity;hydrolase activity, acting on acid anhydrides;hydrolase activity, acting on acid anhydrides, in phosphorus-containing anhydrides;nucleic acid binding;nucleoside-triphosphatase activity;nucleotide b…	Homologous recombination	361	6.49	40053.2	0	-0.213573	0
sll0614	sll0614	sll0614	unknown protein	Q79F24	4333860	4067030	3940990	13988600	13331000	13629900	4333858	4067028	3940988	13988610	13331000	13629900	1.73028	5.75079	+	Unknown	N/A				132	3.56	14916.6	0	-0.200758	0
sll0615	sll0615	sll0615	hypothetical protein	P52876	5769070	6617000	6613060	6858930	6085810	5466940	5769071	6616998	6613063	6858933	6085810	5466937	-0.0453122	0.148299		Hypothetical	N/A				206	9.48	22380.7	4	0.766505	6
sll0616	sll0616	secA	preprotein translocase SecA subunit	Q55709	84265300	85064100	88264300	73274500	69957600	71816500	84265340	85064080	88264300	73274510	69957560	71816540	-0.260435	3.09721	+	Cellular processes	Protein and peptide secretion	cellular process;establishment of localization;establishment of localization in cell;establishment of protein localization;intracellular protein transmembrane transport;intracellular protein transport;intracellular transport;protein import;protein targeting;protein transmembrane transport;protein transport;transmembrane transport;transport	adenyl nucleotide binding;adenyl ribonucleotide binding;ATP binding;binding;nucleotide binding;purine nucleotide binding;purine ribonucleoside triphosphate binding;purine ribonucleotide binding;ribonucleotide binding	Bacterial secretion system;Protein export	932	5.04	107009	0	-0.51191	0
sll0617	sll0617	vipp1	plasma membrane protein essential for thylakoid formation	Q55707	134731000	133848000	139201000	177532000	174587000	160660000	134731000	133848100	139201100	177532000	174587100	160660000	0.330546	2.51655	+	Hypothetical	N/A				267	4.95	28905.3	0	-0.558052	0
sll0622	sll0622	nadA	quinolinate synthetase	P74578	4599710	4999800	4681730	2557470	2624770	2731680	4599712	4999800	4681727	2557469	2624769	2731680	-0.851657	4.05625	+	Biosynthesis of cofactors, prosthetic groups, and carriers	Quinolinate	biosynthetic process;cellular biosynthetic process;cellular metabolic process;cellular nitrogen compound biosynthetic process;cellular nitrogen compound metabolic process;cellular process;coenzyme biosynthetic process;coenzyme metabolic process;cofactor biosynthetic process;cofactor metabolic process;heterocycle biosynthetic process;heterocycle metabolic process;metabolic process;NAD biosynthetic…	4 iron, 4 sulfur cluster binding;binding;catalytic activity;cation binding;ion binding;iron-sulfur cluster binding;metal cluster binding;metal ion binding;quinolinate synthetase A activity;transferase activity;transferase activity, transferring alkyl or aryl (other than methyl) groups	Nicotinate and nicotinamide metabolism	318	5.63	35421.9	0	-0.12327	0
sll0623	sll0623	sll0623	unknown protein	P74577	9529550	8150020	10658500	8518280	8884630	8203950	9529553	8150020	10658500	8518281	8884628	8203954	-0.146211	0.534002		Unknown	N/A				229	4.59	24343	0	-0.467686	0
sll0625	sll0625	sll0625	unknown protein	P74574	12236000	11350100	11780400	16552000	16494100	16572500	12236000	11350100	11780400	16552010	16494100	16572510	0.488498	4.2986	+	Unknown	N/A				225	5.72	25632.3	0	-0.180444	0
sll0626	sll0626	lim17	putative neutral invertase	P74573	6458530	6575730	6455980	3324460	3314100	3391060	6458529	6575731	6455976	3324459	3314098	3391058	-0.958485	6.55617	+	Other categories	Other		catalytic activity;glycopeptide alpha-N-acetylgalactosaminidase activity;hydrolase activity;hydrolase activity, acting on glycosyl bonds;hydrolase activity, hydrolyzing O-glycosyl compounds		489	7.04	56707.9	0	-0.254806	0
sll0629	sll0629	psaK2	alternative photosystem I reaction center subunit X	P74564	86417900	78374900	83024900	137227000	122162000	137290000	86417860	78374900	83024930	137227100	122161900	137290100	0.678693	3.0639	+	Photosynthesis and respiration	Photosystem I	cellular metabolic process;cellular process;metabolic process;photosynthesis		Photosynthesis	128	9.56	13718.3	2	0.527344	3
sll0630	sll0630	sll0630	unknown protein	P74563	7942290	7399800	8429740	7866720	7926740	7208180	7942290	7399804	8429743	7866724	7926743	7208183	-0.047516	0.273803		Unknown	N/A				145	5.86	16468.2	0	-0.835862	1
sll0631	sll0631	nadB	L-aspartate oxidase	P74562	5953750	5818070	6311430	3394230	3099700	3111910	5953751	5818069	6311427	3394229	3099702	3111909	-0.91267	4.0574	+	Biosynthesis of cofactors, prosthetic groups, and carriers	Quinolinate	biosynthetic process;cellular biosynthetic process;cellular metabolic process;cellular nitrogen compound biosynthetic process;cellular nitrogen compound metabolic process;cellular process;coenzyme biosynthetic process;coenzyme metabolic process;cofactor biosynthetic process;cofactor metabolic process;heterocycle biosynthetic process;heterocycle metabolic process;metabolic process;NAD biosynthetic…	aspartate oxidase activity;catalytic activity;L-aspartate oxidase activity;L-aspartate:fumarate oxidoreductase activity;oxidoreductase activity;oxidoreductase activity, acting on the CH-NH2 group of donors;oxidoreductase activity, acting on the CH-NH2 group of donors, oxygen as acceptor	Alanine, aspartate and glutamate metabolism;Nicotinate and nicotinamide metabolism	553	5.98	60498.5	0	-0.140687	1
sll0634	sll0634	btpA	photosystem I biogenesis protein BtpA	P72966	13865700	13386500	14329700	5343240	4845390	5431320	13865700	13386510	14329700	5343240	4845390	5431320	-1.41257	4.91273	+	Photosynthesis and respiration	Photosystem I		catalytic activity		287	5.24	30042.4	0	0.237282	0
sll0635	sll0635	thiE	probable thiamine-phosphate pyrophosphorylase	P72965	5509710	5621600	5606770	5809550	5894250	5900950	5509711	5621603	5606774	5809552	5894252	5900949	0.0728303	2.4913	+	Biosynthesis of cofactors, prosthetic groups, and carriers	Thiamin	aromatic compound biosynthetic process;biosynthetic process;cellular aromatic compound metabolic process;cellular biosynthetic process;cellular metabolic process;cellular nitrogen compound biosynthetic process;cellular nitrogen compound metabolic process;cellular process;coenzyme biosynthetic process;coenzyme metabolic process;cofactor biosynthetic process;cofactor metabolic process;heterocycle b…	binding;catalytic activity;cation binding;ion binding;magnesium ion binding;metal ion binding;thiamine-phosphate diphosphorylase activity;transferase activity;transferase activity, transferring alkyl or aryl (other than methyl) groups	Thiamine metabolism	343	5.38	37883.2	0	-0.290087	0
sll0638	sll0638	sll0638	periplasmic protein, function unknown	P72963	13396600	13226900	13707100	4875580	6879850	4494910	13396600	13226890	13707100	4875579	6879849	4494911	-1.3114	3.35792	+	Hypothetical	N/A				449	4.92	49429.5	1	-0.0273942	0
sll0639	sll0639	sll0639	hypothetical protein	P72962	2386230	2714220	2758580	2734340	2147960	2795450	2386231	2714221	2758580	2734340	2147961	2795452	-0.0336675	0.0906137		Hypothetical	N/A				417	5.16	45927.9	0	-0.165947	0
sll0640	sll0640	sll0640	probable sodium/sulfate symporter	P72958	9686500	10178000	9767380	7118250	6709810	6668530	9686502	10178010	9767376	7118255	6709814	6668532	-0.531766	3.88782	+	Transport and binding proteins	N/A	cation transport;establishment of localization;ion transport;metal ion transport;monovalent inorganic cation transport;potassium ion transport;sodium ion transport;transport	cation transmembrane transporter activity;ion transmembrane transporter activity;substrate-specific transmembrane transporter activity;substrate-specific transporter activity;transmembrane transporter activity;transporter activity		612	5.85	66700.8	12	0.62598	10
sll0641	sll0641	sll0641	unknown protein	P72957	1475670	1445310	1410280	1221340	974947	1106920	1475670	1445310	1410279	1221340	974947	1106920	-0.390919	2.01585	+	Unknown	N/A				509	9	58509.7	9	0.380943	9
sll0643	sll0643	ureG	urease accessory protein G	P72955	7429220	8104300	7278760	9197960	9390580	9148080	7429221	8104301	7278761	9197964	9390579	9148084	0.281982	2.46537	+	Central intermediary metabolism	Other	metabolic process;nitrogen compound metabolic process	binding;catalytic activity;cation binding;GTP binding;GTPase activity;guanyl nucleotide binding;guanyl ribonucleotide binding;hydrolase activity;hydrolase activity, acting on acid anhydrides;hydrolase activity, acting on acid anhydrides, in phosphorus-containing anhydrides;ion binding;metal ion binding;nickel ion binding;nucleoside-triphosphatase activity;nucleotide binding;purine nucleotide bind…		206	5.09	22012.6	0	0.164078	0
sll0644	sll0644	sll0644	probable esterase	P72953	4146640	4366290	4661160	6585360	6213950	6336080	4146639	4366288	4661161	6585362	6213952	6336082	0.538541	3.37227	+	Other categories	Other		catalytic activity;hydrolase activity		331	6.45	36408.9	0	-0.0416918	0
sll0645	sll0645	sll0645	unknown protein	P72952	20545600	22167900	23336900	30362400	29511600	30734400	20545600	22167890	23336910	30362380	29511610	30734380	0.456077	3.11655	+	Unknown	N/A				255	4.97	27096.6	0	-0.128627	0
sll0646	sll0646	cya2	guanylyl cyclase	P72951	1475160	1503560	1370050	1586670	1419070	1514890	1475159	1503560	1370050	1586670	1419070	1514889	0.0559161	0.380296		Regulatory functions	N/A	biological regulation;biosynthetic process;cellular biosynthetic process;cellular metabolic process;cellular nitrogen compound biosynthetic process;cellular nitrogen compound metabolic process;cellular process;cellular response to stimulus;cyclic nucleotide biosynthetic process;cyclic nucleotide metabolic process;intracellular signal transduction;metabolic process;nitrogen compound metabolic proc…	catalytic activity;lyase activity;phosphorus-oxygen lyase activity	Meiosis - yeast;Purine metabolism	756	5.18	82314.4	4	0.0469577	4
sll0647	sll0647	sll0647	unknown protein	P72950	5225210	4217400	3687990	2473220	3118330	1896290	5225207	4217402	3687991	2473220	3118330	1896290	-0.810311	1.51771	+	Unknown	N/A				256	5.23	28730.5	0	-0.0867188	0
sll0648	sll0648	lim	probable glycosyltransferase	P72949	4540280	4624740	4894610	2330670	1858500	2365790	4540279	4624743	4894612	2330670	1858499	2365791	-1.1009	3.66873	+	Other categories	Drug and analog sensitivity		catalytic activity;phospho-N-acetylmuramoyl-pentapeptide-transferase activity;phosphotransferase activity, for other substituted phosphate groups;transferase activity;transferase activity, transferring phosphorus-containing groups		358	9.12	38523.8	10	0.928492	10
sll0649	sll0649	sll0649	two-component response regulator OmpR subfamily	P72948	8341560	8320840	8174890	6968780	7147780	7172960	8341562	8320844	8174894	6968783	7147781	7172962	-0.222365	3.8519	+	Regulatory functions	N/A	biological regulation;biosynthetic process;cellular biosynthetic process;cellular macromolecule biosynthetic process;cellular macromolecule metabolic process;cellular metabolic process;cellular nitrogen compound metabolic process;cellular process;cellular response to stimulus;macromolecule biosynthetic process;macromolecule metabolic process;metabolic process;nitrogen compound metabolic process;n…	binding;DNA binding;nucleic acid binding		245	5.09	28428.5	0	-0.441224	0
sll0654	sll0654	phoA	alkaline phosphatase	P72939	1181730	1225340	1202600	449023	481506	390741	1181729	1225340	1202600	449023	481506	390741	-1.44994	4.88316	+	Other categories	Other	catabolic process;cellular catabolic process;cellular metabolic process;cellular nitrogen compound catabolic process;cellular nitrogen compound metabolic process;cellular process;metabolic process;nitrogen compound metabolic process;nucleobase-containing compound catabolic process;nucleobase-containing compound metabolic process;nucleobase-containing small molecule metabolic process;nucleoside ph…	catalytic activity;hydrolase activity		1409	3.93	149390	0	-0.0660043	0
sll0656	sll0656	nucH	extracellular nuclease	P72938	50274000	50227700	51225800	29780500	33996700	35855700	50274000	50227700	51225780	29780480	33996720	35855700	-0.606788	3.16549	+	Unknown	N/A	catabolic process;cell communication;cellular catabolic process;cellular macromolecule catabolic process;cellular macromolecule metabolic process;cellular metabolic process;cellular nitrogen compound metabolic process;cellular process;DNA catabolic process;DNA metabolic process;macromolecule catabolic process;macromolecule metabolic process;metabolic process;nitrogen compound metabolic process;nu…	catalytic activity;deoxyribonuclease activity;hydrolase activity;hydrolase activity, acting on ester bonds;nuclease activity		1879	3.77	196534	0	-0.0476317	0
sll0657	sll0657	mraY	phospho-N-acetylmuramoyl-pentapeptide-transferase	Q55986	454655	694365	618985	501288	173674	393400	454655	694365	618985	501288	173674	393400	-0.726722	0.910369		Cell envelope	Murein sacculus and peptidoglycan	amine metabolic process;aminoglycan biosynthetic process;aminoglycan metabolic process;biological regulation;biosynthetic process;carbohydrate biosynthetic process;carbohydrate metabolic process;cell cycle;cell division;cell wall macromolecule biosynthetic process;cell wall macromolecule metabolic process;cell wall organization;cell wall organization or biogenesis;cellular biosynthetic process;ce…	catalytic activity;phospho-N-acetylmuramoyl-pentapeptide-transferase activity;phosphotransferase activity, for other substituted phosphate groups;transferase activity;transferase activity, transferring phosphorus-containing groups;UDP-N-acetylmuramoyl-L-alanyl-D-glutamyl-meso-2,6-diaminopimelyl-D-alanyl-D-alanine:undecaprenyl-phosphate transferase activity	Peptidoglycan biosynthesis	365	8.82	38575.8	9	0.768767	9
sll0659	sll0659	sll0659	hypothetical protein	Q55984	7726430	7363500	6977400	6883320	6622440	7268520	7726430	7363500	6977403	6883324	6622442	7268520	-0.0871134	0.684674		Hypothetical	N/A			Carotenoid biosynthesis	522	5.37	58441.5	0	-0.137931	0
sll0660	sll0660	pdxA	pyridoxal phosphate biosynthetic protein PdxA	Q55982	8559980	8834240	8265890	8434140	8404160	7943610	8559984	8834240	8265891	8434135	8404160	7943613	-0.0502403	0.570146		Biosynthesis of cofactors, prosthetic groups, and carriers	Pyridoxine	biosynthetic process;cellular biosynthetic process;cellular metabolic process;cellular process;coenzyme biosynthetic process;coenzyme metabolic process;cofactor biosynthetic process;cofactor metabolic process;heterocycle metabolic process;metabolic process;pyridoxal phosphate biosynthetic process;pyridoxal phosphate metabolic process;pyridoxine biosynthetic process;pyridoxine metabolic process;sm…	4-hydroxythreonine-4-phosphate dehydrogenase activity;binding;catalytic activity;cation binding;coenzyme binding;cofactor binding;ion binding;metal ion binding;NAD binding;nucleotide binding;oxidoreductase activity;oxidoreductase activity, acting on CH-OH group of donors;oxidoreductase activity, acting on the CH-OH group of donors, NAD or NADP as acceptor	Vitamin B6 metabolism	349	5.18	37224.8	0	0.105444	0
sll0661	sll0661	ycf35	hypothetical protein YCF35	Q55981	2447180	2917990	2344950	527694	611675	434336	2447180	2917990	2344949	527694	611675	434336	-2.29259	3.43119	+	Hypothetical	N/A				128	5.11	14443.2	0	-0.446875	0
sll0662	sll0662	fed7	4Fe-4S type iron-sulfur protein	Q55980	4009890	5054160	4798200	9444680	8854110	8313450	4009890	5054158	4798198	9444677	8854106	8313455	0.940929	3.14221	+	Hypothetical	N/A		binding;cation binding;electron carrier activity;ion binding;iron ion binding;iron-sulfur cluster binding;metal cluster binding;metal ion binding;transition metal ion binding		133	4.85	15128.8	0	-0.722556	0
sll0670	sll0670	sll0670	hypothetical protein	Q55969	0	0	136352	0	209879	310204	92869.9	139133	136352	165246	209879	310204	0.8957	1.09413		Hypothetical	N/A		catalytic activity;transferase activity		169	8.49	19168.2	1	-0.0260355	1
sll0671	sll0671	corA	probable cation transporter	Q55968	383264	252597	172827	1017280	695081	871715	383264	252597	172827	1017280	695081	871715	1.67599	2.21732	+	Transport and binding proteins	N/A		cation transmembrane transporter activity;cobalt ion transmembrane transporter activity;divalent inorganic cation transmembrane transporter activity;inorganic cation transmembrane transporter activity;ion transmembrane transporter activity;magnesium ion transmembrane transporter activity;metal ion transmembrane transporter activity;substrate-specific transmembrane transporter activity;substrate-s…		380	5.59	44180.9	2	-0.173158	2
sll0672	sll0672	pacL	cation-transporting p-type ATPase PacL	Q59999	10015000	10138600	9993590	15760500	16485800	15695100	10015000	10138600	9993587	15760490	16485790	15695100	0.669248	4.67767	+	Transport and binding proteins	N/A		adenyl nucleotide binding;adenyl ribonucleotide binding;ATP binding;binding;catalytic activity;cation binding;hydrolase activity;ion binding;metal ion binding;nucleotide binding;purine nucleotide binding;purine ribonucleoside triphosphate binding;purine ribonucleotide binding;ribonucleotide binding		945	5.41	102477	10	0.238201	9
sll0676	sll0676	sll0676	hypothetical protein	Q55966	1301140	1263050	1328370	931016	958335	856056	1301139	1263050	1328369	931017	958335	856056	-0.503698	3.35342	+	Hypothetical	N/A				180	6.11	20745.1	0	-0.0222222	0
sll0679	sll0679	sphX	periplasmic phosphate-binding protein of ABC transporter	Q55200	3167410	3260450	3211760	3827150	3505880	3854330	3167409	3260452	3211761	3827152	3505878	3854328	0.214821	1.96008	+	Transport and binding proteins	N/A	establishment of localization;transport		ABC transporters;ko05152;Two-component system	336	4.65	36778.6	0	-0.175893	0
sll0680	sll0680	pstS1	phosphate-binding periplasmic protein precursor (PBP)	Q55199	77635100	81450100	79213400	41914900	44043600	43632300	77635060	81450100	79213370	41914880	44043610	43632290	-0.878807	5.0271	+	Transport and binding proteins	N/A	anion transport;cellular process;establishment of localization;inorganic anion transport;ion transmembrane transport;ion transport;phosphate ion transmembrane transport;phosphate ion transport;transmembrane transport;transport	anion binding;binding;ion binding;phosphate ion binding;transporter activity	ABC transporters;ko05152;Two-component system	383	4.57	40023.2	1	-0.0579634	0
sll0683	sll0683	pstB1	phosphate transport ATP-binding protein PstB homolog	Q55196	715373	780801	629210	1383340	1353660	1579680	715373	780800	629210	1383341	1353661	1579681	1.0222	3.02834	+	Transport and binding proteins	N/A		active transmembrane transporter activity;adenyl nucleotide binding;adenyl ribonucleotide binding;anion transmembrane transporter activity;anion transmembrane-transporting ATPase activity;ATP binding;ATPase activity;ATPase activity, coupled;ATPase activity, coupled to movement of substances;ATPase activity, coupled to transmembrane movement of ions;ATPase activity, coupled to transmembrane moveme…	ABC transporters	269	5.75	30210.4	0	-0.350186	0
sll0684	sll0684	pstB1'	phosphate transport ATP-binding protein PstB homolog	Q55195	2034670	1981910	2098830	3070650	3038220	3002470	2034670	1981911	2098830	3070648	3038222	3002472	0.575214	4.8543	+	Transport and binding proteins	N/A		active transmembrane transporter activity;adenyl nucleotide binding;adenyl ribonucleotide binding;anion transmembrane transporter activity;anion transmembrane-transporting ATPase activity;ATP binding;ATPase activity;ATPase activity, coupled;ATPase activity, coupled to movement of substances;ATPase activity, coupled to transmembrane movement of ions;ATPase activity, coupled to transmembrane moveme…	ABC transporters	266	6.13	29244.4	0	-0.0928571	0
sll0685	sll0685	sll0685	hypothetical protein	Q55194	2389170	3050940	2786260	4546490	4121080	4282720	2389170	3050941	2786261	4546490	4121078	4282721	0.654656	2.63148	+	Hypothetical	N/A	biological regulation;cell redox homeostasis;cellular homeostasis;cellular process;glycerol ether metabolic process;homeostatic process;metabolic process;organic ether metabolic process;regulation of biological process;regulation of biological quality;regulation of cellular process;small molecule metabolic process	catalytic activity;disulfide oxidoreductase activity;oxidoreductase activity;oxidoreductase activity, acting on a sulfur group of donors;protein disulfide oxidoreductase activity		162	9.73	17187	1	0.0117284	1
sll0689	sll0689	nhaS3	Na+/H+ antiporter	Q55190	7328250	6626920	6263240	15896800	14684200	14301900	7328246	6626917	6263241	15896810	14684210	14301890	1.1505	3.86171	+	Transport and binding proteins	N/A	cation transport;establishment of localization;ion transport;metal ion transport;monovalent inorganic cation transport;sodium ion transport;transport	active transmembrane transporter activity;antiporter activity;cation transmembrane transporter activity;cation:cation antiporter activity;hydrogen ion transmembrane transporter activity;inorganic cation transmembrane transporter activity;ion transmembrane transporter activity;monovalent cation:hydrogen antiporter activity;monovalent inorganic cation transmembrane transporter activity;secondary ac…		461	4.57	47872.1	9	1.02169	9
sll0691	sll0691	sll0691	hypothetical protein	Q55188	10509700	9661040	11155100	16352300	19088500	21183100	10509700	9661038	11155100	16352300	19088510	21183100	0.854058	2.34613	+	Hypothetical	N/A				200	9.05	22400.9	4	0.799	4
sll0698	sll0698	hik33, dspA, dfr, nblS	drug sensory protein A, low temperature sensor, two-component sensor histidine kinase	P20169	5582630	5482340	5355080	5701790	5591450	5994290	5582631	5482339	5355078	5701791	5591451	5994291	0.0742736	0.989331		Regulatory functions	Drug and analog sensitivity	biological regulation;regulation of biological process;regulation of biosynthetic process;regulation of cellular biosynthetic process;regulation of cellular macromolecule biosynthetic process;regulation of cellular metabolic process;regulation of cellular process;regulation of gene expression;regulation of macromolecule biosynthetic process;regulation of macromolecule metabolic process;regulation…	adenyl nucleotide binding;adenyl ribonucleotide binding;ATP binding;binding;catalytic activity;kinase activity;molecular transducer activity;nucleotide binding;phosphotransferase activity, alcohol group as acceptor;phosphotransferase activity, nitrogenous group as acceptor;protein histidine kinase activity;protein kinase activity;purine nucleotide binding;purine ribonucleoside triphosphate bindin…	Two-component system	663	4.98	74536.3	2	-0.0831071	2
sll0702	sll0702	sll0702	unknown protein	P72679	3627460	3873130	4769300	5621190	5781140	5974380	3627458	3873131	4769302	5621187	5781142	5974377	0.502032	2.03313	+	Unknown	N/A				130	4.94	13704.9	1	0.325385	0
sll0703	sll0703	sll0703	unknown protein	P72678	1756100	1840160	1833430	2300700	1915230	1831950	1756101	1840160	1833431	2300701	1915229	1831950	0.155559	0.63209		Unknown	N/A		binding;catalytic activity;coenzyme binding;cofactor binding;flavin adenine dinucleotide binding;oxidoreductase activity		399	5.36	44755.6	0	-0.239599	0
sll0704	sll0704	nifS	cysteine desulfurase	P72676	1006000	1303120	1168390	1388940	1110120	1177360	1006000	1303119	1168389	1388939	1110121	1177360	0.0802473	0.214368		Amino acid biosynthesis	Glutamate family / Nitrogen assimilation		binding;catalytic activity;cofactor binding;pyridoxal phosphate binding;vitamin B6 binding;vitamin binding	Sulfur relay system;Thiamine metabolism	391	7.75	42480.6	0	-0.0751918	0
sll0708	sll0708	rsmA	dimethyladenosine transferase	P72666	4419120	4617390	4397030	3274220	3087930	3448360	4419118	4617393	4397031	3274219	3087930	3448362	-0.45344	3.18632	+	Other categories	Drug and analog sensitivity		binding;catalytic activity;methyltransferase activity;N-methyltransferase activity;nucleic acid binding;RNA binding;RNA methyltransferase activity;rRNA (adenine) methyltransferase activity;rRNA (adenine-N6,N6-)-dimethyltransferase activity;rRNA methyltransferase activity;S-adenosylmethionine-dependent methyltransferase activity;transferase activity;transferase activity, transferring one-carbon gr…		284	9.09	31648.2	0	0.00422535	0
sll0709	sll0709	llaI.2	putative endonuclease	P72665	6092330	5916380	5615080	3783270	3663770	3777370	6092331	5916377	5615082	3783269	3663770	3777372	-0.650884	3.90961	+	DNA replication, restriction, modification, recombination, and repair	N/A				462	7.71	54094.4	0	-0.606926	0
sll0710	sll0710	sll0710	unknown protein	P72664	1077750	1083890	1182950	1067160	1267860	908511	1077750	1083890	1182950	1067160	1267860	908511	-0.0442642	0.111514		Unknown	N/A				726	5.28	86463.4	0	-0.646556	0
sll0711	sll0711	ispE	isopentenyl monophosphate kinase	P72663	9097930	9558660	9403420	9066420	8860440	8771430	9097933	9558663	9403425	9066426	8860441	8771430	-0.0717684	1.31935	+	Other categories	Other	alcohol metabolic process;biosynthetic process;carbohydrate metabolic process;carboxylic acid metabolic process;cellular aldehyde metabolic process;cellular biosynthetic process;cellular carbohydrate metabolic process;cellular ketone metabolic process;cellular lipid metabolic process;cellular metabolic process;cellular process;glyceraldehyde-3-phosphate metabolic process;isopentenyl diphosphate b…	4-(cytidine 5'-diphospho)-2-C-methyl-D-erythritol kinase activity;adenyl nucleotide binding;adenyl ribonucleotide binding;ATP binding;binding;catalytic activity;kinase activity;nucleotide binding;phosphotransferase activity, alcohol group as acceptor;purine nucleotide binding;purine ribonucleoside triphosphate binding;purine ribonucleotide binding;ribonucleotide binding;transferase activity;trans…	Terpenoid backbone biosynthesis	315	5.98	34080.8	0	-0.12254	0
sll0712	sll0712	cysM	cysteine synthase	P72662	15898800	16106400	16824000	19018000	19738300	19372500	15898800	16106410	16823990	19018000	19738310	19372490	0.251509	3.05179	+	Amino acid biosynthesis	Serine family / Sulfur assimilation	amine biosynthetic process;amine metabolic process;biosynthetic process;carboxylic acid biosynthetic process;carboxylic acid metabolic process;cellular amine metabolic process;cellular amino acid biosynthetic process;cellular amino acid metabolic process;cellular biosynthetic process;cellular ketone metabolic process;cellular metabolic process;cellular nitrogen compound biosynthetic process;cellu…		Cysteine and methionine metabolism;Sulfur metabolism	325	5.22	34734.2	0	-0.195385	0
sll0716	sll0716	lepB1	leader peptidase I (signal peptidase I)	P72660	2216470	1882940	1804360	2466810	3033450	2726400	2216470	1882939	1804361	2466809	3033450	2726402	0.478671	1.69774	+	Cellular processes	Protein and peptide secretion		catalytic activity;hydrolase activity;peptidase activity;peptidase activity, acting on L-amino acid peptides;serine hydrolase activity;serine-type peptidase activity	Protein export	196	5.67	22229.6	1	-0.0132653	0
sll0721	sll0721	sll0721	unknown protein	P74649	3543490	3604440	3851960	6452240	6632450	6178490	3543488	3604440	3851959	6452239	6632448	6178489	0.808357	4.15162	+	Unknown	N/A		binding;calcium ion binding;cation binding;ion binding;metal ion binding		1290	4.03	139548	0	-0.268372	0
sll0723	sll0723	sll0723	unknown protein	P74647	2669720	2651290	2774290	1629680	1599030	1634910	2669720	2651289	2774289	1629681	1599029	1634910	-0.735054	4.9511	+	Unknown	N/A		binding;calcium ion binding;cation binding;ion binding;metal ion binding		1771	4.37	192167	0	-0.21039	0
sll0726	sll0726	pgm	phosphoglucomutase	P74643	61167800	62999700	62268100	59374400	58395100	60883000	61167760	62999720	62268130	59374400	58395060	60882960	-0.061522	1.35013	+	Central intermediary metabolism	Polysaccharides and glycoproteins	carbohydrate metabolic process;metabolic process;primary metabolic process	binding;catalytic activity;cation binding;intramolecular transferase activity;intramolecular transferase activity, phosphotransferases;ion binding;isomerase activity;magnesium ion binding;metal ion binding;phosphoglucomutase activity	Amino sugar and nucleotide sugar metabolism;Galactose metabolism;Glycolysis / Gluconeogenesis;Pentose phosphate pathway;Purine metabolism;Starch and sucrose metabolism;Streptomycin biosynthesis	567	5.71	61125.1	0	-0.195062	0
sll0727	sll0727	sll0727	hypothetical protein	P74642	509789	532893	526811	1346020	1325070	1159620	509789	532893	526811	1346019	1325070	1159619	1.28731	3.65459	+	Hypothetical	N/A				580	8.86	65591.2	11	0.393276	10
sll0728	sll0728	accA	acetyl-CoA carboxylase alpha subunit	P74638	16919700	15909500	15195300	11929700	10783300	11724600	16919710	15909510	15195310	11929700	10783300	11724610	-0.479786	2.74937	+	Fatty acid, phospholipid and sterol metabolism	N/A	biosynthetic process;carboxylic acid biosynthetic process;carboxylic acid metabolic process;cellular biosynthetic process;cellular ketone metabolic process;cellular lipid metabolic process;cellular metabolic process;cellular process;fatty acid biosynthetic process;fatty acid metabolic process;lipid biosynthetic process;lipid metabolic process;metabolic process;monocarboxylic acid metabolic proces…	acetyl-CoA carboxylase activity;adenyl nucleotide binding;adenyl ribonucleotide binding;ATP binding;binding;catalytic activity;CoA carboxylase activity;ligase activity;ligase activity, forming carbon-carbon bonds;nucleotide binding;purine nucleotide binding;purine ribonucleoside triphosphate binding;purine ribonucleotide binding;ribonucleotide binding	Carbon fixation pathways in prokaryotes;Fatty acid biosynthesis;Propanoate metabolism;Pyruvate metabolism;Tetracycline biosynthesis	326	6.21	36042.4	0	-0.271472	0
sll0729	sll0729	sll0729	probable DNA methyltransferase	P74637	1708820	1666430	1513840	1298050	1382220	1318040	1708820	1666430	1513840	1298050	1382220	1318039	-0.290176	2.00166	+	DNA replication, restriction, modification, recombination, and repair	N/A		catalytic activity;DNA-methyltransferase activity;methyltransferase activity;S-adenosylmethionine-dependent methyltransferase activity;site-specific DNA-methyltransferase (adenine-specific) activity;transferase activity;transferase activity, transferring one-carbon groups	Mismatch repair	285	6.62	32862.2	0	-0.575789	0
sll0732	sll0732	sll0732	hypothetical protein	P74634	667024	724755	823647	917756	993344	903510	667024	724755	823647	917756	993344	903510	0.345351	1.6923	+	Hypothetical	N/A		binding;carbonate dehydratase activity;carbon-oxygen lyase activity;catalytic activity;cation binding;hydro-lyase activity;ion binding;lyase activity;metal ion binding;transition metal ion binding;zinc ion binding		191	5.85	21467.5	0	-0.0560209	0
sll0733	sll0733	sll0733	unknown protein	P74633	160450	217913	200795	1614050	1460730	1398660	160450	217913	200795	1614050	1460730	1398659	2.94936	4.39814	+	Unknown	N/A				149	7.84	16543.1	2	0.00671141	2
sll0735	sll0735	sll0735	hypothetical protein	P74630	40766100	41344700	45646400	34871300	35172300	34999500	40766100	41344700	45646420	34871290	35172290	34999500	-0.282424	2.09778	+	Hypothetical	N/A	carbohydrate metabolic process;metabolic process;primary metabolic process	catalytic activity		529	5.83	62075.5	0	-0.462004	0
sll0736	sll0736	sll0736	hypothetical protein	P74629	440061	453627	486033	913693	922579	844008	440061	453627	486033	913693	922579	844008	0.958007	3.9726	+	Hypothetical	N/A	carbohydrate metabolic process;metabolic process;primary metabolic process			408	6.01	46823.4	1	-0.267892	1
sll0737	sll0737	sll0737	hypothetical protein	O06944	4093040	3723100	3910160	5199190	5246450	4540230	4093038	3723102	3910160	5199187	5246451	4540231	0.353855	1.90371	+	Hypothetical	N/A				861	6.24	96683.5	12	0.285134	11
sll0738	sll0738	modA	molybdate-binding periplasmic protein	Q55994	413469	364124	387979	529027	546087	646721	413469	364124	387979	529027	546087	646721	0.562909	2.0336	+	Transport and binding proteins	N/A		active transmembrane transporter activity;anion transmembrane transporter activity;anion transmembrane-transporting ATPase activity;ATPase activity;ATPase activity, coupled;ATPase activity, coupled to movement of substances;ATPase activity, coupled to transmembrane movement of ions;ATPase activity, coupled to transmembrane movement of substances;catalytic activity;hydrolase activity;hydrolase act…	ABC transporters	270	4.82	29156	1	0.0614815	1
sll0739	sll0739	sll0739	ATP-binding protein of molybdate ABC transporter	Q55993	81789.4	0	151571	123744	118242	113775	81789.4	302931	151571	123744	118242	113775	-0.59211	0.388131		Transport and binding proteins	N/A		adenyl nucleotide binding;adenyl ribonucleotide binding;anion transmembrane transporter activity;ATP binding;ATPase activity;binding;catalytic activity;hydrolase activity;hydrolase activity, acting on acid anhydrides;hydrolase activity, acting on acid anhydrides, in phosphorus-containing anhydrides;inorganic anion transmembrane transporter activity;ion transmembrane transporter activity;molybdate…	ABC transporters	615	8.18	68163	5	0.0666667	6
sll0740	sll0740	sll0740	hypothetical protein	Q55992	2686860	2511540	2727700	6051000	5472710	6110420	2686862	2511541	2727700	6050999	5472708	6110424	1.15369	3.95338	+	Hypothetical	N/A				235	8.51	26987	0	-0.583404	0
sll0741	sll0741	nifJ	pyruvate flavodoxin oxidoreductase	P52965	7664940	7367360	7799860	15148000	15464400	15019800	7664937	7367356	7799865	15148010	15464410	15019800	0.998986	5.68948	+	Photosynthesis and respiration	Soluble electron carriers	cellular metabolic process;cellular process;electron transport chain;generation of precursor metabolites and energy;metabolic process;nitrogen compound metabolic process;nitrogen cycle metabolic process;nitrogen fixation;oxidation-reduction process	4 iron, 4 sulfur cluster binding;binding;catalytic activity;cation binding;coenzyme binding;cofactor binding;ion binding;iron ion binding;iron-sulfur cluster binding;metal cluster binding;metal ion binding;oxidoreductase activity;oxidoreductase activity, acting on the aldehyde or oxo group of donors;thiamine pyrophosphate binding;transition metal ion binding;vitamin binding		1199	5.46	131457	0	-0.212093	0
sll0742	sll0742	sll0742	hypothetical protein	Q55991	765269	775897	778364	856435	936350	982655	765269	775897	778364	856435	936350	982656	0.258885	1.82752	+	Hypothetical	N/A				149	9.23	17906.8	0	-0.799329	0
sll0743	sll0743	sll0743	hypothetical protein	Q55990	1594950	2255270	2018710	1681060	1410150	1604370	1594950	2255269	2018709	1681061	1410151	1604370	-0.321793	0.86953		Hypothetical	N/A				160	4.61	19214.7	0	-0.563125	0
sll0744	sll0744	sll0744	hypothetical protein	Q55989	4628530	4857630	4686710	9415920	9435670	9319680	4628529	4857628	4686713	9415915	9435666	9319685	0.991092	6.34068	+	Hypothetical	N/A	biosynthetic process;cellular biosynthetic process;cellular metabolic process;cellular nitrogen compound biosynthetic process;cellular nitrogen compound metabolic process;cellular process;heterocycle biosynthetic process;heterocycle metabolic process;metabolic process;nitrogen compound metabolic process;nucleobase-containing compound biosynthetic process;nucleobase-containing compound metabolic p…	catalytic activity;dihydroorotate dehydrogenase activity;oxidoreductase activity;oxidoreductase activity, acting on the CH-CH group of donors;oxidoreductase activity, acting on the CH-CH group of donors, quinone or related compound as acceptor	Pyrimidine metabolism	343	4.96	38440	0	-0.0387755	0
sll0745	sll0745	pfkA2	phosphofructokinase	Q55988	6324610	6034870	6751800	8021410	7191300	6463110	6324608	6034869	6751797	8021412	7191297	6463107	0.181662	0.796179		Energy metabolism	Glycolysis	alcohol catabolic process;alcohol metabolic process;carbohydrate catabolic process;carbohydrate metabolic process;catabolic process;cellular carbohydrate catabolic process;cellular carbohydrate metabolic process;cellular metabolic process;cellular process;fructose 6-phosphate metabolic process;fructose metabolic process;generation of precursor metabolites and energy;glucose catabolic process;gluc…	6-phosphofructokinase activity;adenyl nucleotide binding;adenyl ribonucleotide binding;ATP binding;binding;carbohydrate kinase activity;catalytic activity;cation binding;ion binding;kinase activity;metal ion binding;nucleotide binding;phosphofructokinase activity;phosphotransferase activity, alcohol group as acceptor;purine nucleotide binding;purine ribonucleoside triphosphate binding;purine ribo…	Fructose and mannose metabolism;Galactose metabolism;Glycolysis / Gluconeogenesis;Methane metabolism;Pentose phosphate pathway	384	5.5	41759.2	0	0.148177	0
sll0749	sll0749	sll0749	hypothetical protein	Q55631	17428000	15984800	16830900	12475400	12318200	13267400	17427990	15984790	16830890	12475400	12318210	13267400	-0.400628	2.86575	+	Hypothetical	N/A				199	4.58	21201.1	1	-0.0713568	1
sll0750	sll0750	hik8, sasA	two-component sensor histidine kinase, KaiC-interacting protein, involved in circadian rhythm	Q55630	3348580	3366270	3352630	2890150	2659950	2484540	3348579	3366272	3352632	2890151	2659951	2484539	-0.325398	2.34712	+	Regulatory functions	N/A	circadian rhythm;rhythmic process	adenyl nucleotide binding;adenyl ribonucleotide binding;ATP binding;binding;catalytic activity;kinase activity;molecular transducer activity;nucleotide binding;phosphotransferase activity, alcohol group as acceptor;phosphotransferase activity, nitrogenous group as acceptor;protein histidine kinase activity;protein kinase activity;purine nucleotide binding;purine ribonucleoside triphosphate bindin…	Two-component system	383	6.12	43435.6	0	-0.389817	0
sll0751	sll0751	ycf22	hypothetical protein YCF22	Q55628	1681220	1622130	1793170	450542	693411	407340	1681221	1622129	1793169	450542	693411	407340	-1.71604	3.49567	+	Hypothetical	N/A				169	6.27	18358.3	1	0.27574	0
sll0752	sll0752	sll0752	hypothetical protein	Q55627	6770070	6616570	6667050	9532120	9222480	9041380	6770067	6616569	6667051	9532124	9222475	9041385	0.471009	4.17161	+	Hypothetical	N/A				287	4.77	31417.2	0	-0.371777	0
sll0753	sll0753	folD	FolD bifunctional protein	Q55626	21555800	20712300	20309800	24147300	24390500	23893900	21555790	20712290	20309800	24147290	24390500	23893910	0.210968	2.94585	+	Biosynthesis of cofactors, prosthetic groups, and carriers	Folic acid	amine biosynthetic process;amine metabolic process;aromatic compound biosynthetic process;aspartate family amino acid biosynthetic process;aspartate family amino acid metabolic process;biosynthetic process;carboxylic acid biosynthetic process;carboxylic acid metabolic process;cellular amine metabolic process;cellular amino acid biosynthetic process;cellular amino acid metabolic process;cellular a…	catalytic activity;cyclohydrolase activity;hydrolase activity;hydrolase activity, acting on carbon-nitrogen (but not peptide) bonds;hydrolase activity, acting on carbon-nitrogen (but not peptide) bonds, in cyclic amidines;methenyltetrahydrofolate cyclohydrolase activity;methylenetetrahydrofolate dehydrogenase (NADP+) activity;oxidoreductase activity;oxidoreductase activity, acting on the CH-NH gr…	Carbon fixation pathways in prokaryotes;One carbon pool by folate	294	5.64	30942.8	0	0.172789	0
sll0754	sll0754	rbfA	ribosome binding factor A	Q55625	8192840	7752130	8123940	2853020	2843140	2773090	8192844	7752133	8123943	2853022	2843142	2773090	-1.50686	5.51376	+	Translation	Ribosomal proteins	cellular macromolecule metabolic process;cellular metabolic process;cellular nitrogen compound metabolic process;cellular process;macromolecule metabolic process;metabolic process;ncRNA metabolic process;ncRNA processing;nitrogen compound metabolic process;nucleic acid metabolic process;nucleobase-containing compound metabolic process;primary metabolic process;RNA metabolic process;RNA processing…			133	5.62	14748.8	0	-0.315789	0
sll0755	sll0755	tpx;ycf42	thioredoxin peroxidase	Q55624	22222500	24025900	24011500	27297200	25192200	22372900	22222500	24025900	24011490	27297200	25192190	22372900	0.0915379	0.423079		Cellular processes	Detoxification		antioxidant activity;catalytic activity;oxidoreductase activity;oxidoreductase activity, acting on paired donors, with incorporation or reduction of molecular oxygen;oxidoreductase activity, acting on peroxide as acceptor;peroxidase activity;peroxiredoxin activity		200	4.83	22509.6	0	-0.1065	0
sll0756	sll0756	sll0756	unknown protein	Q55623	18517900	17473100	18550900	10340200	10047400	10118100	18517910	17473100	18550890	10340210	10047400	10118100	-0.838286	4.59494	+	Unknown	N/A				202	7.75	21814.4	0	0.225743	0
sll0757	sll0757	purF	amidophosphoribosyltransferase	Q55621	27247300	29845500	31867800	28801600	27224300	27639800	27247300	29845520	31867800	28801610	27224290	27639790	-0.0885307	0.55094		Purines, pyrimidines, nucleosides, and nucleotides	Purine ribonucleotide biosynthesis	amine metabolic process;biosynthetic process;carboxylic acid metabolic process;cellular amine metabolic process;cellular amino acid metabolic process;cellular aromatic compound metabolic process;cellular biosynthetic process;cellular ketone metabolic process;cellular metabolic process;cellular nitrogen compound biosynthetic process;cellular nitrogen compound metabolic process;cellular process;'de…	4 iron, 4 sulfur cluster binding;amidophosphoribosyltransferase activity;binding;catalytic activity;cation binding;ion binding;iron-sulfur cluster binding;magnesium ion binding;metal cluster binding;metal ion binding;transferase activity;transferase activity, transferring glycosyl groups;transferase activity, transferring pentosyl groups	Alanine, aspartate and glutamate metabolism;Purine metabolism	495	5.47	53670.2	0	-0.0460606	0
sll0759	sll0759	sll0759	ABC transporter ATP-binding protein	Q55619	10154600	9974280	10331400	12958800	12864000	12536400	10154610	9974276	10331410	12958790	12864010	12536410	0.332643	4.05203	+	Transport and binding proteins	N/A		adenyl nucleotide binding;adenyl ribonucleotide binding;ATP binding;ATPase activity;binding;catalytic activity;hydrolase activity;hydrolase activity, acting on acid anhydrides;hydrolase activity, acting on acid anhydrides, in phosphorus-containing anhydrides;nucleoside-triphosphatase activity;nucleotide binding;purine nucleotide binding;purine ribonucleoside triphosphate binding;purine ribonucleo…	ABC transporters	347	6.86	37629.4	0	-0.0365994	0
sll0760	sll0760	ycf38	hypothetical protein YCF38	Q55618	2601130	6652220	3193930	1733040	1777910	1710780	2601130	6652224	3193930	1733039	1777910	1710780	-1.25323	0.888481		Hypothetical	N/A	establishment of localization;transport		ABC transporters	294	9.1	31677.8	6	0.992857	7
sll0761	sll0761	sll0761	unknown protein	Q55617	1510890	2085730	1556700	940899	2061120	943314	1510891	2085730	1556699	940898	2061119	943314	-0.385356	0.411157		Unknown	N/A				119	5.67	12779.3	0	-0.544538	0
sll0762	sll0762	sll0762	unknown protein	Q55616	165800	221441	242140	352035	401059	324028	165800	221441	242140	352035	401059	324028	0.775176	2.01778	+	Unknown	N/A				116	6.56	12766.6	1	-0.207759	1
sll0763	sll0763	sll0763	hypothetical protein	Q55615	866836	755228	1017030	1776550	1594100	1706010	866836	755228	1017030	1776550	1594100	1706010	0.943837	3.03146	+	Hypothetical	N/A				119	4.06	12852	0	-0.604202	0
sll0764	sll0764	urtD	urea transport system ATP-binding protein	Q55614	10039100	10877400	9279760	23292900	24086400	24542800	10039100	10877400	9279763	23292900	24086400	24542790	1.25206	4.72145	+	Transport and binding proteins	N/A		adenyl nucleotide binding;adenyl ribonucleotide binding;ATP binding;ATPase activity;binding;catalytic activity;hydrolase activity;hydrolase activity, acting on acid anhydrides;hydrolase activity, acting on acid anhydrides, in phosphorus-containing anhydrides;nucleoside-triphosphatase activity;nucleotide binding;purine nucleotide binding;purine ribonucleoside triphosphate binding;purine ribonucleo…	ABC transporters	373	4.93	41194.1	0	-0.119839	0
sll0765	sll0765	sll0765	hypothetical protein	Q55613	691254	557257	664770	629269	595881	711312	691254	557257	664770	629269	595881	711312	0.0173737	0.0496302		Hypothetical	N/A				278	6.01	31165.7	0	-0.230935	0
sll0766	sll0766	radC	DNA repair protein RadC	P52601	2111160	2190730	1827030	1060510	1190530	1353550	2111161	2190731	1827031	1060510	1190530	1353550	-0.765798	2.42295	+	DNA replication, restriction, modification, recombination, and repair	N/A	cellular macromolecule metabolic process;cellular metabolic process;cellular nitrogen compound metabolic process;cellular process;cellular response to stimulus;cellular response to stress;DNA metabolic process;DNA repair;macromolecule metabolic process;metabolic process;nitrogen compound metabolic process;nucleic acid metabolic process;nucleobase-containing compound metabolic process;primary meta…	binding;DNA binding;nucleic acid binding		243	6.76	26973.3	0	-0.141975	0
sll0767	sll0767	rpl20	50S ribosomal protein L20	P48957	33977400	33487900	34856500	8775580	6886610	8162180	33977400	33487910	34856490	8775583	6886610	8162183	-2.1026	5.55088	+	Translation	Ribosomal proteins	biosynthetic process;cellular biosynthetic process;cellular component assembly;cellular component assembly at cellular level;cellular component organization;cellular component organization at cellular level;cellular component organization or biogenesis;cellular component organization or biogenesis at cellular level;cellular macromolecular complex assembly;cellular macromolecular complex subunit o…	binding;nucleic acid binding;RNA binding;rRNA binding;structural constituent of ribosome;structural molecule activity	Ribosome	117	12.02	13553.1	0	-0.711111	0
sll0771	sll0771	glcP, gtr	glucose transport protein	P15729	10506600	10327700	9622520	7187510	8056510	7756460	10506600	10327710	9622516	7187514	8056506	7756459	-0.405102	2.58715	+	Transport and binding proteins	N/A	carbohydrate transport;establishment of localization;organic substance transport;transport	substrate-specific transmembrane transporter activity;substrate-specific transporter activity;transmembrane transporter activity;transporter activity	Meiosis - yeast	468	9.4	49747.5	12	0.775641	12
sll0772	sll0772	sll0772	probable porin;major outer membrane protein	P15730	8287470	8918420	8352680	7108410	5624390	8396670	8287469	8918416	8352675	7108408	5624391	8396675	-0.27455	0.828957		Cell envelope	Membranes, lipoproteins, and porins		transporter activity		546	4.86	59145.9	0	-0.15	0
sll0776	sll0776	spkD	serine/threonine kinase	P54735	2399300	2353930	2351400	5131040	4975940	4816110	2399299	2353929	2351400	5131038	4975942	4816108	1.07072	5.02982	+	Regulatory functions	N/A		adenyl nucleotide binding;adenyl ribonucleotide binding;ATP binding;binding;catalytic activity;kinase activity;nucleotide binding;phosphotransferase activity, alcohol group as acceptor;protein kinase activity;protein serine/threonine kinase activity;purine nucleotide binding;purine ribonucleoside triphosphate binding;purine ribonucleotide binding;ribonucleotide binding;transferase activity;transf…		505	6.55	55213.4	1	-0.333465	1
sll0777	sll0777	sll0777	putative carboxypeptidase	Q55957	1409050	1418590	1641380	2211760	1819430	2024750	1409049	1418589	1641381	2211760	1819430	2024750	0.438393	1.74816	+	Other categories	Other		catalytic activity;hydrolase activity;peptidase activity	Peptidoglycan biosynthesis	305	6.32	34012.4	1	-0.426885	0
sll0778	sll0778	sll0778	ABC transporter, ATP-binding protein	Q55956	0	647573	676995	637237	502380	502071	138107	647573	676995	637237	502380	502071	0.166571	0.120496		Transport and binding proteins	N/A		adenyl nucleotide binding;adenyl ribonucleotide binding;ATP binding;ATPase activity;binding;catalytic activity;hydrolase activity;hydrolase activity, acting on acid anhydrides;hydrolase activity, acting on acid anhydrides, in phosphorus-containing anhydrides;nucleoside-triphosphatase activity;nucleotide binding;purine nucleotide binding;purine ribonucleoside triphosphate binding;purine ribonucleo…		790	6.34	87656.5	6	0.164937	6
sll0779	sll0779	sll0779	unknown protein	Q55955	518824	488311	485103	771503	769591	808326	518824	488311	485103	771503	769591	808326	0.654827	4.17867	+	Unknown	N/A		catalytic activity;kinase activity;molecular transducer activity;phosphotransferase activity, alcohol group as acceptor;phosphotransferase activity, nitrogenous group as acceptor;protein histidine kinase activity;protein kinase activity;signal transducer activity;transferase activity;transferase activity, transferring phosphorus-containing groups;two-component sensor activity	Cell cycle - Caulobacter;Two-component system	884	4.82	100438	1	-0.325113	1
sll0781	sll0781	sll0781	hypothetical protein	Q55953	27471100	27931600	30699400	21168400	22464100	21890400	27471080	27931610	30699420	21168400	22464100	21890400	-0.394049	2.50852	+	Hypothetical	N/A				155	5.99	18633.9	0	-0.958065	0
sll0782	sll0782	sll0782	transcriptional regulator	Q55952	0	0	0	1180630	1029840	1079510	157783	390469	98124.8	1180630	1029841	1079510	2.34763	3.04507	+	Regulatory functions	N/A	biosynthetic process;cellular biosynthetic process;cellular macromolecule biosynthetic process;cellular macromolecule metabolic process;cellular metabolic process;cellular nitrogen compound metabolic process;cellular process;macromolecule biosynthetic process;macromolecule metabolic process;metabolic process;nitrogen compound metabolic process;nucleic acid metabolic process;nucleobase-containing …	binding;DNA binding;nucleic acid binding;nucleic acid binding transcription factor activity;sequence-specific DNA binding transcription factor activity		369	6.13	41020.1	0	0.0574526	2
sll0783	sll0783	sll0783	unknown protein	Q55950	11022800	13924100	10564000	137142000	132727000	145628000	11022800	13924100	10564000	137142000	132727000	145628000	3.5485	5.25812	+	Unknown	N/A				160	5.7	17640.5	0	0.03375	0
sll0784	sll0784	merR	nitrilase	Q55949	0	439793	0	6441510	6847560	6524540	235632	439793	67806.2	6441508	6847562	6524543	4.73654	5.57698	+	Amino acid biosynthesis	Glutamate family / Nitrogen assimilation	metabolic process;nitrogen compound metabolic process	catalytic activity;hydrolase activity;hydrolase activity, acting on carbon-nitrogen (but not peptide) bonds	Styrene degradation	346	5.95	37984.7	0	-0.0632948	0
sll0785	sll0785	sll0785	unknown protein	Q55948	0	768754	0	955109	1155400	1069070	228527	768754	203075	955108	1155400	1069071	1.40537	1.56893	+	Unknown	N/A		binding;catalytic activity;iron-sulfur cluster binding;metal cluster binding		362	6.02	39045.8	0	-0.0480663	0
sll0787	sll0787	sll0787	hypothetical protein	Q55946	267789	110363	466123	1370030	1175400	1044430	267789	110363	466123	1370031	1175400	1044430	2.08814	2.55072	+	Hypothetical	N/A		catalytic activity		322	4.76	34723.7	0	0.102174	0
sll0788	sll0788;slr6039	sll0788;slr6039	hypothetical protein;hypothetical protein	Q55943;Q6YRW5	33660100	30164900	35927300	51628900	49383300	47460100	33660090	30164890	35927310	51628900	49383300	47460100	0.573772	2.85072	+	Hypothetical	N/A				196	6.44	22865.4	1	-0.595408	0
sll0789	sll0789	sll0789	two-component response regulator OmpR subfamily	Q55942	3600090	3049890	3196580	1982270	2375170	2846750	3600091	3049889	3196579	1982270	2375171	2846749	-0.450783	1.37449	+	Regulatory functions	N/A	biological regulation;biosynthetic process;cellular biosynthetic process;cellular macromolecule biosynthetic process;cellular macromolecule metabolic process;cellular metabolic process;cellular nitrogen compound metabolic process;cellular process;cellular response to stimulus;macromolecule biosynthetic process;macromolecule metabolic process;metabolic process;nitrogen compound metabolic process;n…	binding;DNA binding;nucleic acid binding		232	5.31	26674.6	0	-0.27931	0
sll0790	sll0790	hik31	two-component sensor histidine kinase	Q55941	1389740	1358180	1363440	2397660	2101290	1886430	1389740	1358180	1363441	2397660	2101290	1886430	0.635156	2.15707	+	Regulatory functions	N/A		adenyl nucleotide binding;adenyl ribonucleotide binding;ATP binding;binding;catalytic activity;kinase activity;molecular transducer activity;nucleotide binding;phosphotransferase activity, alcohol group as acceptor;phosphotransferase activity, nitrogenous group as acceptor;protein histidine kinase activity;protein kinase activity;purine nucleotide binding;purine ribonucleoside triphosphate bindin…		458	6.24	51035.3	2	-0.176201	3
sll0792	sll0792	ziaR	Zinc-responsive repressor ZiaR	Q55940	140416	141217	150762	61551.4	0	0	140416	141217	150762	61551.4	433138	466312	1.15219	0.608843		Regulatory functions	N/A	biosynthetic process;cellular biosynthetic process;cellular macromolecule biosynthetic process;cellular macromolecule metabolic process;cellular metabolic process;cellular nitrogen compound metabolic process;cellular process;macromolecule biosynthetic process;macromolecule metabolic process;metabolic process;nitrogen compound metabolic process;nucleic acid metabolic process;nucleobase-containing …	binding;cation binding;DNA binding;ion binding;metal ion binding;nucleic acid binding;nucleic acid binding transcription factor activity;sequence-specific DNA binding transcription factor activity		132	6.41	15083.2	0	-0.365152	0
sll0794	sll0794	corR, coaR	cobalt-dependent transcriptional regulator	Q55938	312539	365989	361954	324143	598119	372274	312539	365989	361954	324143	598119	372274	0.315183	0.418575		Biosynthesis of cofactors, prosthetic groups, and carriers	Cobalamin, heme, phycobilin and porphyrin	biological regulation;biosynthetic process;cellular biosynthetic process;cellular metabolic process;cellular nitrogen compound biosynthetic process;cellular nitrogen compound metabolic process;cellular process;cobalamin biosynthetic process;cobalamin metabolic process;cofactor biosynthetic process;cofactor metabolic process;heterocycle biosynthetic process;heterocycle metabolic process;metabolic …	binding;catalytic activity;DNA binding;intramolecular transferase activity;intramolecular transferase activity, transferring acyl groups;isomerase activity;nucleic acid binding;precorrin-8X methylmutase activity	Porphyrin and chlorophyll metabolism	370	6.4	40610.8	0	-0.0181081	0
sll0797	sll0797	nrsR,rppA	redox-responsive and/or Ni(II)-responsive regulator, two-component response regulator OmpR subfamily	Q55933	191282	273532	203778	331027	351106	306385	191282	273532	203778	331027	351106	306385	0.564142	1.68857	+	Regulatory functions	N/A	biological regulation;biosynthetic process;cellular biosynthetic process;cellular macromolecule biosynthetic process;cellular macromolecule metabolic process;cellular metabolic process;cellular nitrogen compound metabolic process;cellular process;cellular response to stimulus;macromolecule biosynthetic process;macromolecule metabolic process;metabolic process;nitrogen compound metabolic process;n…	binding;DNA binding;nucleic acid binding	Two-component system	234	4.9	26662.8	0	-0.178205	0
sll0803	sll0803	sll0803	hypothetical protein	P74065	2303080	1781740	1766600	1840920	2500390	1919390	2303081	1781741	1766601	1840919	2500389	1919391	0.0975363	0.191696		Hypothetical	N/A				159	4.84	18364	0	-0.322642	0
sll0804	sll0804	sll0804	hypothetical protein	P74064	2044450	2192000	2019020	1616960	1609480	1888440	2044450	2192000	2019019	1616961	1609481	1888441	-0.290417	1.63203	+	Hypothetical	N/A		binding;GTP binding;guanyl nucleotide binding;guanyl ribonucleotide binding;nucleotide binding;purine nucleotide binding;purine ribonucleoside triphosphate binding;purine ribonucleotide binding;ribonucleotide binding		453	6.17	49154.4	3	-0.0629139	3
sll0807	sll0807	rpe	pentose-5-phosphate-3-epimerase	P74061	133718000	119612000	117273000	156171000	154761000	140230000	133718100	119611900	117273000	156171000	154761100	140229900	0.283771	1.68562	+	Energy metabolism	Pentose phosphate pathway	alcohol catabolic process;alcohol metabolic process;carbohydrate catabolic process;carbohydrate metabolic process;catabolic process;cellular carbohydrate catabolic process;cellular carbohydrate metabolic process;cellular metabolic process;cellular nitrogen compound metabolic process;cellular process;coenzyme metabolic process;cofactor metabolic process;glucose catabolic process;glucose metabolic …	binding;catalytic activity;cation binding;ion binding;isomerase activity;metal ion binding;racemase and epimerase activity;racemase and epimerase activity, acting on carbohydrates and derivatives;ribulose-phosphate 3-epimerase activity	Carbon fixation in photosynthetic organisms;Pentose and glucuronate interconversions;Pentose phosphate pathway	230	5.24	24970.8	0	0.0930435	1
sll0808	sll0808	sll0808	putative transposase [ISY508a: 1710788 - 1711753]	P74059	202561	135185	253149	120476	78079.6	0	202561	135185	253149	120476	78079.6	175409	-0.659999	0.749951		Other categories	Transposon-related functions		binding;DNA binding;nucleic acid binding		188	9.94	21919.5	0	-0.617021	0
sll0813	sll0813	ctaC	cytochrome c oxidase subunit II	P74044	12031300	11669200	11624100	15319900	14995600	15454300	12031290	11669200	11624100	15319910	14995600	15454290	0.373723	4.30568	+	Photosynthesis and respiration	Respiratory terminal oxidases	cellular metabolic process;cellular process;electron transport chain;generation of precursor metabolites and energy;metabolic process;oxidation-reduction process	binding;catalytic activity;cation binding;cation transmembrane transporter activity;copper ion binding;cytochrome-c oxidase activity;heme-copper terminal oxidase activity;hydrogen ion transmembrane transporter activity;inorganic cation transmembrane transporter activity;ion binding;ion transmembrane transporter activity;metal ion binding;monovalent inorganic cation transmembrane transporter activ…	Oxidative phosphorylation	300	6.98	33470.6	3	0.073	3
sll0814	sll0814	cruF	hypothetical protein	P74043	3202060	3293430	4278640	4721020	4216370	4117670	3202060	3293430	4278640	4721022	4216371	4117669	0.277038	0.904954		Hypothetical	N/A				303	8.49	33119.2	8	0.69802	6
sll0815	sll0815	sll0815	unknown protein	P74042	8637040	9738410	8766000	5719630	4915640	5686210	8637035	9738416	8766005	5719631	4915643	5686208	-0.733726	2.93475	+	Unknown	N/A				264	8.36	30368	0	-0.177652	0
sll0816	sll0816	sll0816	probable oxidoreductase	P74041	5526910	5589940	5633130	3468370	3551640	3714780	5526907	5589943	5633128	3468370	3551639	3714783	-0.641865	4.85165	+	Other categories	Other		catalytic activity;oxidoreductase activity		371	6.6	41489.5	0	-0.169272	0
sll0817	sll0817	miaA	tRNA delta-2-isopentenylpyrophosphate (IPP) transferase	P74040	3118120	3191960	3172560	2336950	2336370	2349430	3118119	3191959	3172559	2336949	2336371	2349430	-0.433252	5.46986	+	Translation	Aminoacyl tRNA synthetases and tRNA modification	cellular macromolecule metabolic process;cellular metabolic process;cellular nitrogen compound metabolic process;cellular process;macromolecule metabolic process;metabolic process;ncRNA metabolic process;ncRNA processing;nitrogen compound metabolic process;nucleic acid metabolic process;nucleobase-containing compound metabolic process;primary metabolic process;RNA metabolic process;RNA processing…	adenyl nucleotide binding;adenyl ribonucleotide binding;ATP binding;binding;catalytic activity;nucleotide binding;purine nucleotide binding;purine ribonucleoside triphosphate binding;purine ribonucleotide binding;ribonucleotide binding;transferase activity;transferase activity, transferring alkyl or aryl (other than methyl) groups;tRNA dimethylallyltransferase activity	Zeatin biosynthesis	303	5.9	33561.6	0	-0.0940594	0
sll0818	sll0818	rsmI	tetrapyrrole methylase family protein	P74038	1574190	1688400	1474980	1793730	2129130	2331400	1574190	1688400	1474980	1793729	2129131	2331400	0.400692	1.39889	+	Other categories	Other	cellular macromolecule metabolic process;cellular metabolic process;cellular nitrogen compound metabolic process;cellular process;enzyme-directed rRNA 2'-O-methylation;macromolecule metabolic process;macromolecule methylation;macromolecule modification;metabolic process;methylation;ncRNA metabolic process;ncRNA processing;nitrogen compound metabolic process;nucleic acid metabolic process;nucleoba…	catalytic activity;methyltransferase activity;O-methyltransferase activity;RNA methyltransferase activity;rRNA (cytosine) methyltransferase activity;rRNA (cytosine-2'-O-)-methyltransferase activity;rRNA methyltransferase activity;S-adenosylmethionine-dependent methyltransferase activity;transferase activity;transferase activity, transferring one-carbon groups		279	5.44	30830	0	-0.254122	0
sll0819	sll0819	psaF	photosystem I reaction center subunit III precursor (PSI-F), plastocyanin (cyt c553) docking protein	P29256	714390000	688229000	705864000	464082000	461151000	475064000	714389700	688228600	705864200	464082000	461151100	475064200	-0.590472	4.94192	+	Photosynthesis and respiration	Photosystem I	cellular metabolic process;cellular process;metabolic process;photosynthesis		Photosynthesis	165	6.82	18249.1	2	0.0751515	2
sll0821	sll0821	cph2	phytochrome-like protein	Q55434	4641780	4970870	4811260	726060	750478	709433	4641778	4970873	4811258	726060	750478	709433	-2.72212	5.74104	+	Hypothetical	N/A	biological regulation;cellular macromolecule metabolic process;cellular metabolic process;cellular process;cellular protein metabolic process;cellular response to stimulus;detection of abiotic stimulus;detection of external stimulus;detection of light stimulus;detection of stimulus;detection of visible light;macromolecule metabolic process;macromolecule modification;metabolic process;phototransdu…	molecular transducer activity;photoreceptor activity;receptor activity;red or far-red light photoreceptor activity;signal transducer activity;signaling receptor activity	Cell cycle - Caulobacter;Two-component system	1276	5.69	144687	0	-0.255408	0
sll0822	sll0822	sll0822	hypothetical protein	Q55432	158288000	164266000	156145000	122347000	131745000	120514000	158287900	164265900	156145000	122347000	131745000	120514000	-0.353744	2.91435	+	Hypothetical	N/A				129	8.63	13961.9	0	-0.517829	0
sll0823	sll0823	sdhB	probable succinate dehydrogenase iron-sulfur protein	Q55431	1803460	1649130	1816700	2455300	2660450	2493650	1803459	1649131	1816700	2455301	2660450	2493651	0.530175	3.14982	+	Energy metabolism	TCA cycle	acetyl-CoA catabolic process;acetyl-CoA metabolic process;catabolic process;cellular catabolic process;cellular metabolic process;cellular process;coenzyme catabolic process;coenzyme metabolic process;cofactor catabolic process;cofactor metabolic process;metabolic process;tricarboxylic acid cycle	2 iron, 2 sulfur cluster binding;3 iron, 4 sulfur cluster binding;4 iron, 4 sulfur cluster binding;binding;catalytic activity;cation binding;electron carrier activity;ion binding;iron-sulfur cluster binding;metal cluster binding;metal ion binding;oxidoreductase activity;oxidoreductase activity, acting on the CH-CH group of donors;oxidoreductase activity, acting on the CH-CH group of donors, quino…	Butanoate metabolism;Carbon fixation pathways in prokaryotes;Citrate cycle (TCA cycle);Oxidative phosphorylation;Toluene degradation	245	6.79	27289.3	0	-0.311837	0
sll0825	sll0825	pcnB	polyA polymerase	Q55428	807500	723810	795473	934090	825968	916143	807500	723810	795473	934090	825968	916143	0.20185	1.28661		Translation	Ribosomal proteins	cellular macromolecule metabolic process;cellular metabolic process;cellular nitrogen compound metabolic process;cellular process;macromolecule metabolic process;metabolic process;nitrogen compound metabolic process;nucleic acid metabolic process;nucleobase-containing compound metabolic process;primary metabolic process;RNA metabolic process;RNA processing	adenyl nucleotide binding;adenyl ribonucleotide binding;ATP binding;binding;catalytic activity;nucleic acid binding;nucleotide binding;nucleotidyltransferase activity;purine nucleotide binding;purine ribonucleoside triphosphate binding;purine ribonucleotide binding;ribonucleotide binding;RNA binding;transferase activity;transferase activity, transferring phosphorus-containing groups	RNA degradation	416	8.16	46387.6	0	0.0228365	0
sll0827	sll0827	sll0827	hypothetical protein	Q55425	8138760	10023000	8836810	7390140	7765260	7318890	8138757	10023000	8836810	7390145	7765262	7318893	-0.264607	1.24839		Hypothetical	N/A				496	5.19	58152.4	1	-0.0681452	1
sll0828	sll0828	sll0828	putative amidase	Q55424	13562000	14494500	14181000	14034500	14103500	13756600	13562010	14494490	14181000	14034490	14103500	13756610	-0.0117603	0.144464		Cell envelope	Murein sacculus and peptidoglycan		amidase activity;carbon-nitrogen ligase activity, with glutamine as amido-N-donor;catalytic activity;hydrolase activity;hydrolase activity, acting on carbon-nitrogen (but not peptide) bonds;hydrolase activity, acting on carbon-nitrogen (but not peptide) bonds, in linear amides;ligase activity;ligase activity, forming carbon-nitrogen bonds	Aminobenzoate degradation;Arginine and proline metabolism;Cyanoamino acid metabolism;Phenylalanine metabolism;Styrene degradation;Tryptophan metabolism	506	5.47	54254.2	0	0.0266798	0
sll0829	sll0829	sll0829	probable methyltransferase	Q55423	7635700	8175350	7047570	5909160	5772930	5059600	7635697	8175348	7047575	5909162	5772932	5059600	-0.449293	2.08445	+	Other categories	Other		catalytic activity;methyltransferase activity;transferase activity;transferase activity, transferring one-carbon groups	Histidine metabolism;Polycyclic aromatic hydrocarbon degradation;Tyrosine metabolism	212	6.28	23071.6	0	0.168868	0
sll0830	sll0830	fus	elongation factor EF-G	Q55421	26941800	26561000	28219700	25505700	25228600	25635100	26941780	26560990	28219680	25505710	25228590	25635120	-0.0977376	1.58795	+	Translation	Protein modification and translation factors		binding;catalytic activity;GTP binding;GTPase activity;guanyl nucleotide binding;guanyl ribonucleotide binding;hydrolase activity;hydrolase activity, acting on acid anhydrides;hydrolase activity, acting on acid anhydrides, in phosphorus-containing anhydrides;nucleoside-triphosphatase activity;nucleotide binding;purine nucleotide binding;purine ribonucleoside triphosphate binding;purine ribonucleo…		669	4.91	73370.2	0	-0.21719	0
sll0832	sll0832	sll0832	hypothetical protein	Q55417	713625	588522	570012	463002	448533	571035	713625	588522	570012	463002	448533	571035	-0.336602	1.02652		Hypothetical	N/A	cellular macromolecule metabolic process;cellular metabolic process;cellular nitrogen compound metabolic process;cellular process;cellular response to stimulus;cellular response to stress;DNA metabolic process;DNA recombination;DNA repair;macromolecule metabolic process;metabolic process;nitrogen compound metabolic process;nucleic acid metabolic process;nucleobase-containing compound metabolic pr…	binding;catalytic activity;hydrolase activity;hydrolase activity, acting on ester bonds;nuclease activity;nucleic acid binding		151	8.72	17129.9	0	-0.344371	0
sll0833	sll0833	sll0833	probable oligopeptides ABC transporter permease protein	Q55416	8027190	8914160	7775330	5892110	6337180	6345440	8027194	8914160	7775330	5892109	6337180	6345437	-0.412144	2.25586	+	Transport and binding proteins	N/A	establishment of localization;transport		ABC transporters	371	9.36	40280.5	6	0.520485	5
sll0834	sll0834	bicA	low affinity sulfate transporter	Q55415	6765880	5526220	6128870	1843960	1942680	1997920	6765880	5526220	6128870	1843961	1942679	1997920	-1.67107	3.51209	+	Transport and binding proteins	N/A		active transmembrane transporter activity;anion transmembrane transporter activity;inorganic anion transmembrane transporter activity;ion transmembrane transporter activity;secondary active sulfate transmembrane transporter activity;secondary active transmembrane transporter activity;substrate-specific transmembrane transporter activity;substrate-specific transporter activity;sulfate transmembran…		564	6.02	59048.5	9	0.663298	12
sll0837	sll0837	sll0837	periplasmic protein, function unknown	P73762	34853400	33100200	34047200	43325300	38910000	41606000	34853400	33100210	34047190	43325280	38910020	41605980	0.279912	2.20701	+	Hypothetical	N/A				294	4.71	32906.7	1	-0.17483	0
sll0838	sll0838	pyrF	orotidine 5' monophosphate decarboxylase	P73761	10889200	10948000	11337500	5803320	5623470	5844860	10889200	10948010	11337500	5803319	5623469	5844860	-0.941678	5.34697	+	Purines, pyrimidines, nucleosides, and nucleotides	Pyrimidine ribonucleotide biosynthesis	biosynthetic process;cellular aromatic compound metabolic process;cellular biosynthetic process;cellular metabolic process;cellular nitrogen compound biosynthetic process;cellular nitrogen compound metabolic process;cellular process;'de novo' pyrimidine base biosynthetic process;'de novo' UMP biosynthetic process;heterocycle biosynthetic process;heterocycle metabolic process;metabolic process;nit…	carbon-carbon lyase activity;carboxy-lyase activity;catalytic activity;lyase activity;orotidine-5'-phosphate decarboxylase activity	Pyrimidine metabolism	231	5.38	24704.8	0	0.231602	0
sll0839	sll0839	sll0839	hypothetical protein	P73760	3033450	3118430	2727360	4293930	4154560	4258980	3033450	3118429	2727361	4293929	4154563	4258978	0.517169	3.27269	+	Hypothetical	N/A				197	8.8	21577.6	1	-0.0979695	0
sll0842	sll0842	nplT	neopullulanase	P73757	3971100	4202600	4092480	3574280	3809410	3522340	3971098	4202602	4092481	3574278	3809408	3522339	-0.169561	1.82575	+	Central intermediary metabolism	Polysaccharides and glycoproteins	carbohydrate metabolic process;metabolic process;primary metabolic process	binding;catalytic activity;cation binding;ion binding		508	5.06	58056.8	0	-0.247244	0
sll0844	sll0844	mnmA	tRNA (5-methylaminomethyl-2-thiouridylate)-methyltransferase	P73755	4208060	3998370	4195310	3734090	3645020	3834090	4208062	3998370	4195308	3734089	3645019	3834090	-0.145345	1.98152	+	Translation	Aminoacyl tRNA synthetases and tRNA modification	cellular macromolecule metabolic process;cellular metabolic process;cellular nitrogen compound metabolic process;cellular process;macromolecule metabolic process;macromolecule modification;metabolic process;ncRNA metabolic process;ncRNA processing;nitrogen compound metabolic process;nucleic acid metabolic process;nucleobase-containing compound metabolic process;primary metabolic process;RNA metab…	adenyl nucleotide binding;adenyl ribonucleotide binding;ATP binding;binding;catalytic activity;nucleic acid binding;nucleotide binding;purine nucleotide binding;purine ribonucleoside triphosphate binding;purine ribonucleotide binding;ribonucleotide binding;RNA binding;sulfurtransferase activity;transferase activity;transferase activity, transferring sulfur-containing groups;tRNA binding	Sulfur relay system	358	5.82	39096.7	0	-0.0913408	0
sll0848	sll0848	dnaA	chromosomal replication initiator protein DnaA	P49995	1580050	1760970	1775640	2320410	2235900	2324300	1580051	1760969	1775639	2320410	2235900	2324300	0.427335	2.97818	+	DNA replication, restriction, modification, recombination, and repair	N/A	biological regulation;cellular macromolecule metabolic process;cellular metabolic process;cellular nitrogen compound metabolic process;cellular process;DNA metabolic process;DNA-dependent DNA replication initiation;macromolecule metabolic process;metabolic process;nitrogen compound metabolic process;nucleic acid metabolic process;nucleobase-containing compound metabolic process;primary metabolic …	adenyl nucleotide binding;adenyl ribonucleotide binding;ATP binding;binding;DNA binding;DNA replication origin binding;nucleic acid binding;nucleotide binding;purine nucleotide binding;purine ribonucleoside triphosphate binding;purine ribonucleotide binding;ribonucleotide binding;sequence-specific DNA binding	Cell cycle - Caulobacter;Two-component system	447	5.98	50050.3	0	-0.155705	0
sll0849	sll0849;slr0927	psbD;psbD2	photosystem II reaction center D2 protein;photosystem II reaction center D2 protein	P09192;P09192	719856000	762408000	734820000	433554000	414674000	404035000	719856400	762407600	734820200	433554200	414673700	404034900	-0.824126	4.53481	+	Photosynthesis and respiration	Photosystem II	cellular macromolecule metabolic process;cellular metabolic process;cellular process;cellular protein metabolic process;electron transport chain;generation of precursor metabolites and energy;macromolecule metabolic process;macromolecule modification;metabolic process;oxidation-reduction process;photosynthetic electron transport chain;photosynthetic electron transport in photosystem II;primary me…	binding;catalytic activity;cation binding;chlorophyll binding;electron carrier activity;electron transporter, transferring electrons within the cyclic electron transport pathway of photosynthesis activity;ion binding;iron ion binding;metal ion binding;oxidoreductase activity;tetrapyrrole binding;transition metal ion binding	Photosynthesis	352	5.35	39492.5	6	0.360795	6
sll0851	sll0851	psbC	photosystem II CP43 protein	P09193	687317000	720733000	722627000	345659000	348225000	372456000	687316600	720733400	722627300	345659100	348225000	372455800	-0.998645	4.80548	+	Photosynthesis and respiration	Photosystem II	cellular macromolecule metabolic process;cellular metabolic process;cellular process;cellular protein metabolic process;electron transport chain;generation of precursor metabolites and energy;macromolecule metabolic process;macromolecule modification;metabolic process;oxidation-reduction process;photosynthetic electron transport chain;photosynthetic electron transport in photosystem II;primary me…	binding;cation binding;chlorophyll binding;electron carrier activity;electron transporter, transferring electrons within the cyclic electron transport pathway of photosynthesis activity;ion binding;metal ion binding;tetrapyrrole binding		460	6.11	50303	7	0.281739	6
sll0853	sll0853	cpcS1	hypothetical protein	P73747	30092200	29861100	33578500	12998300	16622300	12799800	30092190	29861110	33578480	12998290	16622290	12799790	-1.1407	3.22549	+	Hypothetical	N/A	cellular macromolecule metabolic process;cellular metabolic process;cellular process;cellular protein metabolic process;macromolecule metabolic process;macromolecule modification;metabolic process;primary metabolic process;protein metabolic process;protein modification process;protein-bilin linkage;protein-phycocyanobilin linkage;protein-tetrapyrrole linkage	catalytic activity;lyase activity		186	5.58	21213.5	0	-0.682796	0
sll0854	sll0854	sll0854	hypothetical protein	P73746	17484100	18353200	17738900	20496600	20658300	21939600	17484100	18353200	17738910	20496600	20658310	21939590	0.235922	2.42453	+	Hypothetical	N/A				308	4.99	34527.2	0	-0.179221	0
sll0855	sll0855	sll0855	putative channel transporter	P73745	976107	965126	1151750	285177	189650	264637	976106	965126	1151751	285177	189650	264637	-2.06445	3.515	+	Transport and binding proteins	N/A		anion channel activity;anion transmembrane transporter activity;channel activity;chloride channel activity;gated channel activity;ion channel activity;ion transmembrane transporter activity;passive transmembrane transporter activity;substrate-specific channel activity;substrate-specific transmembrane transporter activity;substrate-specific transporter activity;transmembrane transporter activity;t…		451	9.79	48424.6	10	0.661863	10
sll0856	sll0856	sigH	RNA polymerase ECF-type (group 3) sigma-E factor	P73744	0	0	0	223692	229667	252722	207717	367028	328832	223692	229667	252722	-0.355814	0.604015		Transcription	RNA synthesis, modification, and DNA transcription	biosynthetic process;cellular biosynthetic process;cellular macromolecule metabolic process;cellular metabolic process;cellular nitrogen compound metabolic process;cellular process;macromolecule metabolic process;metabolic process;nitrogen compound metabolic process;nucleic acid metabolic process;nucleobase-containing compound metabolic process;primary metabolic process;RNA biosynthetic process;R…	binding;core DNA-dependent RNA polymerase binding promoter specificity activity;core RNA polymerase binding transcription factor activity;DNA binding;nucleic acid binding;nucleic acid binding transcription factor activity;protein binding transcription factor activity;sequence-specific DNA binding transcription factor activity;sigma factor activity	RNA polymerase	186	9.33	21819.8	0	-0.550538	0
sll0858	sll0858	sll0858	hypothetical protein	P73742	5667160	5861990	5385050	10878400	10668000	10441100	5667160	5861993	5385053	10878410	10668000	10441110	0.919273	4.93933	+	Hypothetical	N/A				197	10.44	22600.7	1	-0.773096	0
sll0860	sll0860	sll0860	hypothetical protein	P73586	8368240	6904500	7422060	9558170	10326200	10645400	8368238	6904497	7422064	9558170	10326200	10645400	0.427855	2.08472	+	Hypothetical	N/A				173	4.21	19309.5	0	-0.449133	0
sll0861	sll0861	murQ	hypothetical protein	P73585	10392700	11148500	10702300	9585240	9563990	9217060	10392700	11148510	10702300	9585238	9563985	9217063	-0.184831	2.17862	+	Hypothetical	N/A	carbohydrate metabolic process;metabolic process;primary metabolic process	binding;carbohydrate binding;carbon-oxygen lyase activity;catalytic activity;lyase activity	Amino sugar and nucleotide sugar metabolism	305	5.12	32180.8	0	0.0586885	0
sll0862	sll0862	sll0862	hypothetical protein	P73584	4079230	4393860	4056780	2372370	2575650	2243620	4079231	4393858	4056782	2372371	2575650	2243620	-0.800978	3.59019	+	Hypothetical	N/A		catalytic activity;endopeptidase activity;hydrolase activity;metalloendopeptidase activity;metallopeptidase activity;peptidase activity;peptidase activity, acting on L-amino acid peptides		503	8.63	54402.2	11	0.565408	9
sll0863	sll0863	sll0863	hypothetical protein	P73583	116811	213915	239675	314244	159680	195503	116811	213915	239675	314244	159680	195503	0.230951	0.214248		Hypothetical	N/A				133	11.34	15657.6	2	0.211278	2
sll0867	sll0867	sll0867	hypothetical protein	P73573	3181300	3096260	3031500	2664250	2868300	2567120	3181300	3096261	3031501	2664251	2868301	2567120	-0.200772	1.82141	+	Hypothetical	N/A				402	6.15	45797.1	0	-0.408209	0
sll0868	sll0868	lipA2	lipoic acid synthetase	P73572	1171080	1468590	959031	967073	1092260	993942	1171080	1468590	959031	967072	1092261	993942	-0.237119	0.523797		Biosynthesis of cofactors, prosthetic groups, and carriers	Lipoate	cellular macromolecule metabolic process;cellular metabolic process;cellular process;cellular protein metabolic process;macromolecule metabolic process;macromolecule modification;metabolic process;primary metabolic process;protein lipoylation;protein metabolic process;protein modification process;protein-cofactor linkage	4 iron, 4 sulfur cluster binding;binding;catalytic activity;cation binding;ion binding;iron-sulfur cluster binding;ligase activity;ligase activity, forming carbon-nitrogen bonds;lipoate synthase activity;lipoate-protein ligase activity;metal cluster binding;metal ion binding;radical SAM enzyme activity;sulfurtransferase activity;transferase activity;transferase activity, transferring sulfur-conta…	Lipoic acid metabolism	303	8.08	34267.2	0	-0.460396	0
sll0869	sll0869	aat	Leu/Phe-tRNA-protein transferase	P73571	648415	607173	640860	362985	364167	353846	648415	607173	640860	362985	364167	353846	-0.810936	4.49788	+	Translation	Protein modification and translation factors	catabolic process;macromolecule catabolic process;macromolecule metabolic process;metabolic process;primary metabolic process;protein catabolic process;protein metabolic process	catalytic activity;leucyltransferase activity;transferase activity;transferase activity, transferring acyl groups;transferase activity, transferring amino-acyl groups		198	6.75	22933.1	0	-0.357071	0
sll0871	sll0871	sll0871	hypothetical protein	P73568	2531820	2627370	2419920	2308180	2571310	2585360	2531821	2627370	2419920	2308181	2571308	2585359	-0.0219155	0.129174		Hypothetical	N/A				142	9.8	15806.3	0	-0.0669014	0
sll0872	sll0872	sll0872	unknown protein	P73565	168426000	145071000	152695000	190456000	196765000	189982000	168426000	145071100	152694900	190456000	196765100	189982000	0.308155	2.1646	+	Unknown	N/A				130	6.29	13929.4	0	0.12	0
sll0873	sll0873	napC	carboxynorspermidine decarboxylase	P73562	7792230	7391860	7853530	9074060	9628880	8674240	7792227	7391864	7853526	9074065	9628879	8674237	0.248982	2.00878	+	Other categories	Other		carbon-carbon lyase activity;carboxy-lyase activity;catalytic activity;lyase activity	Arginine and proline metabolism	387	5.29	43231.3	0	-0.0914729	0
sll0875	sll0875	sll0875	hypothetical protein	P73555	2217500	2195320	2191160	1436700	1769900	1765140	2217501	2195320	2191159	1436699	1769899	1765139	-0.409586	2.10078	+	Hypothetical	N/A				258	7.81	27171.6	4	0.61938	7
sll0876	sll0876	ruvA	Holliday junction DNA helicase RuvA	P73554	1902440	1799500	2000140	1912240	2009440	2060900	1902439	1799501	2000140	1912241	2009440	2060901	0.0692801	0.574074		DNA replication, restriction, modification, recombination, and repair	N/A	cell communication;cellular macromolecule metabolic process;cellular metabolic process;cellular nitrogen compound metabolic process;cellular process;cellular response to external stimulus;cellular response to extracellular stimulus;cellular response to stimulus;cellular response to stress;DNA metabolic process;DNA recombination;DNA repair;macromolecule metabolic process;metabolic process;nitrogen…	adenyl nucleotide binding;adenyl ribonucleotide binding;ATP binding;binding;catalytic activity;DNA binding;DNA helicase activity;four-way junction helicase activity;helicase activity;hydrolase activity;hydrolase activity, acting on acid anhydrides;hydrolase activity, acting on acid anhydrides, in phosphorus-containing anhydrides;nucleic acid binding;nucleoside-triphosphatase activity;nucleotide b…	Homologous recombination	211	5.03	23189.8	0	0.0549763	0
sll0877	sll0877	sll0877	hypothetical protein	P73552	6521680	6418650	6339480	10061600	11055500	10283300	6521680	6418649	6339484	10061600	11055490	10283300	0.703692	3.72206	+	Hypothetical	N/A				456	5.53	51885.2	0	-0.275439	0
sll0886	sll0886	sll0886	hypothetical protein	Q55362	8908860	8118200	8702070	12649100	13392100	12933400	8908858	8118199	8702069	12649100	13392100	12933390	0.599132	3.79198	+	Hypothetical	N/A				279	4.63	30962	1	-0.144803	1
sll0887	sll0887	sll0887	putative modulator of DNA gyrase;PmbA homolog	Q55361	10481600	10886700	12165200	7670000	9140990	7670850	10481600	10886710	12165200	7669996	9140987	7670848	-0.453892	1.89012	+	DNA replication, restriction, modification, recombination, and repair	N/A				446	4.81	47599.3	0	-0.140135	0
sll0888	sll0888	sll0888	hypothetical protein	Q55360	1448710	1499620	1778060	2754410	2682080	2525870	1448710	1499619	1778061	2754411	2682081	2525870	0.752458	3.03622	+	Hypothetical	N/A				190	4.88	21873.2	0	-0.112105	0
sll0891	sll0891	mdh	malate dehydrogenase	Q55383	14762100	14161400	14238100	11209100	11118200	10804800	14762110	14161400	14238110	11209100	11118200	10804800	-0.381519	3.92277	+	Energy metabolism	TCA cycle	acetyl-CoA catabolic process;acetyl-CoA metabolic process;carbohydrate metabolic process;carboxylic acid metabolic process;catabolic process;cellular catabolic process;cellular ketone metabolic process;cellular metabolic process;cellular process;coenzyme catabolic process;coenzyme metabolic process;cofactor catabolic process;cofactor metabolic process;dicarboxylic acid metabolic process;malate me…	catalytic activity;L-malate dehydrogenase activity;malate dehydrogenase activity;oxidoreductase activity;oxidoreductase activity, acting on CH-OH group of donors;oxidoreductase activity, acting on the CH-OH group of donors, NAD or NADP as acceptor	Carbon fixation in photosynthetic organisms;Carbon fixation pathways in prokaryotes;Citrate cycle (TCA cycle);Glyoxylate and dicarboxylate metabolism;Methane metabolism;Pyruvate metabolism	324	4.92	34345.8	0	0.294753	0
sll0892	sll0892	panD	aspartate 1-decarboxylase	Q55382	2038750	2750700	3065010	3484610	2968040	3161280	2038750	2750699	3065011	3484608	2968041	3161280	0.291614	0.799708		Biosynthesis of cofactors, prosthetic groups, and carriers	Pantothenate	alanine biosynthetic process;alanine metabolic process;amine biosynthetic process;amine metabolic process;biosynthetic process;carboxylic acid biosynthetic process;carboxylic acid metabolic process;cellular amine metabolic process;cellular amino acid biosynthetic process;cellular amino acid metabolic process;cellular biosynthetic process;cellular ketone metabolic process;cellular metabolic proces…	aspartate 1-decarboxylase activity;carbon-carbon lyase activity;carboxy-lyase activity;catalytic activity;lyase activity	beta-Alanine metabolism;Pantothenate and CoA biosynthesis	145	5.48	16129.6	0	-0.0186207	0
sll0895	sll0895	cysQ	CysQ protein homolog	Q55507	12187500	11441600	12715600	8387570	9878750	9647770	12187500	11441610	12715600	8387566	9878750	9647764	-0.380752	2.04439	+	Transport and binding proteins	N/A	cellular lipid metabolic process;cellular metabolic process;cellular process;glycerolipid metabolic process;glycerophospholipid metabolic process;lipid metabolic process;lipid modification;lipid phosphorylation;metabolic process;organophosphate metabolic process;phosphate-containing compound metabolic process;phosphatidylinositol metabolic process;phosphatidylinositol phosphorylation;phospholipid…			291	4.67	32197.1	0	-0.306529	0
sll0897	sll0897	dnaJ	DnaJ protein, heat shock protein 40, molecular chaperone	Q55505	16303500	15033300	16280600	9406950	8245980	8341040	16303510	15033290	16280590	9406956	8245982	8341044	-0.873311	3.67488	+	Cellular processes	Chaperones	biosynthetic process;cellular biosynthetic process;cellular macromolecule biosynthetic process;cellular macromolecule metabolic process;cellular metabolic process;cellular nitrogen compound metabolic process;cellular process;cellular protein metabolic process;DNA metabolic process;DNA replication;macromolecule biosynthetic process;macromolecule metabolic process;metabolic process;nitrogen compoun…	adenyl nucleotide binding;adenyl ribonucleotide binding;ATP binding;binding;cation binding;ion binding;metal ion binding;nucleotide binding;purine nucleotide binding;purine ribonucleoside triphosphate binding;purine ribonucleotide binding;ribonucleotide binding;transition metal ion binding;zinc ion binding		377	7.01	40794	0	-0.530239	0
sll0898	sll0898	rsgA	hypothetical protein	P52640	1712680	1579690	1670620	993211	1066420	951432	1712681	1579689	1670619	993212	1066419	951432	-0.720936	3.6404	+	Hypothetical	N/A		binding;catalytic activity;cation binding;GTP binding;GTPase activity;guanyl nucleotide binding;guanyl ribonucleotide binding;hydrolase activity;hydrolase activity, acting on acid anhydrides;hydrolase activity, acting on acid anhydrides, in phosphorus-containing anhydrides;ion binding;metal ion binding;nucleoside-triphosphatase activity;nucleotide binding;purine nucleotide binding;purine ribonucl…		369	5.81	41890.5	0	-0.535772	0
sll0899	sll0899	glmU	UDP-N-acetylglucosamine pyrophosphorylase	Q55504	30266900	29600400	29537800	11550500	12449600	11530500	30266910	29600390	29537800	11550500	12449590	11530500	-1.3313	5.90976	+	Cell envelope	Murein sacculus and peptidoglycan	alcohol biosynthetic process;alcohol metabolic process;amine metabolic process;amino sugar biosynthetic process;amino sugar metabolic process;aminoglycan biosynthetic process;aminoglycan metabolic process;anatomical structure morphogenesis;biological regulation;biosynthetic process;carbohydrate biosynthetic process;carbohydrate metabolic process;cell morphogenesis;cell wall macromolecule biosynth…	acetyltransferase activity;binding;catalytic activity;cation binding;glucosamine-1-phosphate N-acetyltransferase activity;ion binding;magnesium ion binding;metal ion binding;N-acetyltransferase activity;N-acyltransferase activity;nucleotidyltransferase activity;transferase activity;transferase activity, transferring acyl groups;transferase activity, transferring acyl groups other than amino-acyl …	Amino sugar and nucleotide sugar metabolism	456	5.68	48923.3	0	-0.132675	0
sll0900	sll0900	hisG	ATP phosphoribosyltransferase	Q55503	38387700	37544300	38243500	27199300	25739600	26843600	38387720	37544290	38243500	27199280	25739610	26843580	-0.517109	4.63188	+	Amino acid biosynthesis	Aromatic amino acid family	amine biosynthetic process;amine metabolic process;biosynthetic process;carboxylic acid biosynthetic process;carboxylic acid metabolic process;cellular amine metabolic process;cellular amino acid biosynthetic process;cellular amino acid metabolic process;cellular biosynthetic process;cellular ketone metabolic process;cellular metabolic process;cellular nitrogen compound biosynthetic process;cellu…	adenyl nucleotide binding;adenyl ribonucleotide binding;ATP binding;ATP phosphoribosyltransferase activity;binding;catalytic activity;nucleotide binding;purine nucleotide binding;purine ribonucleoside triphosphate binding;purine ribonucleotide binding;ribonucleotide binding;transferase activity;transferase activity, transferring glycosyl groups;transferase activity, transferring pentosyl groups	Histidine metabolism	210	6.97	23436.2	0	0.0542857	0
sll0901	sll0901	purE	phosphoribosylaminoimidazole carboxylase	Q55498	6179470	5956920	6493070	5227040	4863620	5640300	6179470	5956923	6493074	5227038	4863617	5640297	-0.24398	1.61924	+	Purines, pyrimidines, nucleosides, and nucleotides	Purine ribonucleotide biosynthesis	biosynthetic process;cellular biosynthetic process;cellular metabolic process;cellular nitrogen compound biosynthetic process;cellular nitrogen compound metabolic process;cellular process;'de novo' IMP biosynthetic process;heterocycle biosynthetic process;heterocycle metabolic process;IMP biosynthetic process;IMP metabolic process;metabolic process;nitrogen compound metabolic process;nucleobase-c…	5-(carboxyamino)imidazole ribonucleotide mutase activity;catalytic activity;intramolecular transferase activity;isomerase activity	Purine metabolism	176	5.75	18603.6	0	0.252273	0
sll0902	sll0902	argF	ornithine carbamoyltransferase	Q55497	26643200	26148200	25836300	31559700	27281200	29707500	26643220	26148220	25836300	31559720	27281220	29707500	0.171428	1.23186		Amino acid biosynthesis	Glutamate family / Nitrogen assimilation	amine biosynthetic process;amine metabolic process;arginine biosynthetic process;arginine metabolic process;biosynthetic process;carboxylic acid biosynthetic process;carboxylic acid metabolic process;cellular amine metabolic process;cellular amino acid biosynthetic process;cellular amino acid metabolic process;cellular biosynthetic process;cellular ketone metabolic process;cellular metabolic proc…	amine binding;amino acid binding;binding;carboxyl- or carbamoyltransferase activity;carboxylic acid binding;catalytic activity;ornithine carbamoyltransferase activity;transferase activity;transferase activity, transferring one-carbon groups	Arginine and proline metabolism	308	5.38	33615.9	0	0.0350649	0
sll0905	sll0905	sll0905	hypothetical protein	P74331	1536080	1820480	2785560	4441850	4716760	4784590	1536079	1820479	2785561	4441851	4716761	4784592	1.18275	2.57042	+	Hypothetical	N/A				195	6.28	20608.8	0	0.193846	0
sll0909	sll0909	sll0909	unknown protein	P74322	1332950	1194510	1270530	1478160	1763120	1655520	1332950	1194511	1270530	1478160	1763119	1655521	0.366603	1.78214	+	Unknown	N/A				228	4.63	26368.4	0	-0.713596	0
sll0910	sll0910	sll0910	unknown protein	P74321	478929	440254	436813	368052	428328	468552	478929	440254	436813	368052	428328	468552	-0.100292	0.399168		Unknown	N/A				363	6.71	41421.2	0	-0.228099	0
sll0911	sll0911	sll0911	unknown protein	P74320	1479600	1482690	1745280	1283780	1284420	1455630	1479601	1482691	1745280	1283781	1284421	1455631	-0.226413	1.01903		Unknown	N/A				128	9.73	14809.1	0	-0.635156	0
sll0912	sll0912	sll0912	ABC transporter ATP binding protein	P74317	422831	372012	320306	211818	270664	270991	422831	372012	320306	211818	270664	270991	-0.565609	1.56119	+	Transport and binding proteins	N/A		adenyl nucleotide binding;adenyl ribonucleotide binding;ATP binding;ATPase activity;binding;catalytic activity;hydrolase activity;hydrolase activity, acting on acid anhydrides;hydrolase activity, acting on acid anhydrides, in phosphorus-containing anhydrides;nucleoside-triphosphatase activity;nucleotide binding;purine nucleotide binding;purine ribonucleoside triphosphate binding;purine ribonucleo…		636	5.2	72173.6	0	-0.504403	0
sll0913	sll0913	sll0913	hypothetical protein	P74316	1168670	1008080	1230740	1857700	1797470	1761730	1168671	1008080	1230740	1857701	1797470	1761731	0.668758	3.12884	+	Hypothetical	N/A				201	4.86	22997.5	0	0.0129353	0
sll0914	sll0914	sll0914	unknown protein	P74310	2098290	1932320	1705840	1897190	1892700	1843360	2098289	1932320	1705840	1897190	1892700	1843359	-0.0261908	0.108012		Unknown	N/A		catalytic activity;hydrolase activity;hydrolase activity, acting on ester bonds		376	5.69	43019	1	-0.288032	0
sll0915	sll0915	pqqE	periplasmic protease	P74305	10217300	9905270	9754300	11871800	11702700	12072300	10217310	9905272	9754304	11871800	11702690	12072310	0.254743	3.42701	+	Other categories	Other		binding;catalytic activity;cation binding;endopeptidase activity;hydrolase activity;ion binding;metal ion binding;metalloendopeptidase activity;metallopeptidase activity;peptidase activity;peptidase activity, acting on L-amino acid peptides		524	5.04	59588.5	0	-0.398092	1
sll0916	sll0916	cobH	precorrin isomerase, precorrin-8X methylmutase	P74304	1854910	2170140	2325730	1763600	1714220	1834340	1854910	2170140	2325730	1763600	1714221	1834340	-0.257635	1.14006		Biosynthesis of cofactors, prosthetic groups, and carriers	Cobalamin, heme, phycobilin and porphyrin	biosynthetic process;cellular biosynthetic process;cellular metabolic process;cellular nitrogen compound biosynthetic process;cellular nitrogen compound metabolic process;cellular process;cobalamin biosynthetic process;cobalamin metabolic process;cofactor biosynthetic process;cofactor metabolic process;heterocycle biosynthetic process;heterocycle metabolic process;metabolic process;nitrogen compo…	catalytic activity;intramolecular transferase activity;intramolecular transferase activity, transferring acyl groups;isomerase activity;precorrin-8X methylmutase activity	Porphyrin and chlorophyll metabolism	217	6.15	23363.1	0	0.178341	0
sll0920	sll0920	ppc	phosphoenolpyruvate carboxylase	P74299	34639000	36544200	37103700	53758800	53983200	50882100	34639020	36544180	37103700	53758830	53983180	50882090	0.550753	3.7542	+	Energy metabolism	Pyruvate and acetyl-CoA metabolism	acetyl-CoA catabolic process;acetyl-CoA metabolic process;carbon fixation;carboxylic acid metabolic process;catabolic process;cellular catabolic process;cellular ketone metabolic process;cellular metabolic process;cellular process;coenzyme catabolic process;coenzyme metabolic process;cofactor catabolic process;cofactor metabolic process;dicarboxylic acid metabolic process;metabolic process;organi…	binding;carbon-carbon lyase activity;carboxy-lyase activity;catalytic activity;cation binding;ion binding;lyase activity;magnesium ion binding;metal ion binding;phosphoenolpyruvate carboxykinase activity;phosphoenolpyruvate carboxylase activity	Carbon fixation in photosynthetic organisms;Carbon fixation pathways in prokaryotes;Methane metabolism;Pyruvate metabolism	1034	5.57	118940	0	-0.365474	0
sll0921	sll0921	sll0921	two-component response regulator NarL subfamily	P74298	15014800	16876300	16527200	15765300	17399300	17765700	15014800	16876300	16527190	15765310	17399310	17765710	0.0729726	0.42607		Regulatory functions	N/A	biological regulation;biosynthetic process;cellular biosynthetic process;cellular macromolecule biosynthetic process;cellular macromolecule metabolic process;cellular metabolic process;cellular nitrogen compound metabolic process;cellular process;cellular response to stimulus;macromolecule biosynthetic process;macromolecule metabolic process;metabolic process;nitrogen compound metabolic process;n…	binding;DNA binding;nucleic acid binding;nucleic acid binding transcription factor activity;sequence-specific DNA binding transcription factor activity		222	4.79	24165.7	0	0.0144144	0
sll0923	sll0923	epsB	unknown protein	P72877	25135500	26911200	27418500	31141100	31408100	31266000	25135510	26911200	27418510	31141110	31408080	31266020	0.239498	2.62833	+	Unknown	N/A	biosynthetic process;carbohydrate biosynthetic process;carbohydrate metabolic process;cellular biosynthetic process;cellular carbohydrate biosynthetic process;cellular carbohydrate metabolic process;cellular lipid metabolic process;cellular macromolecule biosynthetic process;cellular macromolecule metabolic process;cellular metabolic process;cellular polysaccharide biosynthetic process;cellular p…			756	4.9	83640.7	1	-0.239683	0
sll0925	sll0925	sll0925	hypothetical protein	P72873	1400530	1397620	1384440	1927850	1673720	1920310	1400530	1397621	1384440	1927850	1673721	1920310	0.400763	2.22679	+	Hypothetical	N/A				202	4.62	22996.1	0	-0.126238	0
sll0926	sll0926	dus2	hypothetical protein	P72872	901222	1081300	936789	623139	653148	698108	901222	1081301	936789	623139	653148	698108	-0.564217	2.22114	+	Hypothetical	N/A		binding;catalytic activity;coenzyme binding;cofactor binding;flavin adenine dinucleotide binding;oxidoreductase activity;oxidoreductase activity, acting on the CH-CH group of donors;tRNA dihydrouridine synthase activity		334	6.67	37929.4	0	-0.287126	0
sll0927	sll0927	metK	S-adenosylmethionine synthetase	P72871	95370100	93142400	91782600	67328200	64835700	65932500	95370140	93142400	91782600	67328190	64835700	65932540	-0.500744	4.5634	+	Translation	Aminoacyl tRNA synthetases and tRNA modification	amine biosynthetic process;amine metabolic process;biosynthetic process;carboxylic acid biosynthetic process;carboxylic acid metabolic process;cellular amine metabolic process;cellular amino acid biosynthetic process;cellular amino acid metabolic process;cellular biosynthetic process;cellular ketone metabolic process;cellular metabolic process;cellular modified amino acid biosynthetic process;cel…	adenyl nucleotide binding;adenyl ribonucleotide binding;ATP binding;binding;catalytic activity;cation binding;ion binding;magnesium ion binding;metal ion binding;methionine adenosyltransferase activity;nucleotide binding;purine nucleotide binding;purine ribonucleoside triphosphate binding;purine ribonucleotide binding;ribonucleotide binding;transferase activity;transferase activity, transferring …		409	4.9	43898.5	0	-0.108313	0
sll0928	sll0928	apcD	allophycocyanin-B	P72870	380809000	351175000	346822000	130370000	135668000	128326000	380808900	351175100	346821800	130370000	135668000	128326000	-1.45184	4.51166	+	Photosynthesis and respiration	Phycobilisome	cellular macromolecule metabolic process;cellular metabolic process;cellular process;cellular protein metabolic process;macromolecule metabolic process;macromolecule modification;metabolic process;oxidation-reduction process;photosynthesis;primary metabolic process;protein metabolic process;protein modification process;protein-chromophore linkage		Photosynthesis - antenna proteins	161	5.44	17923.4	0	-0.252795	0
sll0931	sll0931	sll0931	hypothetical protein	P72868	8499770	9451290	9372690	10818500	10871700	11872300	8499765	9451285	9372693	10818500	10871710	11872310	0.296695	1.97667	+	Hypothetical	N/A				156	5.53	16589.1	1	-0.44359	0
sll0932	sll0932	sll0932	hypothetical protein	P72867	403157	409690	466073	398632	373241	319901	403157	409690	466073	398632	373241	319901	-0.228252	0.953799		Hypothetical	N/A				337	6.14	36723.9	8	0.930861	7
sll0933	sll0933	sll0933	hypothetical protein	P72865	25651500	22834600	24683300	10533200	8542470	9173690	25651490	22834590	24683290	10533200	8542472	9173687	-1.37302	3.91249	+	Hypothetical	N/A				158	10.16	17647.4	2	-0.233544	2
sll0934	sll0934	ccmA	carboxysome formation protein CcmA	P72864	63544800	66013900	66109900	70503300	71961800	67170500	63544780	66013920	66109900	70503330	71961760	67170460	0.0994711	1.32265	+	Photosynthesis and respiration	CO2 fixation	amine biosynthetic process;amine metabolic process;aromatic amino acid family biosynthetic process;aromatic amino acid family metabolic process;aromatic compound biosynthetic process;biosynthetic process;carboxylic acid biosynthetic process;carboxylic acid metabolic process;cellular amine metabolic process;cellular amino acid biosynthetic process;cellular amino acid metabolic process;cellular aro…	aldehyde-lyase activity;carbon-carbon lyase activity;catalytic activity;lyase activity;transferase activity	Phenylalanine, tyrosine and tryptophan biosynthesis	351	5.95	37633.7	0	0.0749288	0
sll0936	sll0936	sll0936	putative oxidoreductase	P72861	9532610	9864730	10143400	9157880	8867650	9023610	9532615	9864733	10143400	9157886	8867648	9023616	-0.127123	1.88058	+	Other categories	Other	biosynthetic process;cellular biosynthetic process;cellular ketone metabolic process;cellular metabolic process;cellular process;coenzyme biosynthetic process;coenzyme metabolic process;cofactor biosynthetic process;cofactor metabolic process;metabolic process;oxidoreduction coenzyme metabolic process;quinone cofactor biosynthetic process;quinone cofactor metabolic process;small molecule metaboli…	binding;carbon-carbon lyase activity;carboxy-lyase activity;catalytic activity;coenzyme binding;cofactor binding;FMN binding;lyase activity;nucleotide binding;oxidoreductase activity	Ubiquinone and other terpenoid-quinone biosynthesis	501	5.2	55201.8	0	-0.0538922	2
sll0938	sll0938	sll0938	aspartate transaminase	P72859	1979340	1988160	2208390	1914510	2036680	2013330	1979340	1988160	2208391	1914510	2036681	2013331	-0.0502408	0.349115		Energy metabolism	Amino acids and amines	biosynthetic process;metabolic process	binding;catalytic activity;cofactor binding;pyridoxal phosphate binding;vitamin B6 binding;vitamin binding		391	5.38	42071.6	0	0.212532	0
sll0939	sll0939	sll0939	hypothetical protein	P72858	0	0	0	1773980	1432570	1724380	271989	266701	253064	1773980	1432570	1724379	2.63874	3.68624	+	Hypothetical	N/A				125	5.67	14284.8	0	0.3336	2
sll0943	sll0943	sll0943	unknown protein	P72853	663221	699911	833255	1086770	1058110	1170340	663221	699911	833255	1086770	1058110	1170341	0.593972	2.42363	+	Unknown	N/A				220	8.77	25684.3	0	-0.350455	1
sll0944	sll0944	pirC	hypothetical protein (PII-interacting protein)	P77971	10223800	9310690	9997570	51702000	49696700	52857800	10223810	9310695	9997564	51701980	49696700	52857800	2.38498	5.7635	+	Hypothetical	N/A				164	5.34	18152	0	-0.00670732	0
sll0945	sll0945	glgA	glycogen synthase	P74521	50449900	53764100	51225500	32397400	32653200	33176000	50449910	53764090	51225510	32397410	32653220	33176010	-0.662167	4.30588	+	Central intermediary metabolism	Polysaccharides and glycoproteins	biosynthetic process;carbohydrate biosynthetic process;carbohydrate metabolic process;cellular biosynthetic process;cellular carbohydrate biosynthetic process;cellular carbohydrate metabolic process;cellular glucan metabolic process;cellular macromolecule biosynthetic process;cellular macromolecule metabolic process;cellular metabolic process;cellular polysaccharide biosynthetic process;cellular …	catalytic activity;glucosyltransferase activity;starch synthase activity;transferase activity;transferase activity, transferring glycosyl groups;transferase activity, transferring hexosyl groups	Starch and sucrose metabolism	477	5.72	54346.3	0	-0.152411	0
sll0947	sll0947	lrtA	light repressed protein A homolog	P74518	222047000	213749000	211249000	65393800	61893400	71537100	222047000	213749100	211249000	65393790	61893380	71537080	-1.70237	5.38298	+	Other categories	Adaptations and atypical conditions	metabolic process;primary metabolic process			191	6.07	21894.9	0	-0.535602	0
sll0980	sll0980	sll0980	unknown protein	P73154	493859	794664	787761	848875	821516	762658	493859	794664	787761	848875	821516	762658	0.228761	0.508817		Unknown	N/A		binding;nucleic acid binding		396	6.11	43823.1	0	-0.385354	0
sll0981	sll0981	sll0981	unknown protein	P73153	1790360	1686940	1730530	1336230	1388950	1367350	1790360	1686941	1730530	1336230	1388950	1367351	-0.347689	3.41802	+	Unknown	N/A				165	7.79	18894.6	0	-0.40303	0
sll0982	sll0982	sll0982	unknown protein	P73152	10951900	10934100	10315500	23044600	26281900	26045000	10951900	10934110	10315510	23044610	26281890	26044990	1.22689	3.76414	+	Unknown	N/A				128	4.8	14282.8	0	-0.820312	0
sll0983	sll0983	sll0983	hypothetical protein	P73151	414945	425580	496195	1174390	1224300	1153790	414945	425580	496195	1174391	1224300	1153790	1.41013	4.62776	+	Hypothetical	N/A		catalytic activity;oxidoreductase activity;oxidoreductase activity, acting on the CH-NH group of donors		306	6.83	33914.7	0	-0.277451	0
sll0985	sll0985	sll0985	unknown protein	P73148	2568660	2516330	2623540	3019240	3093710	3032660	2568662	2516330	2623541	3019242	3093712	3032660	0.246624	3.61938	+	Unknown	N/A	biological regulation;cellular process;establishment of localization;regulation of biological process;regulation of metabolic process;regulation of nitrogen compound metabolic process;transmembrane transport;transport			680	8.74	76583.9	6	0.137794	7
sll0990	sll0990	frmA	glutathione-dependent formaldehyde dehydrogenase	P73138	24042800	21081100	23123800	22154500	22653200	21806800	24042810	21081100	23123800	22154500	22653210	21806800	-0.0349442	0.235428		Other categories	Other	alcohol metabolic process;ethanol metabolic process;ethanol oxidation;metabolic process;oxidation-reduction process;primary alcohol metabolic process;small molecule metabolic process	alcohol dehydrogenase (NAD) activity;binding;catalytic activity;cation binding;ion binding;metal ion binding;oxidoreductase activity;oxidoreductase activity, acting on CH-OH group of donors;oxidoreductase activity, acting on the CH-OH group of donors, NAD or NADP as acceptor;S-(hydroxymethyl)glutathione dehydrogenase activity;transition metal ion binding;zinc ion binding	Chloroalkane and chloroalkene degradation;Drug metabolism - cytochrome P450;Fatty acid metabolism;Glycolysis / Gluconeogenesis;Metabolism of xenobiotics by cytochrome P450;Methane metabolism;Naphthalene degradation;Retinol metabolism;Tyrosine metabolism	369	6.05	39210.9	0	0.0457995	0
sll0992	sll0992	sll0992	putative esterase	P73137	637790	621329	623776	88586.1	120306	60361.1	637790	621329	623776	88586.1	120306	60361.1	-2.80592	5.12118	+	Other categories	Other	aldehyde catabolic process;catabolic process;cellular aldehyde metabolic process;cellular catabolic process;cellular metabolic process;cellular process;formaldehyde catabolic process;formaldehyde metabolic process;metabolic process;small molecule catabolic process;small molecule metabolic process	catalytic activity;hydrolase activity;hydrolase activity, acting on ester bonds;S-formylglutathione hydrolase activity;thiolester hydrolase activity	Methane metabolism	276	5.76	30562.4	0	-0.22029	0
sll0993	sll0993	sll0993	potassium channel	P73132	1026980	1086530	1038930	1781130	1533130	1397070	1026980	1086530	1038930	1781131	1533129	1397070	0.579666	1.98638	+	Transport and binding proteins	N/A	cation transport;establishment of localization;ion transport;metal ion transport;monovalent inorganic cation transport;potassium ion transport;transport	cation transmembrane transporter activity;ion transmembrane transporter activity;substrate-specific transmembrane transporter activity;substrate-specific transporter activity;transmembrane transporter activity;transporter activity		365	6.97	40513.9	3	0.104384	2
sll0994	sll0994	sll0994	hypothetical protein	P73131	4283550	4687240	4123100	2675090	3051480	2709900	4283553	4687239	4123100	2675091	3051482	2709900	-0.634182	2.77694	+	Hypothetical	N/A				269	4.68	29320	3	0.414498	4
sll0995	sll0995	sll0995	hypothetical protein	P73130	8841900	8631570	7937100	13826200	15003200	14858100	8841905	8631567	7937104	13826200	15003190	14858110	0.781792	3.72458	+	Hypothetical	N/A				231	4.65	26229.6	0	-0.451948	0
sll0996	sll0996	miaB	hypothetical protein	P73127	4150650	4124960	4172820	3340250	3388580	3004140	4150648	4124959	4172822	3340249	3388580	3004140	-0.355012	2.75835	+	Hypothetical	N/A	cellular macromolecule metabolic process;cellular metabolic process;cellular nitrogen compound metabolic process;cellular process;macromolecule metabolic process;macromolecule modification;metabolic process;ncRNA metabolic process;ncRNA processing;nitrogen compound metabolic process;nucleic acid metabolic process;nucleobase-containing compound metabolic process;primary metabolic process;RNA metab…	4 iron, 4 sulfur cluster binding;binding;catalytic activity;cation binding;ion binding;iron ion binding;iron-sulfur cluster binding;metal cluster binding;metal ion binding;transferase activity;transition metal ion binding		451	5.65	50956.8	0	-0.390687	0
sll0997	sll0997	sll0997	hypothetical protein	P73126	18781000	20333400	18873900	23842700	24177200	24741600	18781010	20333390	18873900	23842690	24177190	24741610	0.327413	3.01432	+	Hypothetical	N/A				363	4.39	40674.9	0	-0.497521	1
sll0998	sll0998	ycf30	LysR family transcriptional regulator	P73123	29464900	29670900	31479100	32914300	34210300	32845300	29464900	29670910	31479090	32914320	34210300	32845290	0.141745	1.79389	+	Regulatory functions	N/A	biosynthetic process;cellular biosynthetic process;cellular macromolecule biosynthetic process;cellular macromolecule metabolic process;cellular metabolic process;cellular nitrogen compound metabolic process;cellular process;macromolecule biosynthetic process;macromolecule metabolic process;metabolic process;nitrogen compound metabolic process;nucleic acid metabolic process;nucleobase-containing …	binding;DNA binding;nucleic acid binding;nucleic acid binding transcription factor activity;sequence-specific DNA binding transcription factor activity		345	5.54	38017.6	0	-0.141739	0
sll1001	sll1001	sll1001	ATP-binding protein of ABC transporter	P73030	2053370	2209870	2058760	4017760	4946630	5106400	2053371	2209872	2058761	4017759	4946629	5106398	1.15425	2.77731	+	Transport and binding proteins	N/A		adenyl nucleotide binding;adenyl ribonucleotide binding;ATP binding;ATPase activity;binding;catalytic activity;hydrolase activity;hydrolase activity, acting on acid anhydrides;hydrolase activity, acting on acid anhydrides, in phosphorus-containing anhydrides;nucleoside-triphosphatase activity;nucleotide binding;purine nucleotide binding;purine ribonucleoside triphosphate binding;purine ribonucleo…		260	4.95	28677.8	0	-0.108462	0
sll1002	sll1002	ycf22	hypothetical protein YCF22	P73029	3974870	3859280	4473010	5028700	4565190	4529680	3974869	3859279	4473013	5028703	4565192	4529679	0.198607	1.15008		Hypothetical	N/A				456	4.93	49208.6	1	-0.170833	1
sll1003	sll1003	hik13	two-component sensor histidine kinase	P73025	1077290	1344560	1375180	1348620	1466490	1520140	1077290	1344561	1375181	1348620	1466491	1520140	0.191243	0.769831		Regulatory functions	N/A	biological regulation;regulation of biological process;regulation of biosynthetic process;regulation of cellular biosynthetic process;regulation of cellular macromolecule biosynthetic process;regulation of cellular metabolic process;regulation of cellular process;regulation of gene expression;regulation of macromolecule biosynthetic process;regulation of macromolecule metabolic process;regulation…	adenyl nucleotide binding;adenyl ribonucleotide binding;ATP binding;binding;catalytic activity;kinase activity;molecular transducer activity;nucleotide binding;phosphotransferase activity, alcohol group as acceptor;phosphotransferase activity, nitrogenous group as acceptor;protein histidine kinase activity;protein kinase activity;purine nucleotide binding;purine ribonucleoside triphosphate bindin…		661	5.56	75560.8	0	-0.242814	0
sll1004	sll1004	sll1004	hypothetical protein	P73024	6997650	6700800	7178730	7923970	7560990	8492430	6997653	6700798	7178730	7923967	7560989	8492430	0.199748	1.56054	+	Hypothetical	N/A			N-Glycan biosynthesis	394	5.72	43850	3	0.210152	3
sll1005	sll1005	sll1005	MazG protein homolog	P73023	1852480	1947010	1861710	1336510	1248320	1158240	1852479	1947009	1861711	1336509	1248320	1158240	-0.596886	3.36825	+	Regulatory functions	N/A			Purine metabolism;Pyrimidine metabolism	269	4.98	30244.4	0	-0.279554	0
sll1009	sll1009	frpC	unknown protein	P73019	28227300	26159300	26831500	48413200	51801700	51386800	28227290	26159320	26831480	48413170	51801670	51386810	0.900412	4.35341	+	Unknown	N/A		binding;calcium ion binding;cation binding;ion binding;metal ion binding		591	3.74	60484.1	0	-0.105076	0
sll1017	sll1017	amt2	ammonium/methylammonium permease	P72935	4775820	5142360	5178600	59128900	60084100	59305200	4775820	5142359	5178600	59128890	60084140	59305200	3.56376	8.14374	+	Transport and binding proteins	N/A		ammonium transmembrane transporter activity;cation transmembrane transporter activity;inorganic cation transmembrane transporter activity;ion transmembrane transporter activity;organic cation transmembrane transporter activity;substrate-specific transmembrane transporter activity;substrate-specific transporter activity;transmembrane transporter activity;transporter activity		442	6.16	47172	12	0.654072	13
sll1018	sll1018	pyrC	dihydroorotase	P72934	12247000	11533300	11961700	10505000	11359000	10606600	12247000	11533310	11961700	10505010	11359000	10606600	-0.138487	1.48605	+	Purines, pyrimidines, nucleosides, and nucleotides	Pyrimidine ribonucleotide biosynthesis	biosynthetic process;cellular biosynthetic process;cellular metabolic process;cellular nitrogen compound biosynthetic process;cellular nitrogen compound metabolic process;cellular process;heterocycle biosynthetic process;heterocycle metabolic process;metabolic process;nitrogen compound metabolic process;nucleobase-containing compound biosynthetic process;nucleobase-containing compound metabolic p…	binding;catalytic activity;cation binding;dihydroorotase activity;hydrolase activity;hydrolase activity, acting on carbon-nitrogen (but not peptide) bonds;hydrolase activity, acting on carbon-nitrogen (but not peptide) bonds, in cyclic amides;ion binding;metal ion binding	Pyrimidine metabolism	441	5.25	48174.7	0	-0.225397	0
sll1019	sll1019	gloB	hydroxyacylglutathione hydrolase	P72933	3648410	3900770	3803290	3078720	3064990	3149130	3648408	3900768	3803289	3078721	3064990	3149129	-0.288814	3.03747	+	Energy metabolism	Pyruvate and acetyl-CoA metabolism	amine biosynthetic process;amine metabolic process;biosynthetic process;carboxylic acid biosynthetic process;carboxylic acid metabolic process;cellular amine metabolic process;cellular amino acid biosynthetic process;cellular amino acid metabolic process;cellular biosynthetic process;cellular ketone metabolic process;cellular metabolic process;cellular modified amino acid biosynthetic process;cel…	binding;catalytic activity;cation binding;hydrolase activity;hydrolase activity, acting on ester bonds;hydroxyacylglutathione hydrolase activity;ion binding;metal ion binding;thiolester hydrolase activity;transition metal ion binding;zinc ion binding	Pyruvate metabolism	257	6.3	28724.4	0	-0.42607	0
sll1020	sll1020	sll1020	plobable glycosyltransferase	P72930	5096250	4253140	4953040	3246120	2733390	3342950	5096248	4253143	4953042	3246121	2733389	3342948	-0.617478	2.17316	+	Other categories	Other				273	5.74	31338	0	-0.245788	0
sll1021	sll1021	sll1021	hypothetical protein	P72929	82948000	82481000	82496000	111496000	118289000	114766000	82948020	82480960	82496020	111496000	118289100	114766000	0.474814	4.08887	+	Hypothetical	N/A				673	5.08	74423.4	1	-0.359584	1
sll1023	sll1023	sucC	succinyl-CoA synthetase beta chain	P72927	8684800	8907130	8767590	10224800	9877700	10284700	8684794	8907127	8767592	10224810	9877705	10284700	0.205141	3.15036	+	Energy metabolism	TCA cycle		adenyl nucleotide binding;adenyl ribonucleotide binding;ATP binding;binding;catalytic activity;cation binding;ion binding;ligase activity;metal ion binding;nucleotide binding;purine nucleotide binding;purine ribonucleoside triphosphate binding;purine ribonucleotide binding;ribonucleotide binding	C5-Branched dibasic acid metabolism;Carbon fixation pathways in prokaryotes;Citrate cycle (TCA cycle);Propanoate metabolism	401	4.91	44052.3	0	-0.0441397	0
sll1024	sll1024	sll1024	hypothetical protein	P72926	90942.2	0	163614	188631	170549	206307	90942.2	435363	163614	188631	170549	206307	-0.286934	0.146417		Hypothetical	N/A				274	5.32	31270.4	0	0.237956	4
sll1025	sll1025	sll1025	hypothetical protein	P72924	4794580	4855920	4622600	3083330	3760060	2849050	4794577	4855920	4622603	3083328	3760058	2849049	-0.558368	2.24938	+	Hypothetical	N/A		catalytic activity;oxidoreductase activity		392	6.3	42971.5	0	0.0346939	0
sll1027	sll1027	gltD	NADH-dependent glutamate synthase small subunit	P72762	46094700	45377300	45052800	53393300	53810100	51447900	46094700	45377280	45052810	53393270	53810100	51447920	0.216696	3.1343	+	Amino acid biosynthesis	Glutamate family / Nitrogen assimilation	amine biosynthetic process;amine metabolic process;biosynthetic process;carboxylic acid biosynthetic process;carboxylic acid metabolic process;cellular amine metabolic process;cellular amino acid biosynthetic process;cellular amino acid metabolic process;cellular biosynthetic process;cellular ketone metabolic process;cellular metabolic process;cellular nitrogen compound biosynthetic process;cellu…	binding;catalytic activity;coenzyme binding;cofactor binding;flavin adenine dinucleotide binding;iron-sulfur cluster binding;metal cluster binding;oxidoreductase activity;oxidoreductase activity, acting on the CH-NH2 group of donors;oxidoreductase activity, acting on the CH-NH2 group of donors, NAD or NADP as acceptor	Alanine, aspartate and glutamate metabolism;Nitrogen metabolism	494	5.36	54144.7	0	-0.360729	0
sll1028	sll1028	ccmK2	carbon dioxide concentrating mechanism protein CcmK	P72761	786760000	729360000	623774000	1248220000	1319290000	1315230000	786759700	729360400	623773800	1248221000	1319291000	1315229000	0.859536	3.40497	+	Photosynthesis and respiration	CO2 fixation				103	5.33	11134.7	0	0.125243	0
sll1029	sll1029	ccmK1	carbon dioxide concentrating mechanism protein CcmK	P72760	388779000	394789000	389063000	579040000	584206000	458878000	388778800	394789200	389063100	579039700	584206200	458877800	0.468135	1.66418	+	Photosynthesis and respiration	CO2 fixation				111	6.11	12102	0	0.193694	0
sll1030	sll1030	ccmL	carbon dioxide concentrating mechanism protein CcmL, putative carboxysome assembly protein	P72759	21829300	22694300	24676600	39754500	39485000	41134800	21829300	22694310	24676610	39754520	39485020	41134790	0.798679	4.18441	+	Photosynthesis and respiration	CO2 fixation				100	9.15	10638.2	0	-0.083	0
sll1031	sll1031	ccmM	carbon dioxide concentrating mechanism protein CcmM, putative carboxysome structural protein	P72758	20259600	20585500	21656600	30372200	31368000	32061100	20259600	20585510	21656600	30372220	31368000	32061100	0.585712	4.0636	+	Photosynthesis and respiration	CO2 fixation				687	8.83	73121.2	0	-0.275546	0
sll1032	sll1032	ccmN	carbon dioxide concentrating mechanism protein CcmN, putative carboxysome assembly protein	P72757	1244580	1058840	1355010	1986010	1912170	2062210	1244579	1058840	1355009	1986011	1912170	2062210	0.704183	2.86535	+	Other categories	Other				241	4.61	25057.3	0	0.0145228	0
sll1033	sll1033	sll1033	probable protein phosphatase	P72756	42858900	42229100	42696000	43979100	45790800	45432300	42858920	42229090	42695990	43979080	45790820	45432320	0.0814118	1.87231	+	Other categories	Other		catalytic activity		668	4.31	73712	0	-0.163473	0
sll1035	sll1035	upp	uracil phosphoribosyltransferase	P72753	16978500	17497700	16629400	18523200	19330700	18226100	16978510	17497690	16629390	18523200	19330710	18226110	0.134006	1.78939	+	Purines, pyrimidines, nucleosides, and nucleotides	Interconversions and salvage of nucleosides and nucleotides	biosynthetic process;cellular aromatic compound metabolic process;cellular biosynthetic process;cellular metabolic compound salvage;cellular metabolic process;cellular nitrogen compound biosynthetic process;cellular nitrogen compound metabolic process;cellular process;heterocycle biosynthetic process;heterocycle metabolic process;metabolic process;nitrogen compound metabolic process;nucleobase me…	binding;catalytic activity;cation binding;GTP binding;guanyl nucleotide binding;guanyl ribonucleotide binding;ion binding;magnesium ion binding;metal ion binding;nucleotide binding;purine nucleotide binding;purine ribonucleoside triphosphate binding;purine ribonucleotide binding;ribonucleotide binding;transferase activity;transferase activity, transferring glycosyl groups;transferase activity, tr…	Pyrimidine metabolism	216	5.94	23637.7	0	0.214352	0
sll1036	sll1036	sll1036	hypothetical protein	P72751	8752600	9816460	11085500	9604910	10984400	10060700	8752594	9816466	11085500	9604913	10984400	10060710	0.0476338	0.158034		Hypothetical	N/A				292	5.11	32623	0	-0.145205	0
sll1037	sll1037	sll1037	unknown protein	P72750	1094390	876513	913450	1257920	1102830	1359240	1094390	876512	913450	1257921	1102830	1359240	0.367052	1.29944		Unknown	N/A				491	5.41	55311.4	0	-0.193279	0
sll1039	sll1039	sll1039	hypothetical protein	P72738	7147920	5173440	6931640	15864700	14932700	15328400	7147923	5173440	6931643	15864700	14932700	15328400	1.26049	3.7144	+	Hypothetical	N/A				334	6.16	38545.1	0	-0.216766	0
sll1041	sll1041	cysA	similar to sulfate transport ATP-binding protein CysA	P72734	5093520	5306140	5418000	5987150	6552850	6138410	5093520	5306141	5418002	5987147	6552855	6138407	0.239835	2.09906	+	Transport and binding proteins	N/A		adenyl nucleotide binding;adenyl ribonucleotide binding;ATP binding;ATPase activity;binding;catalytic activity;hydrolase activity;hydrolase activity, acting on acid anhydrides;hydrolase activity, acting on acid anhydrides, in phosphorus-containing anhydrides;nucleoside-triphosphatase activity;nucleotide binding;purine nucleotide binding;purine ribonucleoside triphosphate binding;purine ribonucleo…		260	5.4	28656.6	0	-0.0946154	0
sll1043	sll1043	pnp	polyribonucleotide nucleotidyltransferase	P72659	137837000	148948000	145477000	106871000	105415000	105079000	137836900	148948100	145477100	106871000	105415000	105078900	-0.445764	3.48759	+	Transcription	RNA synthesis, modification, and DNA transcription	catabolic process;cellular catabolic process;cellular macromolecule catabolic process;cellular macromolecule metabolic process;cellular metabolic process;cellular nitrogen compound metabolic process;cellular process;macromolecule catabolic process;macromolecule metabolic process;metabolic process;mRNA catabolic process;mRNA metabolic process;nitrogen compound metabolic process;nucleic acid metabo…	3'-5' exonuclease activity;3'-5'-exoribonuclease activity;binding;catalytic activity;cation binding;exonuclease activity;exonuclease activity, active with either ribo- or deoxyribonucleic acids and producing 5'-phosphomonoesters;exoribonuclease activity;exoribonuclease activity, producing 5'-phosphomonoesters;hydrolase activity;hydrolase activity, acting on ester bonds;ion binding;magnesium ion b…	Purine metabolism;Pyrimidine metabolism;RNA degradation	718	5.13	77831.4	0	-0.128552	0
sll1045	sll1045	mutT	mutator MutT protein	P72658	18803000	19247000	18633900	16508200	15627700	16041000	18803000	19246990	18633900	16508190	15627700	16041000	-0.234597	3.08357	+	DNA replication, restriction, modification, recombination, and repair	N/A	cellular macromolecule metabolic process;cellular metabolic process;cellular nitrogen compound metabolic process;cellular process;cellular response to stimulus;cellular response to stress;DNA metabolic process;DNA repair;macromolecule metabolic process;metabolic process;nitrogen compound metabolic process;nucleic acid metabolic process;nucleobase-containing compound metabolic process;primary meta…	8-oxo-7,8-dihydroguanosine triphosphate pyrophosphatase activity;catalytic activity;hydrolase activity;hydrolase activity, acting on acid anhydrides;hydrolase activity, acting on acid anhydrides, in phosphorus-containing anhydrides;nucleoside-triphosphate diphosphatase activity;pyrophosphatase activity		136	5.19	15152.4	0	-0.0360294	0
sll1049	sll1049	sll1049	hypothetical protein	P72653	21786200	20981400	20116500	48749300	50663200	47823300	21786200	20981390	20116490	48749280	50663200	47823270	1.22736	5.08265	+	Hypothetical	N/A				564	4.91	63949.5	0	-0.202482	0
sll1051	sll1051	cpcF	phycocyanin alpha-subunit phycocyanobilin lyase	P72652	6642120	6174610	5990490	6491240	6274560	5701920	6642118	6174610	5990489	6491238	6274562	5701919	-0.0262807	0.136995		Photosynthesis and respiration	Phycobilisome		catalytic activity;lyase activity	Photosynthesis - antenna proteins	214	4.92	23179.5	0	0.0280374	0
sll1053	sll1053	sll1053	hypothetical protein	P72647	18997300	18262400	18958500	32560600	32714700	33109300	18997300	18262410	18958510	32560580	32714710	33109320	0.807395	5.96894	+	Hypothetical	N/A	cellular process;establishment of localization;establishment of localization in cell;establishment of protein localization;protein secretion;protein transport;secretion;secretion by cell;transmembrane transport;transport			520	4.89	56258.2	1	-0.370962	1
sll1054	sll1054	sll1054	hypothetical protein	P72646	7664820	7151530	7253460	11193000	9816870	11285300	7664816	7151534	7253458	11193000	9816868	11285310	0.549245	2.61577	+	Hypothetical	N/A		catalytic activity;hydrolase activity	Purine metabolism	187	4.71	21029.9	0	-0.23369	0
sll1056	sll1056	purL	phosphoribosylformyl glycinamidine synthetase II	P72644	34606900	33617900	33262300	27004300	27915700	25504800	34606880	33617880	33262300	27004300	27915700	25504800	-0.335584	3.01144	+	Purines, pyrimidines, nucleosides, and nucleotides	Purine ribonucleotide biosynthesis	biosynthetic process;cellular biosynthetic process;cellular metabolic process;cellular nitrogen compound biosynthetic process;cellular nitrogen compound metabolic process;cellular process;'de novo' IMP biosynthetic process;heterocycle biosynthetic process;heterocycle metabolic process;IMP biosynthetic process;IMP metabolic process;metabolic process;nitrogen compound metabolic process;nucleobase-c…	adenyl nucleotide binding;adenyl ribonucleotide binding;ATP binding;binding;carbon-nitrogen ligase activity, with glutamine as amido-N-donor;catalytic activity;cation binding;ion binding;ligase activity;ligase activity, forming carbon-nitrogen bonds;magnesium ion binding;metal ion binding;nucleotide binding;phosphoribosylformylglycinamidine synthase activity;purine nucleotide binding;purine ribon…	Purine metabolism	768	4.72	81832.4	0	-0.0628906	0
sll1057	sll1057	trxM2	thioredoxin M	P72643	838298	1146210	1151670	0	0	0	838298	1146211	1151670	311368	368042	128340	-1.95703	2.44881	+	Biosynthesis of cofactors, prosthetic groups, and carriers	Thioredoxin, glutaredoxin, and glutathione	biological regulation;cell redox homeostasis;cellular homeostasis;cellular process;glycerol ether metabolic process;homeostatic process;metabolic process;organic ether metabolic process;regulation of biological process;regulation of biological quality;regulation of cellular process;small molecule metabolic process	catalytic activity;disulfide oxidoreductase activity;oxidoreductase activity;oxidoreductase activity, acting on a sulfur group of donors;protein disulfide oxidoreductase activity		126	6.5	14633	0	-0.0269841	0
sll1058	sll1058	dapB	dihydrodipicolinate reductase	P72642	31066700	32911500	33039300	27740600	26789900	26514300	31066720	32911490	33039310	27740610	26789910	26514290	-0.259525	2.7091	+	Amino acid biosynthesis	Aspartate family	amine biosynthetic process;amine metabolic process;aspartate family amino acid biosynthetic process;aspartate family amino acid metabolic process;biosynthetic process;carboxylic acid biosynthetic process;carboxylic acid metabolic process;cellular amine metabolic process;cellular amino acid biosynthetic process;cellular amino acid metabolic process;cellular biosynthetic process;cellular ketone met…	binding;catalytic activity;coenzyme binding;cofactor binding;dihydrodipicolinate reductase activity;NAD binding;NADP binding;NADPH binding;nucleotide binding;oxidoreductase activity;oxidoreductase activity, acting on CH or CH2 groups;oxidoreductase activity, acting on CH or CH2 groups, NAD or NADP as acceptor;oxidoreductase activity, acting on the CH-CH group of donors;oxidoreductase activity, ac…	Lysine biosynthesis	275	5.32	29090.6	0	0.169091	0
sll1059	sll1059	adk2	adenylate kinase	P72641	13447300	14225900	14654200	10999800	11173000	11677300	13447300	14225900	14654210	10999800	11173000	11677300	-0.322432	2.64365	+	Purines, pyrimidines, nucleosides, and nucleotides	Purine ribonucleotide biosynthesis	AMP biosynthetic process;AMP metabolic process;AMP salvage;biosynthetic process;cellular biosynthetic process;cellular metabolic compound salvage;cellular metabolic process;cellular nitrogen compound biosynthetic process;cellular nitrogen compound metabolic process;cellular process;heterocycle biosynthetic process;heterocycle metabolic process;metabolic process;nitrogen compound metabolic process…	adenyl nucleotide binding;adenyl ribonucleotide binding;adenylate kinase activity;ATP binding;binding;catalytic activity;kinase activity;nucleobase-containing compound kinase activity;nucleotide binding;nucleotide kinase activity;phosphotransferase activity, phosphate group as acceptor;purine nucleotide binding;purine ribonucleoside triphosphate binding;purine ribonucleotide binding;ribonucleotid…	Purine metabolism	181	4.9	20340.4	0	-0.158011	0
sll1060	sll1060	sll1060	hypothetical protein	P72637	2906080	3030040	2855210	3152450	3037770	2919280	2906078	3030039	2855211	3152448	3037772	2919279	0.0512906	0.552483		Hypothetical	N/A				1009	8.4	114824	9	0.0437066	10
sll1061	sll1061	sll1061	unknown protein	P72636	711541	586180	756681	762066	675267	717727	711541	586180	756681	762066	675267	717727	0.0690095	0.231628		Unknown	N/A				171	5.41	19861.5	0	-0.756725	0
sll1062	sll1062	sll1062	unknown protein	P72635	4455820	4004140	4254240	4691330	4157390	4406980	4455820	4004142	4254239	4691331	4157392	4406982	0.0601726	0.374344		Unknown	N/A				125	7.84	14606.7	0	-0.6848	0
sll1063	sll1063	sll1063	hypothetical protein	P72633	3107550	3190130	2954770	1017910	992913	852492	3107551	3190132	2954769	1017910	992914	852492	-1.69215	4.80096	+	Hypothetical	N/A	adenosine metabolic process;cellular macromolecule metabolic process;cellular metabolic process;cellular nitrogen compound metabolic process;cellular process;heterocycle metabolic process;macromolecule metabolic process;macromolecule modification;metabolic process;ncRNA metabolic process;ncRNA processing;nitrogen compound metabolic process;nucleic acid metabolic process;nucleobase-containing comp…			219	5.17	23996.5	0	7.71e-17	0
sll1064	sll1064	sll1064	hypothetical protein	P72631	4205530	4847860	4810450	4457210	4069560	4189640	4205532	4847857	4810451	4457210	4069562	4189638	-0.124635	0.738159		Hypothetical	N/A		acid phosphatase activity;binding;catalytic activity;cation binding;hydrolase activity;hydrolase activity, acting on ester bonds;ion binding;metal ion binding;phosphatase activity;phosphoric ester hydrolase activity		568	5.44	64733.5	0	-0.51162	1
sll1068	sll1068	sll1068	unknown protein	P73285	692132	764373	944430	1181090	1085800	1366000	692132	764373	944430	1181091	1085800	1366001	0.597522	1.67693	+	Unknown	N/A				143	4.86	15591.1	1	0.188112	1
sll1069	sll1069	fabF	3-oxoacyl-[acyl-carrier-protein] synthase II	P73283	34862000	34324800	36177800	17078900	17440400	17028600	34862020	34324780	36177780	17078890	17440390	17028590	-1.03141	5.23017	+	Fatty acid, phospholipid and sterol metabolism	N/A	biosynthetic process;carboxylic acid biosynthetic process;carboxylic acid metabolic process;cellular biosynthetic process;cellular ketone metabolic process;cellular lipid metabolic process;cellular metabolic process;cellular process;fatty acid biosynthetic process;fatty acid metabolic process;lipid biosynthetic process;lipid metabolic process;metabolic process;monocarboxylic acid metabolic proces…	beta-ketoacyl-acyl-carrier-protein synthase II activity;catalytic activity;transferase activity;transferase activity, transferring acyl groups;transferase activity, transferring acyl groups other than amino-acyl groups	Fatty acid biosynthesis	416	5.46	44004.1	0	-0.0423077	0
sll1070	sll1070	tktA	transketolase	P73282	317385000	324845000	325788000	262351000	248033000	255095000	317385100	324845200	325787900	262350900	248033200	255095200	-0.338671	3.78882	+	Energy metabolism	Pentose phosphate pathway		binding;catalytic activity;cation binding;ion binding;metal ion binding;transferase activity;transferase activity, transferring aldehyde or ketonic groups;transketolase activity	Biosynthesis of ansamycins;Carbon fixation in photosynthetic organisms;Pentose phosphate pathway	670	5.35	71725.2	0	-0.0719403	0
sll1071	sll1071	sll1071	hypothetical protein	P73281	9864640	10620500	10000100	8631610	8289300	8585260	9864642	10620510	10000100	8631613	8289299	8585258	-0.257265	2.53366	+	Hypothetical	N/A				275	5.11	30532.5	4	0.277091	4
sll1072	sll1072	sll1072	hypothetical protein	P73280	5110260	4607520	5295270	3569760	3439880	3745840	5110261	4607521	5295272	3569759	3439879	3745842	-0.481146	2.49943	+	Hypothetical	N/A				223	5.07	25182.4	0	-0.308969	0
sll1074	sll1074	leuS	leucyl-tRNA synthetase	P73274	34655800	35795200	36152400	31398100	30883000	30307700	34655780	35795220	36152390	31398120	30883010	30307720	-0.203343	2.97641	+	Translation	Aminoacyl tRNA synthetases and tRNA modification	amine metabolic process;amino acid activation;carboxylic acid metabolic process;cellular amine metabolic process;cellular amino acid metabolic process;cellular ketone metabolic process;cellular macromolecule metabolic process;cellular metabolic process;cellular nitrogen compound metabolic process;cellular process;leucyl-tRNA aminoacylation;macromolecule metabolic process;metabolic process;ncRNA m…	adenyl nucleotide binding;adenyl ribonucleotide binding;aminoacyl-tRNA editing activity;aminoacyl-tRNA ligase activity;ATP binding;binding;carboxylic ester hydrolase activity;catalytic activity;hydrolase activity;hydrolase activity, acting on ester bonds;leucine-tRNA ligase activity;ligase activity;ligase activity, forming aminoacyl-tRNA and related compounds;ligase activity, forming carbon-oxyge…	Aminoacyl-tRNA biosynthesis;Valine, leucine and isoleucine biosynthesis	869	5.13	98295.1	0	-0.322209	0
sll1076	sll1076	pacL	cation-transporting ATPase PacL	P73273	1168660	1198210	1196060	1994620	2020830	2003900	1168660	1198210	1196059	1994621	2020829	2003901	0.756544	6.52685	+	Transport and binding proteins	N/A		adenyl nucleotide binding;adenyl ribonucleotide binding;ATP binding;binding;catalytic activity;cation binding;hydrolase activity;ion binding;metal ion binding;nucleotide binding;purine nucleotide binding;purine ribonucleoside triphosphate binding;purine ribonucleotide binding;ribonucleotide binding		962	6.06	104979	8	0.232121	9
sll1077	sll1077	speB2	agmatinase	P73270	5878440	6033820	6519830	5053620	5103030	5422280	5878438	6033824	6519827	5053623	5103030	5422280	-0.242623	1.87219	+	Energy metabolism	Amino acids and amines	amine biosynthetic process;amine metabolic process;biosynthetic process;cellular amine metabolic process;cellular biogenic amine biosynthetic process;cellular biogenic amine metabolic process;cellular biosynthetic process;cellular metabolic process;cellular nitrogen compound biosynthetic process;cellular nitrogen compound metabolic process;cellular process;metabolic process;nitrogen compound meta…	agmatinase activity;binding;catalytic activity;cation binding;hydrolase activity;hydrolase activity, acting on carbon-nitrogen (but not peptide) bonds;hydrolase activity, acting on carbon-nitrogen (but not peptide) bonds, in linear amidines;ion binding;metal ion binding	Arginine and proline metabolism	390	5.06	42963.8	0	-0.175128	0
sll1079	sll1079	hypB	putative hydrogenase expression/formation protein HypB	P73268	1520000	1240830	1607480	1722610	1489070	1422470	1520001	1240830	1607480	1722611	1489069	1422469	0.0852291	0.244483		Other categories	Hydrogenase	cellular component assembly;cellular component organization;cellular component organization or biogenesis;macromolecular complex assembly;macromolecular complex subunit organization;protein complex assembly;protein complex subunit organization	binding;cation binding;ion binding;metal ion binding;nickel ion binding;transition metal ion binding		229	5.11	25078.8	0	-0.0165939	0
sll1080	sll1080	sll1080	ABC transport system substrate-binding protein	P73267	9778540	9520090	9901270	27884600	28006300	28857600	9778540	9520096	9901266	27884600	28006300	28857600	1.53722	6.2399	+	Hypothetical	N/A	cellular metabolic process;cellular process;establishment of localization;metabolic process;sulfur compound metabolic process;transport		ABC transporters	352	4.46	38209.6	0	-0.00369318	2
sll1081	sll1081	sll1081	ABC transport system permease protein	P73266	2069040	2046440	2210310	3215740	3419440	2926980	2069040	2046441	2210310	3215742	3419439	2926981	0.596091	2.6839	+	Transport and binding proteins	N/A	establishment of localization;transport		ABC transporters	280	8.81	30980.3	5	0.8225	6
sll1082	sll1082	nrtD	ABC transport system ATP-binding protein	P73265	803510	824134	883985	4667740	4718420	4515260	803510	824134	883985	4667741	4718420	4515263	2.46854	6.2714	+	Transport and binding proteins	N/A	establishment of localization;metabolic process;nitrate assimilation;nitrate metabolic process;nitrogen compound metabolic process;nitrogen cycle metabolic process;transport	adenyl nucleotide binding;adenyl ribonucleotide binding;ATP binding;ATPase activity;binding;catalytic activity;hydrolase activity;hydrolase activity, acting on acid anhydrides;hydrolase activity, acting on acid anhydrides, in phosphorus-containing anhydrides;nucleoside-triphosphatase activity;nucleotide binding;purine nucleotide binding;purine ribonucleoside triphosphate binding;purine ribonucleo…	ABC transporters	266	6.11	29920.3	0	-0.232331	0
sll1084	sll1084	sll1084	hypothetical protein	P73260	3987880	4279200	4442790	2901500	2790030	2955980	3987881	4279200	4442790	2901498	2790032	2955980	-0.555593	3.17386	+	Hypothetical	N/A		binding;catalytic activity;iron-sulfur cluster binding;metal cluster binding		865	5.22	97389.1	0	-0.246127	0
sll1085	sll1085	glpD	glycerol-3-phosphate dehydrogenase	P74257	3878680	3877040	4056750	5197550	4682100	4964560	3878681	3877040	4056750	5197551	4682099	4964561	0.32959	2.4878	+	Fatty acid, phospholipid and sterol metabolism	N/A	alcohol metabolic process;alditol metabolic process;carbohydrate metabolic process;cellular carbohydrate metabolic process;cellular metabolic process;cellular process;glycerol metabolic process;glycerol-3-phosphate metabolic process;metabolic process;organophosphate metabolic process;phosphate-containing compound metabolic process;phosphorus metabolic process;polyol metabolic process;primary meta…	catalytic activity;glycerol-3-phosphate dehydrogenase activity;oxidoreductase activity;oxidoreductase activity, acting on CH-OH group of donors;oxidoreductase activity, acting on the CH-OH group of donors, quinone or similar compound as acceptor;sn-glycerol-3-phosphate:ubiquinone oxidoreductase activity;sn-glycerol-3-phosphate:ubiquinone-8 oxidoreductase activity	Glycerophospholipid metabolism	553	6.07	61575.2	0	-0.227486	0
sll1086	sll1086	sll1086	unknown protein	P74253	525197	292505	665204	704028	974671	877722	525197	292505	665204	704028	974671	877722	0.785699	1.24932		Unknown	N/A				155	4.97	16637.1	0	0.32129	0
sll1087	sll1087	sll1087	similar to sodium/glucose cotransporter	P74252	1478140	2515920	2742670	1863850	2162330	2005280	1478140	2515921	2742670	1863851	2162330	2005279	-0.159542	0.231274		Transport and binding proteins	N/A	cellular process;establishment of localization;transmembrane transport;transport	transporter activity		512	5.59	54359.7	13	0.822852	13
sll1089	sll1089	sll1089	periplasmic protein, function unknown	P74251	25199300	26327900	26615500	31218300	28972300	30416900	25199290	26327900	26615510	31218310	28972320	30416900	0.21352	2.21045	+	Unknown	N/A				213	4.82	23491.3	0	-0.225822	0
sll1091	sll1091	chlP	geranylgeranyl hydrogenase	Q55087	103441000	108014000	101456000	118063000	114558000	119013000	103441000	108014000	101456000	118063000	114558000	119013000	0.168322	2.25968	+	Biosynthesis of cofactors, prosthetic groups, and carriers	Cobalamin, heme, phycobilin and porphyrin	biosynthetic process;cellular biosynthetic process;cellular metabolic process;cellular nitrogen compound biosynthetic process;cellular nitrogen compound metabolic process;cellular process;chlorophyll biosynthetic process;chlorophyll metabolic process;cofactor biosynthetic process;cofactor metabolic process;heterocycle biosynthetic process;heterocycle metabolic process;metabolic process;nitrogen c…	catalytic activity;geranylgeranyl reductase activity;oxidoreductase activity;oxidoreductase activity, acting on the CH-CH group of donors;oxidoreductase activity, acting on the CH-CH group of donors, NAD or NADP as acceptor	Porphyrin and chlorophyll metabolism;Terpenoid backbone biosynthesis	407	8.08	44882.7	0	-0.20172	0
sll1092	sll1092	sll1092	hypothetical protein	P74243	3539480	3544910	3678850	6669860	6704070	6900600	3539480	3544912	3678850	6669863	6704068	6900600	0.913556	5.50821	+	Hypothetical	N/A				128	5.72	14814.1	0	0.028125	0
sll1096	sll1096	rps12	30S ribosomal protein S12	P74230	18428400	16252100	16815700	4685580	4845920	5233950	18428400	16252100	16815700	4685579	4845922	5233953	-1.80224	4.27234	+	Translation	Ribosomal proteins	biosynthetic process;cellular biosynthetic process;cellular macromolecule biosynthetic process;cellular macromolecule metabolic process;cellular metabolic process;cellular process;cellular protein metabolic process;macromolecule biosynthetic process;macromolecule metabolic process;metabolic process;primary metabolic process;protein metabolic process;translation	binding;nucleic acid binding;RNA binding;rRNA binding;structural constituent of ribosome;structural molecule activity;tRNA binding	Ribosome	126	11.22	14176.6	0	-0.803968	0
sll1097	sll1097	rps7	30S ribosomal protein S7	P74229	227489000	224429000	233146000	111341000	118997000	121666000	227488900	224429000	233145900	111341000	118996900	121666000	-0.960647	4.9939	+	Translation	Ribosomal proteins	biosynthetic process;cellular biosynthetic process;cellular macromolecule biosynthetic process;cellular macromolecule metabolic process;cellular metabolic process;cellular process;cellular protein metabolic process;macromolecule biosynthetic process;macromolecule metabolic process;metabolic process;primary metabolic process;protein metabolic process;translation	binding;nucleic acid binding;RNA binding;rRNA binding;structural constituent of ribosome;structural molecule activity;tRNA binding	Ribosome	156	10.45	17384.2	0	-0.494231	0
sll1098	sll1098	fus	elongation factor EF-G	P74228	40946100	41083200	39989300	39361500	38839500	37494100	40946080	41083210	39989300	39361500	38839500	37494100	-0.0767733	1.49214	+	Translation	Protein modification and translation factors		binding;catalytic activity;GTP binding;GTPase activity;guanyl nucleotide binding;guanyl ribonucleotide binding;hydrolase activity;hydrolase activity, acting on acid anhydrides;hydrolase activity, acting on acid anhydrides, in phosphorus-containing anhydrides;nucleic acid binding;nucleoside-triphosphatase activity;nucleotide binding;purine nucleotide binding;purine ribonucleoside triphosphate bind…		691	4.94	75431.2	0	-0.0981187	0
sll1099	sll1099	tufA	elongation factor Tu	P74227	729618000	690060000	699156000	470835000	475923000	495808000	729617900	690059900	699155800	470834900	475922900	495808000	-0.554633	4.03823	+	Translation	Protein modification and translation factors		binding;catalytic activity;GTP binding;GTPase activity;guanyl nucleotide binding;guanyl ribonucleotide binding;hydrolase activity;hydrolase activity, acting on acid anhydrides;hydrolase activity, acting on acid anhydrides, in phosphorus-containing anhydrides;nucleic acid binding;nucleoside-triphosphatase activity;nucleotide binding;purine nucleotide binding;purine ribonucleoside triphosphate bind…	Plant-pathogen interaction	399	5.16	43733	0	-0.2401	0
sll1101	sll1101	rps10	30S ribosomal protein S10	P74226	153060000	164346000	144922000	66879600	62282400	63810400	153060000	164346100	144921900	66879640	62282380	63810390	-1.26052	3.99539	+	Translation	Ribosomal proteins	biosynthetic process;cellular biosynthetic process;cellular macromolecule biosynthetic process;cellular macromolecule metabolic process;cellular metabolic process;cellular process;cellular protein metabolic process;macromolecule biosynthetic process;macromolecule metabolic process;metabolic process;primary metabolic process;protein metabolic process;translation	binding;nucleic acid binding;RNA binding;structural constituent of ribosome;structural molecule activity;tRNA binding	Ribosome	105	9.79	12037	0	-0.440952	0
sll1103	sll1103	gtrB	integral membrane protein (large) of a TRAP-type permease that mediates sodium-dependent glutamate transport GtrB	P74224	3551230	1883530	2239510	6717320	6687630	6299980	3551231	1883529	2239510	6717322	6687629	6299981	1.36046	2.80317	+	Transport and binding proteins	N/A				445	5.22	47308	11	1.17685	12
sll1104	sll1104	gtrC	periplasmic substrate-binding protein of a TRAP-type permease that mediates sodium-dependent glutamate transport GtrC	P74223	2114900	2223320	2282210	3450580	3328830	3224250	2114899	2223320	2282210	3450578	3328831	3224252	0.595532	3.79649	+	Transport and binding proteins	N/A			ABC transporters	296	7.77	32661.7	1	0.0658784	0
sll1106	sll1106	sll1106	hypothetical protein	P74720	120998000	114736000	107157000	87896800	80834100	84507000	120998000	114736000	107156900	87896780	80834130	84506980	-0.437257	2.57685	+	Hypothetical	N/A				171	4.67	18030.8	1	0.228655	1
sll1107	sll1107	sll1107	type IV pilus biogenesis protein PilI homolog	P74719	287828	0	266618	1103950	1104220	1214760	287828	214578	266618	1103950	1104220	1214760	2.15413	4.48861	+	Cellular processes	Chemotaxis				258	9.58	28432.4	6	1.01667	5
sll1108	sll1108	surE	stationary-phase survival protein SurE homolog	P74709	10614300	10470800	10224900	7591600	6838750	8104340	10614300	10470800	10224900	7591599	6838751	8104344	-0.474476	2.79435	+	Other categories	Other		5'-nucleotidase activity;binding;catalytic activity;cation binding;hydrolase activity;hydrolase activity, acting on ester bonds;ion binding;metal ion binding;nucleotidase activity;nucleotide binding;phosphatase activity;phosphoric ester hydrolase activity	Nicotinate and nicotinamide metabolism;Purine metabolism;Pyrimidine metabolism	275	5.48	30464.5	0	-0.122545	0
sll1109	sll1109	sll1109	hypothetical protein	P74708	8463850	9870750	8439190	1636460	1895380	1858540	8463848	9870747	8439188	1636460	1895380	1858541	-2.31236	3.92175	+	Hypothetical	N/A				194	3.59	22040.2	0	-0.283505	0
sll1110	sll1110	prfA	peptide chain release factor 1	P74707	18094300	17337400	16755800	14269300	13775900	14416800	18094300	17337400	16755800	14269300	13775900	14416810	-0.297532	2.76808	+	Translation	Protein modification and translation factors		binding;nucleic acid binding;RNA binding;translation factor activity, nucleic acid binding;translation release factor activity;translation release factor activity, codon specific;translation termination factor activity		365	4.91	41126.1	0	-0.647397	0
sll1112	sll1112	aroQ	3-dehydroquinate dehydratase	P73367	637641	743705	836314	1207820	1522450	0	637641	743705	836314	1207820	1522451	210115	0.406967	0.237163		Amino acid biosynthesis	Aromatic amino acid family	amine biosynthetic process;amine metabolic process;aromatic amino acid family biosynthetic process;aromatic amino acid family metabolic process;aromatic compound biosynthetic process;biosynthetic process;carboxylic acid biosynthetic process;carboxylic acid metabolic process;cellular amine metabolic process;cellular amino acid biosynthetic process;cellular amino acid metabolic process;cellular aro…	3-dehydroquinate dehydratase activity;carbon-oxygen lyase activity;catalytic activity;hydro-lyase activity;lyase activity	Phenylalanine, tyrosine and tryptophan biosynthesis	152	5.84	16374.6	0	0.153947	0
sll1118	sll1118	sll1118	hypothetical protein	P73346	29234700	27148700	30981400	32021500	32063600	30760800	29234690	27148700	30981400	32021490	32063600	30760800	0.118533	0.984447		Hypothetical	N/A				108	5.58	11450	0	0.111111	0
sll1119	sll1119	sll1119	hypothetical protein	P73341	634590	0	421939	2625270	2658280	2813360	634590	339944	421939	2625269	2658281	2813360	2.53558	4.5358	+	Hypothetical	N/A		catalytic activity;transferase activity;transferase activity, transferring phosphorus-containing groups		361	6.03	40913.7	0	-0.146814	0
sll1120	sll1120	smc	chromosome segregation protein SMC1	P73340	2876950	2706420	2880840	2646520	2502610	2674070	2876949	2706420	2880839	2646519	2502612	2674069	-0.113616	1.27965		Translation	Nucleoproteins	biosynthetic process;cell cycle process;cellular biosynthetic process;cellular component organization;cellular component organization at cellular level;cellular component organization or biogenesis;cellular component organization or biogenesis at cellular level;cellular macromolecule biosynthetic process;cellular macromolecule metabolic process;cellular metabolic process;cellular nitrogen compoun…	adenyl nucleotide binding;adenyl ribonucleotide binding;ATP binding;binding;DNA binding;nucleic acid binding;nucleotide binding;purine nucleotide binding;purine ribonucleoside triphosphate binding;purine ribonucleotide binding;ribonucleotide binding		1200	5.37	136136	0	-0.67875	0
sll1121	sll1121	sll1121	hypothetical protein	P73339	1858770	1722090	1771810	2405180	2405090	2433430	1858769	1722090	1771810	2405181	2405089	2433430	0.436468	3.97952	+	Hypothetical	N/A		adenyl nucleotide binding;adenyl ribonucleotide binding;ATP binding;ATPase activity;ATPase activity, coupled;ATP-dependent DNA helicase activity;ATP-dependent helicase activity;binding;catalytic activity;DNA binding;DNA helicase activity;DNA-dependent ATPase activity;helicase activity;hydrolase activity;hydrolase activity, acting on acid anhydrides;hydrolase activity, acting on acid anhydrides, i…	Mismatch repair;Nucleotide excision repair	770	7.34	85496.6	0	-0.312727	0
sll1123	sll1123	sll1123	hypothetical protein	P73338	5158870	3963810	4759580	5281860	4768560	5091030	5158872	3963812	4759583	5281861	4768558	5091029	0.12526	0.477022		Hypothetical	N/A				256	4.69	28896.6	0	-0.258984	0
sll1124	sll1124	hik3, plpA	two-component sensor histidine kinase, phytochrome-like protein	P73337	1398600	1296800	1277500	1862510	1842890	1952180	1398600	1296800	1277499	1862511	1842889	1952179	0.509993	3.43179	+	Regulatory functions	N/A	cellular macromolecule metabolic process;cellular metabolic process;cellular process;cellular protein metabolic process;macromolecule metabolic process;macromolecule modification;metabolic process;primary metabolic process;protein metabolic process;protein modification process;protein-chromophore linkage	adenyl nucleotide binding;adenyl ribonucleotide binding;ATP binding;binding;catalytic activity;kinase activity;molecular transducer activity;nucleotide binding;phosphotransferase activity, alcohol group as acceptor;phosphotransferase activity, nitrogenous group as acceptor;protein histidine kinase activity;protein kinase activity;purine nucleotide binding;purine ribonucleoside triphosphate bindin…		1371	5.3	154569	0	-0.223924	0
sll1127	sll1127	menB	1,4-dihydroxy-2-naphthoate synthase	P73495	10731800	11456700	11953300	8941990	9682240	8589650	10731800	11456700	11953310	8941993	9682238	8589652	-0.327196	2.06974	+	Biosynthesis of cofactors, prosthetic groups, and carriers	Menaquinone and ubiquinone	biosynthetic process;cellular biosynthetic process;cellular ketone metabolic process;cellular metabolic process;cellular process;coenzyme biosynthetic process;coenzyme metabolic process;cofactor biosynthetic process;cofactor metabolic process;fat-soluble vitamin biosynthetic process;fat-soluble vitamin metabolic process;menaquinone biosynthetic process;menaquinone metabolic process;metabolic proc…	1,4-dihydroxy-2-naphthoyl-CoA synthase activity;carbon-carbon lyase activity;catalytic activity;lyase activity;oxo-acid-lyase activity	Ubiquinone and other terpenoid-quinone biosynthesis	275	6.32	30307.5	0	-0.223636	0
sll1129	sll1129	todF	2-hydroxy-6-oxohepta-2,4-dienoate hydrolase	P73490	2554420	2836360	2685540	2464990	2269870	2398060	2554421	2836361	2685541	2464990	2269869	2398059	-0.179206	1.4656	+	Other categories	Other		catalytic activity;hydrolase activity		296	6.7	32773	0	0.0868243	0
sll1130	sll1130	sll1130	unknown protein	P73488	1013850000	1054990000	1037680000	313905000	320224000	319725000	1013849000	1054990000	1037680000	313904800	320224200	319725000	-1.70346	6.31535	+	Unknown	N/A		binding;DNA binding;nucleic acid binding		115	8.89	12933.1	0	0.0252174	0
sll1132	sll1132	sll1132	unknown protein	P73485	3050390	3140900	3160070	2474850	3100770	2585000	3050389	3140900	3160072	2474849	3100771	2585000	-0.196498	0.94822		Unknown	N/A				483	9.19	55016.8	11	0.569151	11
sll1135	sll1135	sll1135	unknown protein	P73476	3553830	4658830	4469080	5839190	4823320	6931150	3553828	4658832	4469082	5839190	4823321	6931148	0.472303	1.1035		Unknown	N/A		catalytic activity;oxidoreductase activity		334	6.11	35994.2	1	0.0631737	1
sll1138	sll1138	sll1138	hypothetical protein	P73470	3256960	3451100	3551470	3774320	3810850	3659620	3256958	3451098	3551470	3774322	3810849	3659621	0.132293	1.54857	+	Hypothetical	N/A			Starch and sucrose metabolism	248	5.56	27901.1	0	-0.0572581	0
sll1142	sll1142	sll1142	hypothetical protein	P73466	6593940	7437610	7123490	5339820	6216350	6207420	6593943	7437614	7123489	5339822	6216351	6207424	-0.252078	1.38468	+	Hypothetical	N/A		catalytic activity;hydrolase activity;hydrolase activity, acting on ester bonds;nuclease activity		173	4.48	19415	0	-0.180925	0
sll1143	sll1143	pcrA	ATP-dependent helicase PcrA	P73465	6002360	6354080	6513350	2922870	2899700	2627140	6002356	6354084	6513348	2922870	2899700	2627140	-1.1591	4.38748	+	DNA replication, restriction, modification, recombination, and repair	N/A	cellular macromolecule metabolic process;cellular metabolic process;cellular nitrogen compound metabolic process;cellular process;DNA conformation change;DNA duplex unwinding;DNA geometric change;DNA metabolic process;DNA unwinding involved in replication;macromolecule metabolic process;metabolic process;nitrogen compound metabolic process;nucleic acid metabolic process;nucleobase-containing comp…	adenyl nucleotide binding;adenyl ribonucleotide binding;ATP binding;ATPase activity;ATPase activity, coupled;ATP-dependent DNA helicase activity;ATP-dependent helicase activity;binding;catalytic activity;DNA binding;DNA helicase activity;DNA-dependent ATPase activity;helicase activity;hydrolase activity;hydrolase activity, acting on acid anhydrides;hydrolase activity, acting on acid anhydrides, i…	Mismatch repair;Nucleotide excision repair	791	6.1	90166.8	0	-0.494817	0
sll1144	sll1144	rsmH	hypothetical protein	P73460	2283890	2410440	2451350	1127430	1209910	1257500	2283891	2410440	2451351	1127430	1209910	1257500	-0.991144	4.32218	+	Hypothetical	N/A	cellular macromolecule metabolic process;cellular metabolic process;cellular nitrogen compound metabolic process;cellular process;macromolecule metabolic process;macromolecule methylation;macromolecule modification;metabolic process;methylation;ncRNA metabolic process;ncRNA processing;nitrogen compound metabolic process;nucleic acid metabolic process;nucleobase-containing compound metabolic proce…	catalytic activity;methyltransferase activity;N-methyltransferase activity;RNA methyltransferase activity;rRNA (cytosine) methyltransferase activity;rRNA (cytosine-N4-)-methyltransferase activity;rRNA methyltransferase activity;S-adenosylmethionine-dependent methyltransferase activity;transferase activity;transferase activity, transferring one-carbon groups		305	7.98	34386.2	0	-0.44	0
sll1147	sll1147	sll1147	glutathione S-transferase	P73795	1005470	1005780	926492	17147100	16155200	16120500	1005470	1005781	926492	17147110	16155200	16120490	4.0724	5.87038	+	Biosynthesis of cofactors, prosthetic groups, and carriers	Thioredoxin, glutaredoxin, and glutathione			Drug metabolism - cytochrome P450;Glutathione metabolism;Metabolism of xenobiotics by cytochrome P450	137	9.63	15414.4	3	0.651095	3
sll1150	sll1150	sll1150	hypothetical protein	P73793	9191510	10298900	10155100	10815200	10264700	10279900	9191509	10298900	10155100	10815190	10264690	10279900	0.0811026	0.660324		Hypothetical	N/A				252	8.76	26695.7	7	0.988492	7
sll1151	sll1151	sll1151	unknown protein	P73791	8419630	7503470	8320180	4978490	4866790	4614520	8419629	7503471	8320184	4978489	4866788	4614519	-0.745538	3.33803	+	Unknown	N/A				605	4.98	66572.6	7	0.20562	6
sll1155	sll1155	sll1155	hypothetical protein	P73783	1618020	1704690	1389810	3314550	2837880	3465720	1618019	1704691	1389810	3314550	2837880	3465720	1.02926	2.82409	+	Hypothetical	N/A				113	5.27	12434.2	1	0.0849558	1
sll1158	sll1158	sll1158	hypothetical protein	P73777	0	0	0	2365350	2300770	2272560	130336	195444	306424	2365350	2300771	2272560	3.4562	5.45264	+	Hypothetical	N/A				138	9.13	14585	1	0.263768	1
sll1159	sll1159	sll1159	probable bacterioferritin comigratory protein	P73776	1036760	1081520	1008300	1423240	1565600	1657740	1036760	1081519	1008300	1423241	1565599	1657739	0.571584	2.67997	+	Other categories	Drug and analog sensitivity		antioxidant activity;catalytic activity;oxidoreductase activity		218	6.32	24751.5	0	-0.0752294	0
sll1160	sll1160	sll1160	hypothetical protein	P73775	347011	252423	380677	3409620	3730940	3678800	347011	252423	380677	3409620	3730941	3678802	3.46453	5.1755	+	Hypothetical	N/A				160	6.56	17019.7	1	0.22375	1
sll1161	sll1161	sll1161	probable adenylate cyclase	P73774	148490	172921	215212	772237	799100	962020	148490	172921	215212	772237	799100	962020	2.23907	3.35855	+	Regulatory functions	N/A	biological regulation;biosynthetic process;cellular biosynthetic process;cellular metabolic process;cellular nitrogen compound biosynthetic process;cellular nitrogen compound metabolic process;cellular process;cellular response to stimulus;cyclic nucleotide biosynthetic process;cyclic nucleotide metabolic process;intracellular signal transduction;metabolic process;nitrogen compound metabolic proc…	binding;catalytic activity;cation binding;electron carrier activity;ion binding;iron-sulfur cluster binding;lyase activity;metal cluster binding;metal ion binding;phosphorus-oxygen lyase activity	Meiosis - yeast;Purine metabolism	335	8.45	37099.3	0	0.0797015	0
sll1162	sll1162	sll1162	hypothetical protein	P73773	444924	339834	417162	797249	706008	625415	444924	339834	417162	797249	706008	625415	0.824613	2.2031	+	Hypothetical	N/A				235	9.67	26903.1	6	0.51234	6
sll1165	sll1165	mutS	DNA mismatch repair protein	P73769	7701700	7767700	8192900	9404630	9111250	9551340	7701699	7767696	8192898	9404631	9111246	9551336	0.246296	2.72818	+	DNA replication, restriction, modification, recombination, and repair	N/A	cellular macromolecule metabolic process;cellular metabolic process;cellular nitrogen compound metabolic process;cellular process;cellular response to stimulus;cellular response to stress;DNA metabolic process;DNA repair;macromolecule metabolic process;metabolic process;mismatch repair;nitrogen compound metabolic process;nucleic acid metabolic process;nucleobase-containing compound metabolic proc…	adenyl nucleotide binding;adenyl ribonucleotide binding;ATP binding;binding;damaged DNA binding;DNA binding;double-stranded DNA binding;mismatched DNA binding;nucleic acid binding;nucleotide binding;purine nucleotide binding;purine ribonucleoside triphosphate binding;purine ribonucleotide binding;ribonucleotide binding;structure-specific DNA binding	Mismatch repair	912	5.69	101387	0	-0.20614	0
sll1166	sll1166	sll1166	hypothetical protein	P74204	1424140	1351570	1484470	957999	857729	686058	1424140	1351570	1484470	957999	857729	686058	-0.767955	2.57472	+	Hypothetical	N/A				367	5.6	40069	7	0.86158	8
sll1167	sll1167	pbp	unknown protein	P74200	1456200	1301400	1411350	1136400	1284470	1310700	1456201	1301399	1411350	1136400	1284470	1310699	-0.159902	0.959747		Unknown	N/A				414	5.24	44560.4	1	-0.108937	1
sll1172	sll1172	thrC	threonine synthase	P74193	20245300	19856300	20533900	17137300	17794200	16243900	20245300	19856300	20533890	17137290	17794200	16243890	-0.244713	2.52208	+	Amino acid biosynthesis	Aspartate family	amine biosynthetic process;amine metabolic process;aspartate family amino acid biosynthetic process;aspartate family amino acid metabolic process;biosynthetic process;carboxylic acid biosynthetic process;carboxylic acid metabolic process;cellular amine metabolic process;cellular amino acid biosynthetic process;cellular amino acid metabolic process;cellular biosynthetic process;cellular ketone met…	binding;carbon-oxygen lyase activity;carbon-oxygen lyase activity, acting on phosphates;catalytic activity;cofactor binding;lyase activity;pyridoxal phosphate binding;threonine synthase activity;vitamin B6 binding;vitamin binding	Glycine, serine and threonine metabolism;Vitamin B6 metabolism	382	6.89	40414.3	0	0.0277487	0
sll1173	sll1173	sll1173	hypothetical protein	P74191	3163890	2887040	2845230	4466850	4327330	4312210	3163889	2887038	2845229	4466849	4327331	4312208	0.559016	3.64044	+	Hypothetical	N/A				244	8.33	28014.4	0	-0.188934	0
sll1174	sll1174	sll1174	unknown protein	P74190	11624800	11022900	12702100	9001020	8398430	8971890	11624810	11022900	12702100	9001025	8398429	8971893	-0.422731	2.31807	+	Unknown	N/A				274	5.12	30813.6	0	-0.0186131	0
sll1178	sll1178	sll1178	probable carbamoyl transferase	P74178	11036800	10824100	10847700	9922920	10052600	10513500	11036800	10824110	10847700	9922914	10052590	10513490	-0.101381	1.74306	+	Energy metabolism	Amino acids and amines	biosynthetic process;metabolic process	catalytic activity;transferase activity		615	5.47	69142	0	-0.194146	0
sll1180	sll1180	hlyB	toxin secretion ABC transporter ATP-binding protein	P74176	30004700	29046500	28018800	24359600	24370500	24313300	30004720	29046490	28018780	24359590	24370510	24313290	-0.253422	2.90889	+	Transport and binding proteins	N/A	cellular process;establishment of localization;establishment of localization in cell;establishment of protein localization;protein secretion;protein secretion by the type I secretion system;protein transmembrane transport;protein transport;secretion;secretion by cell;transmembrane transport;transport	active transmembrane transporter activity;adenyl nucleotide binding;adenyl ribonucleotide binding;ATP binding;ATPase activity;ATPase activity, coupled;ATPase activity, coupled to movement of substances;ATPase activity, coupled to transmembrane movement of substances;binding;catalytic activity;hydrolase activity;hydrolase activity, acting on acid anhydrides;hydrolase activity, acting on acid anhyd…		1011	5.51	112089	4	0.0549951	5
sll1181	sll1181	hlyD	similar to hemolysin secretion protein	P74175	22560700	25020000	23489000	21318400	21560100	20904400	22560710	25019990	23488990	21318410	21560100	20904390	-0.156065	1.5128	+	Cellular processes	Cell killing	cellular process;establishment of localization;establishment of localization in cell;establishment of protein localization;protein secretion;protein transport;secretion;secretion by cell;transport			583	5.37	64707.5	1	-0.367753	1
sll1182	sll1182	petC3	cytochrome b6-f complex alternative iron-sulfur subunit (Rieske iron sulfur protein)	P74174	5471680	5956260	5278990	14636900	14617500	15210400	5471681	5956262	5278992	14636900	14617500	15210400	1.41222	5.30076	+	Photosynthesis and respiration	Cytochrome b6/f complex		2 iron, 2 sulfur cluster binding;binding;catalytic activity;cation binding;cation transmembrane transporter activity;hydrogen ion transmembrane transporter activity;inorganic cation transmembrane transporter activity;ion binding;ion transmembrane transporter activity;iron-sulfur cluster binding;metal cluster binding;metal ion binding;monovalent inorganic cation transmembrane transporter activity;…	Photosynthesis	133	9.83	13719.8	1	-0.153383	0
sll1184	sll1184	ho1	heme oxygenase	P72849	53259800	53821800	56572300	34523600	33655300	32890700	53259810	53821770	56572260	34523620	33655280	32890690	-0.695298	4.30008	+	Biosynthesis of cofactors, prosthetic groups, and carriers	Cobalamin, heme, phycobilin and porphyrin	cellular metabolic process;cellular process;cofactor metabolic process;heme metabolic process;heme oxidation;heterocycle metabolic process;metabolic process;nitrogen compound metabolic process;oxidation-reduction process;photosynthesis;pigment metabolic process;porphyrin-containing compound metabolic process;tetrapyrrole metabolic process	binding;catalytic activity;cation binding;heme oxygenase (decyclizing) activity;ion binding;metal ion binding;oxidoreductase activity;oxidoreductase activity, acting on paired donors, with incorporation or reduction of molecular oxygen	Mineral absorption;Porphyrin and chlorophyll metabolism	240	6.24	27050.7	0	-0.384167	0
sll1185	sll1185	hemF	coproporphyrinogen III oxidase, aerobic (oxygen-dependent)	P72848	85929200	83652900	81157300	66952900	68867500	62376500	85929220	83652950	81157300	66952890	68867460	62376480	-0.339255	2.74913	+	Biosynthesis of cofactors, prosthetic groups, and carriers	Cobalamin, heme, phycobilin and porphyrin	biosynthetic process;cellular aromatic compound metabolic process;cellular biosynthetic process;cellular metabolic process;cellular nitrogen compound biosynthetic process;cellular nitrogen compound metabolic process;cellular process;chlorophyll biosynthetic process;chlorophyll metabolic process;cofactor biosynthetic process;cofactor metabolic process;heterocycle biosynthetic process;heterocycle m…	binding;catalytic activity;cation binding;coproporphyrinogen oxidase activity;identical protein binding;ion binding;metal ion binding;oxidoreductase activity;oxidoreductase activity, acting on the CH-CH group of donors;oxidoreductase activity, acting on the CH-CH group of donors, oxygen as acceptor;protein binding;protein dimerization activity;protein homodimerization activity	Porphyrin and chlorophyll metabolism	340	5.54	38937.4	0	-0.682353	0
sll1186	sll1186	sll1186	hypothetical protein	P72847	9939880	10478100	11134400	9161020	8769220	9093330	9939878	10478100	11134390	9161022	8769215	9093327	-0.22353	1.83714	+	Hypothetical	N/A				216	4.94	25117.7	0	-0.358333	0
sll1188	sll1188	sll1188	hypothetical protein	P72845	60392800	55758900	59764200	51324500	52059600	52826100	60392820	55758890	59764230	51324480	52059610	52826080	-0.171398	1.91065	+	Hypothetical	N/A				164	4.9	18816.3	0	-0.321951	0
sll1189	sll1189	glcE	glycolate oxidase subunit GlcE	P72842	7149520	7451710	6203980	5271070	5463230	5241540	7149520	7451708	6203978	5271070	5463231	5241542	-0.381053	1.86763	+	Energy metabolism	Glycolate pathway		binding;catalytic activity;coenzyme binding;cofactor binding;flavin adenine dinucleotide binding;oxidoreductase activity;oxidoreductase activity, acting on CH-OH group of donors;oxidoreductase activity, acting on the CH-OH group of donors, NAD or NADP as acceptor;UDP-N-acetylmuramate dehydrogenase activity	Glyoxylate and dicarboxylate metabolism	434	6.86	47376.2	0	-0.106452	0
sll1193	sll1193	sll1193	hypothetical protein	P72833	579698	550067	473435	464646	344818	432642	579698	550067	473435	464646	344818	432642	-0.368165	1.18366		Hypothetical	N/A		binding;catalytic activity;endonuclease activity;hydrolase activity;hydrolase activity, acting on ester bonds;nuclease activity;nucleic acid binding		165	9.86	19388.4	0	-0.580606	0
sll1194	sll1194	psbU	photosystem II 12 kDa extrinsic protein	Q55332	643851000	627045000	577060000	523377000	528555000	503608000	643851100	627044800	577060400	523377200	528554900	503608100	-0.248515	1.9803	+	Photosynthesis and respiration	Photosystem II	biological regulation;cellular metabolic process;cellular process;metabolic process;oxidation-reduction process;photosynthesis;photosystem II stabilization;regulation of biological process;regulation of cellular metabolic process;regulation of cellular process;regulation of generation of precursor metabolites and energy;regulation of metabolic process;regulation of photosynthesis;regulation of ph…		Photosynthesis	131	4.45	14245.2	1	0.0274809	1
sll1196	sll1196	pfkA1	phosphofructokinase	P72830	24798000	24352900	24756500	35898900	36759900	37234800	24798000	24352900	24756500	35898920	36759910	37234800	0.572317	5.06524	+	Energy metabolism	Glycolysis	alcohol catabolic process;alcohol metabolic process;carbohydrate catabolic process;carbohydrate metabolic process;catabolic process;cellular carbohydrate catabolic process;cellular carbohydrate metabolic process;cellular metabolic process;cellular process;fructose 6-phosphate metabolic process;fructose metabolic process;generation of precursor metabolites and energy;glucose catabolic process;gluc…	6-phosphofructokinase activity;adenyl nucleotide binding;adenyl ribonucleotide binding;ATP binding;binding;carbohydrate kinase activity;catalytic activity;cation binding;ion binding;kinase activity;metal ion binding;nucleotide binding;phosphofructokinase activity;phosphotransferase activity, alcohol group as acceptor;purine nucleotide binding;purine ribonucleoside triphosphate binding;purine ribo…	Fructose and mannose metabolism;Galactose metabolism;Glycolysis / Gluconeogenesis;Methane metabolism;Pentose phosphate pathway	361	5.87	38588.2	0	0.0432133	0
sll1198	sll1198	trmD	tRNA (guanine-N1)-methyltransferase	P72828	8174250	7602310	9056540	3206980	3072890	3689510	8174246	7602306	9056542	3206979	3072890	3689512	-1.31669	3.366	+	Translation	Aminoacyl tRNA synthetases and tRNA modification				231	5.15	25948.8	0	-0.183117	0
sll1200	sll1200	sll1200	hypothetical protein	P72824	155202	250948	207613	610488	749704	587340	155202	250948	207613	610488	749704	587340	1.66589	2.81427	+	Hypothetical	N/A				391	10.02	42240.8	12	0.876726	12
sll1201	sll1201	sll1201	hypothetical protein	P72822	1044460	1127180	1216150	3378640	3333690	3432050	1044460	1127180	1216150	3378640	3333689	3432052	1.58226	5.60615	+	Hypothetical	N/A				264	5.32	30301.1	0	-0.171591	0
sll1202	sll1202	sll1202	iron(III) dicitrate-binding protein of ABC transporter, FecB homolog	P72598	393812	184801	211492	396714	375010	454725	393812	184801	211492	396714	375010	454725	0.634371	0.975686		Transport and binding proteins	N/A			ABC transporters	347	6.27	39559.4	0	-0.407205	0
sll1209	sll1209	lig	DNA ligase	P72588	6070010	6050550	6338940	6670760	6617790	6496600	6070012	6050551	6338939	6670763	6617794	6496604	0.100055	1.84726	+	DNA replication, restriction, modification, recombination, and repair	N/A	biosynthetic process;cellular biosynthetic process;cellular macromolecule biosynthetic process;cellular macromolecule metabolic process;cellular metabolic process;cellular nitrogen compound metabolic process;cellular process;cellular response to stimulus;cellular response to stress;DNA metabolic process;DNA repair;DNA replication;macromolecule biosynthetic process;macromolecule metabolic process;…	binding;catalytic activity;cation binding;DNA binding;DNA ligase (NAD+) activity;DNA ligase activity;ion binding;ligase activity;ligase activity, forming phosphoric ester bonds;metal ion binding;nucleic acid binding	Base excision repair;DNA replication;Mismatch repair;Nucleotide excision repair	669	5.46	74602.2	0	-0.26278	0
sll1212	sll1212	rfbD	GDP-mannose 4,6-dehydratase	P72586	77575800	66200200	80349700	61290000	61934400	59174100	77575760	66200160	80349660	61290000	61934390	59174090	-0.297214	1.46413	+	Energy metabolism	Sugars	alcohol metabolic process;carbohydrate metabolic process;cellular carbohydrate metabolic process;cellular metabolic process;cellular nitrogen compound metabolic process;cellular process;GDP-mannose metabolic process;hexose metabolic process;mannose metabolic process;metabolic process;monosaccharide metabolic process;nitrogen compound metabolic process;nucleobase-containing compound metabolic proc…	binding;carbon-oxygen lyase activity;catalytic activity;coenzyme binding;cofactor binding;GDP-mannose 4,6-dehydratase activity;hydro-lyase activity;lyase activity;NADP binding;NADP+ binding;nucleotide binding	Amino sugar and nucleotide sugar metabolism;Fructose and mannose metabolism	362	6.02	41333.8	0	-0.398619	0
sll1213	sll1213	fcl	GDP-fucose synthetase	P72585	100745000	96423200	95406800	107384000	110431000	109102000	100744900	96423180	95406840	107384000	110431100	109102100	0.160119	2.45227	+	Cell envelope	Surface polysaccharides, lipopolysaccharides and antigens	alcohol biosynthetic process;alcohol metabolic process;biosynthetic process;carbohydrate biosynthetic process;carbohydrate metabolic process;cellular biosynthetic process;cellular carbohydrate biosynthetic process;cellular carbohydrate metabolic process;cellular metabolic process;cellular nitrogen compound metabolic process;cellular process;'de novo' GDP-L-fucose biosynthetic process;fucose biosy…	binding;catalytic activity;coenzyme binding;cofactor binding;GDP-L-fucose synthase activity;isomerase activity;NADP binding;NADP+ binding;nucleotide binding;oxidoreductase activity;oxidoreductase activity, acting on CH-OH group of donors;oxidoreductase activity, acting on the CH-OH group of donors, NAD or NADP as acceptor	Amino sugar and nucleotide sugar metabolism;Fructose and mannose metabolism	312	5.62	34719.6	0	-0.292628	0
sll1214	sll1214	ycf59 (chlAI)	hypothetical protein YCF59 (magnesium-protoporphyrin IX monomethyl ester cyclase)	P72584	55414900	53790900	54737200	24564900	26927800	27879100	55414880	53790890	54737200	24564890	26927790	27879110	-1.0465	4.87369	+	Hypothetical	N/A	cellular metabolic process;cellular process;metabolic process;photosynthesis	binding;catalytic activity;cation binding;ion binding;iron ion binding;magnesium-protoporphyrin IX monomethyl ester (oxidative) cyclase activity;metal ion binding;monooxygenase activity;oxidoreductase activity;oxidoreductase activity, acting on paired donors, with incorporation or reduction of molecular oxygen;oxidoreductase activity, acting on paired donors, with incorporation or reduction of mo…	Porphyrin and chlorophyll metabolism	358	6.68	42153.2	0	-0.405587	0
sll1217	sll1217	sll1217	unknown protein	P74030	8052340	8370220	8047660	10973300	10639700	10809800	8052343	8370218	8047660	10973310	10639700	10809810	0.405982	4.29317	+	Unknown	N/A				225	9.36	25604.6	0	-0.395556	0
sll1218	sll1218	ycf39	hypothetical protein YCF39	P74029	70610700	65911200	64451000	93542900	96393200	100855000	70610700	65911190	64451020	93542850	96393230	100855000	0.532982	3.34805	+	Hypothetical	N/A				219	5.91	23534.3	0	0.181735	0
sll1220	sll1220	hoxE	putative diaphorase subunit of the bidirectional hydrogenase	P74025	2238140	2402900	2302890	4563940	4179710	4255920	2238139	2402899	2302889	4563942	4179712	4255921	0.904641	4.04013	+	Other categories	Hydrogenase		2 iron, 2 sulfur cluster binding;binding;catalytic activity;cation binding;ion binding;iron-sulfur cluster binding;metal cluster binding;metal ion binding;oxidoreductase activity	Oxidative phosphorylation	173	6.95	18759.7	0	0.00635838	0
sll1221	sll1221	hoxF	diaphorase subunit of the bidirectional hydrogenase	P74024	12691400	13248600	12730900	19223600	19556200	19804800	12691390	13248600	12730900	19223600	19556200	19804810	0.599274	4.94941	+	Other categories	Hydrogenase		4 iron, 4 sulfur cluster binding;binding;catalytic activity;cation binding;coenzyme binding;cofactor binding;FMN binding;ion binding;iron-sulfur cluster binding;metal cluster binding;metal ion binding;NADH dehydrogenase (quinone) activity;NADH dehydrogenase (ubiquinone) activity;NADH dehydrogenase activity;nucleotide binding;oxidoreductase activity;oxidoreductase activity, acting on NADH or NADPH…	Oxidative phosphorylation	533	5.33	57774.3	0	-0.188743	0
sll1222	sll1222	sll1222	hypothetical protein	P74023	3026860	2917690	3260920	5651380	5897030	5735220	3026860	2917689	3260922	5651381	5897026	5735222	0.908843	4.57101	+	Hypothetical	N/A				212	5.13	24229.4	0	-0.463679	0
sll1223	sll1223	hoxU	diaphorase subunit of the bidirectional hydrogenase	P74022	10125600	10285300	10161800	13278700	11616300	13070100	10125600	10285300	10161810	13278700	11616290	13070100	0.31243	2.02883	+	Other categories	Hydrogenase		binding;catalytic activity;electron carrier activity;iron-sulfur cluster binding;metal cluster binding;oxidoreductase activity	Oxidative phosphorylation	238	5.65	26196.2	0	-0.0621849	0
sll1224	sll1224	hoxY	hydrogenase subunit of the bidirectional hydrogenase	P74021	4241830	3137470	5057950	6437420	6780540	6747580	4241827	3137472	5057948	6437422	6780538	6747576	0.682845	1.94058	+	Other categories	Hydrogenase	metabolic process;oxidation-reduction process	binding;iron-sulfur cluster binding;metal cluster binding		182	4.71	19958.3	0	0.102747	0
sll1225	sll1225	sll1225	unknown protein	P74019	1029120	916063	952896	1030790	955503	988393	1029121	916064	952896	1030790	955502	988392	0.0376393	0.254961		Unknown	N/A				149	5.08	17294.7	0	-0.0865772	0
sll1226	sll1226	hoxH	hydrogenase subunit of the bidirectional hydrogenase	P74018	40280600	40760700	41567700	28853000	28571200	30134100	40280610	40760710	41567710	28853020	28571210	30134120	-0.485749	4.35818	+	Other categories	Hydrogenase		binding;catalytic activity;cation binding;ferredoxin hydrogenase activity;ion binding;metal ion binding;nickel ion binding;oxidoreductase activity;oxidoreductase activity, acting on hydrogen as donor;oxidoreductase activity, acting on hydrogen as donor, iron-sulfur protein as acceptor;oxidoreductase activity, acting on iron-sulfur proteins as donors;transition metal ion binding		474	5.95	52917.6	0	-0.162869	0
sll1228	sll1228	hik4	two-component hybrid sensor and regulator	P74015	2108170	2080170	2484820	1743090	1828570	1660620	2108172	2080170	2484819	1743090	1828570	1660619	-0.350931	1.58442	+	Regulatory functions	N/A		catalytic activity;kinase activity;molecular transducer activity;phosphotransferase activity, alcohol group as acceptor;phosphotransferase activity, nitrogenous group as acceptor;protein histidine kinase activity;protein kinase activity;signal transducer activity;transferase activity;transferase activity, transferring phosphorus-containing groups;two-component sensor activity		633	5.46	69896.8	0	-0.0056872	0
sll1229	sll1229	hik41	two-component hybrid sensor and regulator	P74014	1708110	1749350	1825010	1305710	1381090	1372470	1708111	1749351	1825010	1305709	1381089	1372471	-0.379993	3.2124	+	Regulatory functions	N/A		catalytic activity;kinase activity;molecular transducer activity;phosphotransferase activity, alcohol group as acceptor;phosphotransferase activity, nitrogenous group as acceptor;protein histidine kinase activity;protein kinase activity;signal transducer activity;transferase activity;transferase activity, transferring phosphorus-containing groups;two-component sensor activity		378	5.51	42382.8	0	-0.165079	0
sll1231	sll1231	mtfB	mannosyltransferase	P74013	3600910	3590760	3405740	6059560	5737840	6164040	3600910	3590760	3405741	6059557	5737839	6164040	0.761191	4.16929	+	Energy metabolism	Sugars	biosynthetic process;metabolic process	catalytic activity;transferase activity;transferase activity, transferring glycosyl groups		399	7.68	45659.6	0	-0.117293	0
sll1232	sll1232	sll1232	hypothetical protein	P74012	580260	579699	435325	1311770	1313950	1422670	580260	579699	435325	1311771	1313951	1422671	1.34354	3.75974	+	Hypothetical	N/A				187	5.15	20940.1	0	-0.0582888	0
sll1233	sll1233	sll1233	hypothetical protein	P74011	8909390	9100470	8939580	7424430	7323610	7486460	8909389	9100471	8939582	7424430	7323607	7486457	-0.277456	4.4918	+	Hypothetical	N/A				294	5.14	33204.7	0	-0.205442	0
sll1234	sll1234	ahcY	adenosylhomocysteinase	P74008	130835000	135964000	134519000	157767000	160499000	153065000	130835000	135964000	134519000	157767100	160499100	153065000	0.231995	3.0349	+	Energy metabolism	Amino acids and amines	cellular metabolic process;cellular process;metabolic process;one-carbon metabolic process;small molecule metabolic process	adenosylhomocysteinase activity;catalytic activity;hydrolase activity;hydrolase activity, acting on ether bonds;trialkylsulfonium hydrolase activity	Cysteine and methionine metabolism	425	5.47	46213.9	0	-0.0512941	0
sll1236	sll1236	sll1236	unknown protein	P74006	5258690	3894340	4769800	10463500	7645880	8188260	5258694	3894342	4769800	10463510	7645880	8188263	0.917481	1.91101	+	Unknown	N/A				127	5.17	14711.5	0	-0.599213	0
sll1237	sll1237	hemK	N(5)-glutamine methyltransferase	P74003	8383780	7309710	7913600	6908670	6590390	7261670	8383785	7309707	7913602	6908670	6590387	7261671	-0.185363	1.21682		Biosynthesis of cofactors, prosthetic groups, and carriers	Cobalamin, heme, phycobilin and porphyrin	cellular macromolecule metabolic process;cellular metabolic process;cellular process;cellular protein metabolic process;macromolecule metabolic process;macromolecule methylation;macromolecule modification;metabolic process;methylation;one-carbon metabolic process;peptidyl-glutamine methylation;primary metabolic process;protein alkylation;protein metabolic process;protein methylation;protein modif…	binding;nucleic acid binding		299	5.38	33802.4	0	-0.26087	0
sll1239	sll1239	sll1239	unknown protein	P74001	7492920	7314530	7944820	7777610	8542800	7842210	7492923	7314531	7944821	7777612	8542800	7842207	0.086766	0.69402		Unknown	N/A				178	5.26	20608.4	0	-0.651685	0
sll1240	sll1240	sll1240	unknown protein	P74000	0	0	0	66031.7	51159.4	44029.7	307717	220122	379911	66031.7	51159.4	44029.7	-2.49326	2.22558	+	Unknown	N/A				157	5.74	18906.8	0	-0.399363	1
sll1241	sll1241	sll1241	unknown protein	P73999	1919080	2249150	2143210	2057070	1954450	1895420	1919079	2249150	2143210	2057071	1954449	1895420	-0.0955579	0.552011		Unknown	N/A				252	5.51	29409.8	0	-0.560317	0
sll1242	sll1242	sll1242	hypothetical protein	P42349	9015830	9764230	9399600	17049100	16787000	17804400	9015829	9764226	9399597	17049090	16787000	17804390	0.873849	4.51094	+	Hypothetical	N/A		4 iron, 4 sulfur cluster binding;binding;catalytic activity;cation binding;cobalamin binding;ion binding;iron-sulfur cluster binding;metal cluster binding;metal ion binding;methyltransferase activity;tetrapyrrole binding;transferase activity;transferase activity, transferring one-carbon groups;vitamin binding		536	5.2	61755.9	0	-0.232836	3
sll1244	sll1244	rpl9	50S ribosomal protein L9	P42352	207510000	208310000	229496000	124555000	124682000	116658000	207509900	208310000	229495900	124555000	124682100	116658000	-0.818575	3.57803	+	Translation	Ribosomal proteins	biosynthetic process;cellular biosynthetic process;cellular macromolecule biosynthetic process;cellular macromolecule metabolic process;cellular metabolic process;cellular process;cellular protein metabolic process;macromolecule biosynthetic process;macromolecule metabolic process;metabolic process;primary metabolic process;protein metabolic process;translation	binding;nucleic acid binding;RNA binding;rRNA binding;structural constituent of ribosome;structural molecule activity		152	9.19	16641.3	0	-0.0914474	0
sll1247	sll1247	sll1247	hypothetical protein	P45451	618695	505339	469609	326387	512172	348922	618695	505339	469609	326387	512172	348922	-0.424425	0.852399		Hypothetical	N/A				457	9.26	52741.3	0	-0.360175	0
sll1249	sll1249	panC	pantothenate synthetase/cytidylate kinase	Q55074	6075610	5368350	5527380	4899290	5169030	4693890	6075608	5368348	5527382	4899293	5169030	4693893	-0.201191	1.35203	+	Biosynthesis of cofactors, prosthetic groups, and carriers	Pantothenate	amine biosynthetic process;amine metabolic process;biosynthetic process;carboxylic acid biosynthetic process;carboxylic acid metabolic process;cellular amine metabolic process;cellular amino acid biosynthetic process;cellular amino acid metabolic process;cellular biosynthetic process;cellular ketone metabolic process;cellular metabolic process;cellular modified amino acid biosynthetic process;cel…	acid-amino acid ligase activity;adenyl nucleotide binding;adenyl ribonucleotide binding;ATP binding;binding;catalytic activity;cytidylate kinase activity;kinase activity;ligase activity;ligase activity, forming carbon-nitrogen bonds;nucleobase-containing compound kinase activity;nucleotide binding;nucleotide kinase activity;pantoate-beta-alanine ligase activity;purine nucleotide binding;purine ri…	beta-Alanine metabolism;Pantothenate and CoA biosynthesis;Pyrimidine metabolism	513	5.44	55451.5	0	-0.0150097	0
sll1251	sll1251	sll1251	hypothetical protein	P74084	4896730	3873900	4205490	20055900	18706700	17742700	4896729	3873899	4205493	20055890	18706690	17742710	2.12253	4.40982	+	Hypothetical	N/A				296	4.9	35327.4	0	-0.638514	0
sll1252	sll1252	sll1252	hypothetical protein	P74082	5906030	6021070	5983060	5347050	5343990	6084620	5906030	6021074	5983056	5347049	5343988	6084619	-0.0944091	0.692551		Hypothetical	N/A		binding;nucleic acid binding;RNA binding		259	7.82	28591.1	0	-0.0393822	0
sll1253	sll1253	pcnB	similar to polyA polymerase	P74081	1508060	1331360	1406820	1921910	1862360	1805020	1508059	1331360	1406819	1921910	1862361	1805019	0.39648	2.72801	+	Other categories	Other	cellular macromolecule metabolic process;cellular metabolic process;cellular nitrogen compound metabolic process;cellular process;macromolecule metabolic process;metabolic process;nitrogen compound metabolic process;nucleic acid metabolic process;nucleobase-containing compound metabolic process;primary metabolic process;RNA metabolic process;RNA processing	adenyl nucleotide binding;adenyl ribonucleotide binding;ATP binding;binding;catalytic activity;nucleic acid binding;nucleotide binding;nucleotidyltransferase activity;purine nucleotide binding;purine ribonucleoside triphosphate binding;purine ribonucleotide binding;ribonucleotide binding;RNA binding;transferase activity;transferase activity, transferring phosphorus-containing groups	RNA degradation	942	7.03	105906	0	-0.232166	0
sll1254	sll1254	sll1254	hypothetical protein	P74078	5419980	5097580	4739810	5511980	4879810	5095030	5419979	5097582	4739809	5511977	4879810	5095029	0.0215341	0.101716		Hypothetical	N/A				346	5.21	38343.1	4	0.359827	4
sll1258	sll1258	sll1258	dCTP deaminase	P74073	23258000	22427500	22879200	15970400	14316700	15352700	23258000	22427510	22879190	15970410	14316710	15352690	-0.587173	3.84293	+	Purines, pyrimidines, nucleosides, and nucleotides	Pyrimidine ribonucleotide biosynthesis	2'-deoxyribonucleotide biosynthetic process;2'-deoxyribonucleotide metabolic process;biosynthetic process;cellular biosynthetic process;cellular metabolic process;cellular nitrogen compound biosynthetic process;cellular nitrogen compound metabolic process;cellular process;deoxyribonucleoside triphosphate biosynthetic process;deoxyribonucleoside triphosphate metabolic process;deoxyribonucleotide b…	catalytic activity;dCTP deaminase activity;deaminase activity;hydrolase activity;hydrolase activity, acting on carbon-nitrogen (but not peptide) bonds;hydrolase activity, acting on carbon-nitrogen (but not peptide) bonds, in cyclic amidines	Pyrimidine metabolism	193	5.94	21378.3	0	-0.148187	0
sll1260	sll1260	rps2	30S ribosomal protein S2	P74071	135460000	141580000	129816000	59218700	56199800	57839500	135460100	141579900	129816000	59218700	56199830	57839470	-1.2316	4.61327	+	Translation	Ribosomal proteins	biosynthetic process;cellular biosynthetic process;cellular macromolecule biosynthetic process;cellular macromolecule metabolic process;cellular metabolic process;cellular process;cellular protein metabolic process;macromolecule biosynthetic process;macromolecule metabolic process;metabolic process;primary metabolic process;protein metabolic process;translation	structural constituent of ribosome;structural molecule activity	Ribosome	269	5.14	30150.1	0	-0.454647	0
sll1261	sll1261	tsf	elongation factor TS	P74070	130225000	123339000	127492000	108689000	104046000	104520000	130224900	123339000	127491900	108689000	104046000	104520000	-0.264359	2.98884	+	Translation	Protein modification and translation factors		binding;nucleic acid binding;RNA binding;translation elongation factor activity;translation factor activity, nucleic acid binding		218	5.37	24230.8	0	-0.400459	0
sll1262	sll1262	ndhN	hypothetical protein	P74069	45226200	44442800	44555600	115146000	122862000	122015000	45226170	44442820	44555600	115146000	122862000	122015100	1.42344	5.17089	+	Hypothetical	N/A	establishment of localization;transport	binding;catalytic activity;cofactor binding;oxidoreductase activity;oxidoreductase activity, acting on NADH or NADPH;oxidoreductase activity, acting on NADH or NADPH, quinone or similar compound as acceptor;quinone binding	Oxidative phosphorylation	161	9.04	17629.5	0	0.0322981	0
sll1263	sll1263	sll1263	cation efflux system protein	P74068	1880790	1732990	1952250	2284920	1613180	2038570	1880790	1732991	1952249	2284921	1613179	2038569	0.0930052	0.235108		Transport and binding proteins	N/A		cation transmembrane transporter activity;ion transmembrane transporter activity;substrate-specific transmembrane transporter activity;substrate-specific transporter activity;transmembrane transporter activity;transporter activity		310	5.77	33324.2	5	0.280645	5
sll1265	sll1265	sll1265	unknown protein	P73551	1318620	1204710	1103380	2100930	1856200	1917140	1318620	1204710	1103380	2100929	1856201	1917139	0.695748	2.83194	+	Unknown	N/A				1978	4.87	213758	0	-0.103387	0
sll1267	sll1267	sll1267	unknown protein	P73550	205154	495726	543666	345749	368875	296207	205154	495726	543666	345749	368875	296207	-0.300077	0.292202		Unknown	N/A				196	4.58	21736.8	0	-0.0892857	0
sll1268	sll1268	sll1268	unknown protein	P73549	1344720	1578680	1507860	2241910	2374260	2469720	1344721	1578681	1507860	2241909	2374260	2469720	0.677232	3.11865	+	Unknown	N/A				517	6.94	53821.1	1	-0.223404	1
sll1270	sll1270	bgtB	periplasmic substrate-binding and integral membrane protein of the ABC-type Bgt permease for basic amino acids and glutamine BgtB	P73544	23475700	22956600	24879800	54101800	48357900	48346200	23475700	22956600	24879810	54101780	48357900	48346200	1.08047	3.7262	+	Transport and binding proteins	N/A		transporter activity		530	5.42	57681.2	5	0.368491	4
sll1271	sll1271	sll1271	probable porin;major outer membrane protein	P73543	1190360	1271890	1399190	4178840	4182420	3898790	1190360	1271889	1399190	4178839	4182421	3898788	1.66675	4.81963	+	Cell envelope	Membranes, lipoproteins, and porins		transporter activity		572	4.51	62869.8	1	-0.265909	1
sll1272	sll1272	sll1272	unknown protein	P73542	9561430	10872500	11079200	21131600	24747200	22437600	9561431	10872500	11079200	21131610	24747210	22437590	1.11628	3.34603	+	Unknown	N/A				256	5.05	29008	0	-0.183594	0
sll1273	sll1273	sll1273	unknown protein	P73541	8570670	8491340	8633030	10291100	10654400	10728800	8570674	8491341	8633028	10291100	10654400	10728810	0.301823	3.83382	+	Unknown	N/A				474	5.47	53975.4	0	-0.347046	0
sll1274	sll1274	sll1274	hypothetical protein	P73536	1978160	2025590	2042870	2391200	2006000	2105540	1978160	2025591	2042870	2391199	2006000	2105539	0.104918	0.578735		Hypothetical	N/A				171	6.04	20264.8	0	-0.687135	0
sll1275	sll1275	pyk2	pyruvate kinase 2	P73534	48129800	47328200	47252900	37279600	36583400	37693900	48129820	47328200	47252920	37279580	36583390	37693900	-0.355317	4.76408	+	Energy metabolism	Glycolysis	alcohol catabolic process;alcohol metabolic process;carbohydrate catabolic process;carbohydrate metabolic process;catabolic process;cellular carbohydrate catabolic process;cellular carbohydrate metabolic process;cellular metabolic process;cellular process;generation of precursor metabolites and energy;glucose catabolic process;glucose metabolic process;glycolysis;hexose catabolic process;hexose m…	adenyl nucleotide binding;adenyl ribonucleotide binding;alkali metal ion binding;ATP binding;binding;catalytic activity;cation binding;ion binding;kinase activity;magnesium ion binding;metal ion binding;nucleotide binding;phosphotransferase activity, alcohol group as acceptor;potassium ion binding;purine nucleotide binding;purine ribonucleoside triphosphate binding;purine ribonucleotide binding;p…	Carbon fixation in photosynthetic organisms;Glycolysis / Gluconeogenesis;Purine metabolism;Pyruvate metabolism;Type II diabetes mellitus	591	6.2	62985.6	0	0.0698816	0
sll1276	sll1276	sll1276	ATP-binding protein of ABC transporter	P73533	3094300	3379340	2825300	3480240	3235120	3278130	3094301	3379341	2825298	3480239	3235119	3278130	0.103922	0.583734		Transport and binding proteins	N/A		active transmembrane transporter activity;adenyl nucleotide binding;adenyl ribonucleotide binding;ATP binding;ATPase activity;ATPase activity, coupled;ATPase activity, coupled to movement of substances;ATPase activity, coupled to transmembrane movement of substances;binding;catalytic activity;hydrolase activity;hydrolase activity, acting on acid anhydrides;hydrolase activity, acting on acid anhyd…		534	5.77	59010.2	3	0.239139	4
sll1280	sll1280	sll1280	hypothetical protein	P73529	2156290	2185110	2359860	2572530	2437780	2588670	2156289	2185110	2359859	2572529	2437780	2588670	0.181374	1.70397	+	Hypothetical	N/A		catalytic activity;endopeptidase activity;hydrolase activity;metalloendopeptidase activity;metallopeptidase activity;peptidase activity;peptidase activity, acting on L-amino acid peptides		295	6.14	33070.4	0	-0.116271	1
sll1282	sll1282	ribH	riboflavin synthase beta subunit	P73527	30428700	30891700	30749600	14222600	14219500	14712900	30428690	30891710	30749580	14222610	14219500	14712890	-1.0932	6.75308	+	Biosynthesis of cofactors, prosthetic groups, and carriers	Riboflavin	biosynthetic process;cellular biosynthetic process;cellular metabolic process;cellular nitrogen compound biosynthetic process;cellular nitrogen compound metabolic process;cellular process;flavin-containing compound biosynthetic process;flavin-containing compound metabolic process;heterocycle biosynthetic process;heterocycle metabolic process;metabolic process;nitrogen compound metabolic process;r…	6,7-dimethyl-8-ribityllumazine synthase activity;catalytic activity;intramolecular transferase activity;intramolecular transferase activity, transferring acyl groups;isomerase activity;transferase activity	Riboflavin metabolism	164	5.87	17617.4	0	0.22622	0
sll1283	sll1283	spoIID	similar to stage II sporulation protein D	P73193	614147	704963	921272	676840	551364	576933	614147	704963	921271	676840	551364	576933	-0.311636	0.665659		Other categories	Adaptations and atypical conditions	anatomical structure formation involved in morphogenesis;cell differentiation;cellular developmental process;cellular process;developmental process;sporulation;sporulation resulting in formation of a cellular spore			391	9.82	42134.8	0	-0.126598	0
sll1284	sll1284	sll1284	esterase	P73192	18856300	20701500	20498300	12723600	13508100	12767600	18856290	20701500	20498310	12723600	13508090	12767600	-0.622863	3.41337	+	Other categories	Other		catalytic activity;hydrolase activity		204	5.08	22209.5	0	0.0892157	0
sll1285	sll1285	cofG	hypothetical protein	P73191	2086820	2216180	1948930	1141860	1311750	1332230	2086819	2216180	1948930	1141859	1311750	1332230	-0.723688	2.95742	+	Hypothetical	N/A	biosynthetic process;cellular biosynthetic process;cellular metabolic process;cellular process;coenzyme biosynthetic process;coenzyme metabolic process;cofactor biosynthetic process;cofactor metabolic process;metabolic process	4 iron, 4 sulfur cluster binding;binding;cation binding;ion binding;iron ion binding;iron-sulfur cluster binding;metal cluster binding;metal ion binding;transition metal ion binding	Methane metabolism	313	5.7	35288.5	0	-0.159425	0
sll1286	sll1286	sll1286	transcriptional regulator	P73186	4079890	4858580	4880440	3318610	3460800	3171390	4079889	4858579	4880442	3318610	3460798	3171389	-0.47376	2.02076	+	Regulatory functions	N/A	biological regulation;biosynthetic process;cellular biosynthetic process;cellular macromolecule biosynthetic process;cellular macromolecule metabolic process;cellular metabolic process;cellular nitrogen compound metabolic process;cellular process;macromolecule biosynthetic process;macromolecule metabolic process;metabolic process;nitrogen compound metabolic process;nucleic acid metabolic process;…	binding;DNA binding;nucleic acid binding		214	6.44	23926.6	0	-0.111682	0
sll1289	sll1289	sll1289	hypothetical protein	P73178	5137420	4688420	4248490	6100860	5846380	5836520	5137418	4688423	4248489	6100858	5846382	5836520	0.337494	1.98747	+	Hypothetical	N/A		antioxidant activity;catalytic activity;oxidoreductase activity		194	4.64	21221.2	0	-0.206186	0
sll1290	sll1290	sll1290	probable ribonuclease II	P73177	6065860	5913560	5917540	6440090	6633560	6256140	6065857	5913562	5917543	6440086	6633561	6256140	0.111111	1.78593	+	Transcription	Degradation of RNA		catalytic activity;hydrolase activity;hydrolase activity, acting on ester bonds;nuclease activity		666	5.03	75802	0	-0.481832	0
sll1291	sll1291	sll1291	two-component response regulator PatA subfamily	P73176	7341580	7770530	7561350	12468200	13014700	12396300	7341580	7770531	7561349	12468210	13014700	12396300	0.740401	4.59133	+	Regulatory functions	N/A	biological regulation;cell differentiation;cellular developmental process;cellular process;cellular response to stimulus;developmental process;heterocyst differentiation;regulation of biological process;regulation of cellular process;response to stimulus;signal transduction;two-component signal transduction system (phosphorelay)		Two-component system	401	6.1	44660.7	0	-0.0478803	0
sll1292	sll1292	rre11	two-component response regulator CheY subfamily	P73175	25351300	25298500	25771300	55542800	54391000	50078000	25351300	25298500	25771310	55542800	54391020	50077980	1.06614	4.12153	+	Regulatory functions	N/A	biological regulation;cellular process;cellular response to stimulus;regulation of biological process;regulation of cellular process;response to stimulus;signal transduction;two-component signal transduction system (phosphorelay)		Two-component system	121	4.67	13684.9	0	-0.0330579	0
sll1293	sll1293	sll1293	unknown protein	P73174	5294450	4477790	5456720	7278610	7714870	9179170	5294453	4477788	5456720	7278607	7714865	9179171	0.666558	1.99491	+	Unknown	N/A	chemotaxis;locomotion;response to chemical stimulus;response to external stimulus;response to stimulus;taxis	molecular transducer activity;signal transducer activity	Two-component system	155	5.18	16884.8	0	0.262581	0
sll1294	sll1294	pilJ	methyl-accepting chemotaxis protein	P73173	13416100	13282100	13543100	66523700	65681800	64244800	13416100	13282090	13543110	66523730	65681800	64244810	2.28742	6.78552	+	Cellular processes	Chemotaxis	chemotaxis;locomotion;response to chemical stimulus;response to external stimulus;response to stimulus;taxis	molecular transducer activity;signal transducer activity	Two-component system	953	4.55	103179	2	-0.201994	2
sll1296	sll1296	hik39	two-component hybrid sensor and regulator	P73172	3845340	4144250	4033910	13395600	13490700	14091100	3845340	4144249	4033908	13395610	13490690	14091110	1.76897	5.68088	+	Regulatory functions	N/A	chemotaxis;locomotion;response to chemical stimulus;response to external stimulus;response to stimulus;taxis	catalytic activity;kinase activity;molecular transducer activity;phosphotransferase activity, alcohol group as acceptor;phosphotransferase activity, nitrogenous group as acceptor;protein histidine kinase activity;protein kinase activity;signal transducer activity;transferase activity;transferase activity, transferring phosphorus-containing groups;two-component sensor activity	Two-component system	924	4.8	101711	0	-0.147727	0
sll1297	sll1297	pobA	probable dioxygenase, Rieske iron-sulfur component	P73170	621467	541108	619970	1620880	1870640	1595310	621467	541108	619970	1620880	1870640	1595311	1.51283	3.55911	+	Other categories	Other		2 iron, 2 sulfur cluster binding;binding;catalytic activity;cation binding;chlorophyllide a oxygenase [overall] activity;dioxygenase activity;ion binding;iron-sulfur cluster binding;metal cluster binding;metal ion binding;monooxygenase activity;oxidoreductase activity;oxidoreductase activity, acting on single donors with incorporation of molecular oxygen;oxidoreductase activity, acting on single …		338	8.92	39254	0	-0.336982	0
sll1298	sll1298	sll1298	putative carboxymethylenebutenolidase	P73163	49372700	53306200	48719300	60811200	54616800	57707100	49372720	53306230	48719320	60811200	54616780	57707100	0.193549	1.46714	+	Other categories	Other		carboxylic ester hydrolase activity;carboxymethylenebutenolidase activity;catalytic activity;hydrolase activity;hydrolase activity, acting on ester bonds	Chlorocyclohexane and chlorobenzene degradation;Fluorobenzoate degradation;Toluene degradation	246	4.87	26941.5	0	-0.0922764	0
sll1299	sll1299	ackA	acetate kinase	P73162	5785340	5657550	5992390	6407680	7362630	7157920	5785340	5657548	5992390	6407678	7362634	7157918	0.263441	1.71965	+	Energy metabolism	Pyruvate and acetyl-CoA metabolism	acetyl-CoA biosynthetic process;acetyl-CoA metabolic process;biosynthetic process;cellular biosynthetic process;cellular metabolic process;cellular process;coenzyme biosynthetic process;coenzyme metabolic process;cofactor biosynthetic process;cofactor metabolic process;metabolic process;organic acid metabolic process;small molecule metabolic process	acetate kinase activity;adenyl nucleotide binding;adenyl ribonucleotide binding;ATP binding;binding;catalytic activity;cation binding;ion binding;kinase activity;magnesium ion binding;metal ion binding;nucleotide binding;phosphotransferase activity, carboxyl group as acceptor;purine nucleotide binding;purine ribonucleoside triphosphate binding;purine ribonucleotide binding;ribonucleotide binding;…	Carbon fixation pathways in prokaryotes;Methane metabolism;Propanoate metabolism;Pyruvate metabolism;Taurine and hypotaurine metabolism	413	5.28	44761.1	0	0.0186441	0
sll1300	sll1300	trmB	putative methyltransferase	P73161	5166680	4978170	5411400	2841780	2731140	2722440	5166680	4978173	5411402	2841781	2731139	2722440	-0.907118	4.29452	+	Other categories	Other		catalytic activity;methyltransferase activity;RNA methyltransferase activity;S-adenosylmethionine-dependent methyltransferase activity;transferase activity;transferase activity, transferring one-carbon groups;tRNA (guanine) methyltransferase activity;tRNA (guanine-N7-)-methyltransferase activity;tRNA methyltransferase activity		211	7.01	24415.9	0	-0.459716	0
sll1304	sll1304	sll1304	unknown protein	P73599	24941900	25115900	30343400	19948400	20493600	20709300	24941890	25115910	30343400	19948390	20493590	20709300	-0.394834	1.63957	+	Unknown	N/A				287	5.66	32848.5	0	-0.289547	0
sll1305	sll1305	sll1305	probable hydrolase	P73598	72930900	66673900	72499500	58484500	58578400	58871200	72930940	66673940	72499480	58484530	58578400	58871170	-0.269739	2.4018	+	Other categories	Other		catalytic activity		295	4.87	32885.3	0	-0.0722034	0
sll1306	sll1306	sll1306	periplasmic protein, function unknown	P73597	47411200	48089900	47929000	54525700	52427900	53873800	47411180	48089880	47928980	54525720	52427890	53873810	0.165166	3.05195	+	Unknown	N/A	carbohydrate metabolic process;metabolic process;primary metabolic process	catalytic activity;hydrolase activity;hydrolase activity, acting on carbon-nitrogen (but not peptide) bonds		335	7.82	38270.6	0	-0.380896	0
sll1307	sll1307	sll1307	periplasmic protein, function unknown	P73596	16248700	15601400	15748800	18286000	17443300	17568600	16248700	15601400	15748810	18286010	17443300	17568600	0.16315	2.35698	+	Hypothetical	N/A				175	6.06	17848.7	0	0.428	1
sll1308	sll1308	sll1308	probable oxidoreductase	P73591	14067100	14190700	12806300	12435400	11687700	11223200	14067090	14190700	12806290	12435400	11687690	11223200	-0.216318	1.55119	+	Other categories	Other		catalytic activity;oxidoreductase activity		248	5.1	25861.7	0	0.319758	0
sll1314	sll1314	dctP	putative C4-dicarboxylase binding protein, periplasmic protein	P73589	32215000	32186200	32615200	47411500	51000200	50284500	32214990	32186210	32615210	47411500	51000220	50284500	0.616067	4.00455	+	Hypothetical	N/A	establishment of localization;transport			369	7.03	41164.3	0	-0.157182	0
sll1315	sll1315	sll1315	unknown protein	P73588	16148800	16267700	15427900	24735100	25628500	24343400	16148800	16267700	15427900	24735100	25628510	24343400	0.642894	4.37901	+	Unknown	N/A				352	6.71	38968.3	0	-0.0571023	0
sll1316	sll1316	petC1	cytochrome b6-f complex iron-sulfur subunit (Rieske iron sulfur protein)	P26290	119498000	108789000	117216000	129595000	129575000	120971000	119498000	108788900	117216000	129595000	129575100	120971000	0.137837	1.24849		Photosynthesis and respiration	Cytochrome b6/f complex	cellular metabolic process;cellular process;metabolic process;photosynthesis	2 iron, 2 sulfur cluster binding;binding;catalytic activity;cation binding;cation transmembrane transporter activity;electron carrier activity;electron transporter, transferring electrons within cytochrome b6/f complex of photosystem II activity;hydrogen ion transmembrane transporter activity;inorganic cation transmembrane transporter activity;ion binding;ion transmembrane transporter activity;ir…	Photosynthesis	180	4.87	18996.4	1	-0.0861111	0
sll1317	sll1317	petA	apocytochrome f, component of cytochrome b6/f complex	P26287	180449000	195618000	181452000	184006000	192725000	175374000	180448900	195618100	181452000	184006000	192725000	175374100	-0.0140782	0.0918258		Photosynthesis and respiration	Cytochrome b6/f complex	cellular metabolic process;cellular process;metabolic process;oxidation-reduction process;photosynthesis	binding;cation binding;electron carrier activity;heme binding;ion binding;iron ion binding;metal ion binding;tetrapyrrole binding;transition metal ion binding	Photosynthesis	328	5.07	35230.6	2	0.0560976	2
sll1318	sll1318	sll1318	hypothetical protein	P72733	1941900	1756040	1710330	1318500	1278260	1267030	1941901	1756040	1710330	1318499	1278260	1267031	-0.485151	2.68213	+	Hypothetical	N/A				222	5.54	24946.4	0	-0.101802	0
sll1322	sll1322	atpI	ATP synthase A chain of CF(0)	P27178	5504270	5499350	5227700	787279	233462	372131	5504272	5499348	5227701	787279	233462	372131	-3.54265	4.88976	+	Photosynthesis and respiration	ATP synthase	ATP biosynthetic process;ATP metabolic process;ATP synthesis coupled proton transport;biosynthetic process;cation transport;cellular biosynthetic process;cellular metabolic process;cellular nitrogen compound biosynthetic process;cellular nitrogen compound metabolic process;cellular process;energy coupled proton transport, down electrochemical gradient;establishment of localization;heterocycle bio…	cation transmembrane transporter activity;hydrogen ion transmembrane transporter activity;hydrogen ion transporting ATP synthase activity, rotational mechanism;inorganic cation transmembrane transporter activity;ion transmembrane transporter activity;monovalent inorganic cation transmembrane transporter activity;substrate-specific transmembrane transporter activity;substrate-specific transporter …	Oxidative phosphorylation;Photosynthesis	248	5.36	27460.4	5	0.669758	6
sll1323	sll1323	atpG	ATP synthase subunit b' of CF(0)	P27183	141660000	118413000	132603000	95004200	97248400	83006500	141660100	118413000	132603000	95004180	97248420	83006490	-0.512549	2.07665	+	Photosynthesis and respiration	ATP synthase	ATP biosynthetic process;ATP metabolic process;ATP synthesis coupled proton transport;biosynthetic process;cation transport;cellular biosynthetic process;cellular metabolic process;cellular nitrogen compound biosynthetic process;cellular nitrogen compound metabolic process;cellular process;energy coupled proton transport, down electrochemical gradient;establishment of localization;heterocycle bio…	cation transmembrane transporter activity;hydrogen ion transmembrane transporter activity;inorganic cation transmembrane transporter activity;ion transmembrane transporter activity;monovalent inorganic cation transmembrane transporter activity;substrate-specific transmembrane transporter activity;substrate-specific transporter activity;transmembrane transporter activity;transporter activity	Oxidative phosphorylation;Photosynthesis	143	5.16	16245.5	1	-0.428671	1
sll1324	sll1324	atpF	ATP synthase B chain (subunit I) of CF(0)	P27181	243629000	223697000	246066000	200074000	200603000	201642000	243629100	223697000	246065900	200074000	200602900	201642000	-0.244168	2.19036	+	Photosynthesis and respiration	ATP synthase	ATP biosynthetic process;ATP metabolic process;ATP synthesis coupled proton transport;biosynthetic process;cation transport;cellular biosynthetic process;cellular metabolic process;cellular nitrogen compound biosynthetic process;cellular nitrogen compound metabolic process;cellular process;energy coupled proton transport, down electrochemical gradient;establishment of localization;heterocycle bio…	cation transmembrane transporter activity;hydrogen ion transmembrane transporter activity;hydrogen ion transporting ATP synthase activity, rotational mechanism;inorganic cation transmembrane transporter activity;ion transmembrane transporter activity;monovalent inorganic cation transmembrane transporter activity;substrate-specific transmembrane transporter activity;substrate-specific transporter …	Oxidative phosphorylation;Photosynthesis	179	5.08	19804.5	0	-0.37933	1
sll1325	sll1325	atpD	ATP synthase delta chain of CF(1)	P27180	111700000	118141000	127743000	95471100	90710100	80052400	111700000	118141100	127743000	95471060	90710060	80052450	-0.42559	2.02167	+	Photosynthesis and respiration	ATP synthase	ATP biosynthetic process;ATP metabolic process;ATP synthesis coupled proton transport;biosynthetic process;cation transport;cellular biosynthetic process;cellular metabolic process;cellular nitrogen compound biosynthetic process;cellular nitrogen compound metabolic process;cellular process;energy coupled proton transport, down electrochemical gradient;establishment of localization;heterocycle bio…	cation transmembrane transporter activity;hydrogen ion transmembrane transporter activity;hydrogen ion transporting ATP synthase activity, rotational mechanism;inorganic cation transmembrane transporter activity;ion transmembrane transporter activity;monovalent inorganic cation transmembrane transporter activity;substrate-specific transmembrane transporter activity;substrate-specific transporter …	Oxidative phosphorylation;Photosynthesis	185	6.33	20093.3	0	0.0978378	0
sll1326	sll1326	atpA	ATP synthase alpha chain	P27179	1164040000	1193210000	1293030000	994990000	1021660000	947139000	1164040000	1193210000	1293030000	994989600	1021660000	947138600	-0.300564	2.16089	+	Photosynthesis and respiration	ATP synthase	ATP biosynthetic process;ATP hydrolysis coupled proton transport;ATP metabolic process;ATP synthesis coupled proton transport;biosynthetic process;cation transport;cellular biosynthetic process;cellular metabolic process;cellular nitrogen compound biosynthetic process;cellular nitrogen compound metabolic process;cellular process;energy coupled proton transport, against electrochemical gradient;en…	active transmembrane transporter activity;adenyl nucleotide binding;adenyl ribonucleotide binding;ATP binding;ATPase activity;ATPase activity, coupled;ATPase activity, coupled to movement of substances;ATPase activity, coupled to transmembrane movement of ions;ATPase activity, coupled to transmembrane movement of substances;binding;catalytic activity;cation transmembrane transporter activity;cati…	Oxidative phosphorylation;Photosynthesis	503	4.96	53965.6	0	-0.0254473	0
sll1327	sll1327	atpC	ATP synthase gamma chain	P17253	147844000	154087000	145101000	100612000	104041000	110408000	147843900	154086900	145101000	100612000	104040900	110408000	-0.504747	3.44812	+	Photosynthesis and respiration	ATP synthase	ATP biosynthetic process;ATP metabolic process;ATP synthesis coupled proton transport;biosynthetic process;cation transport;cellular biosynthetic process;cellular metabolic process;cellular nitrogen compound biosynthetic process;cellular nitrogen compound metabolic process;cellular process;energy coupled proton transport, down electrochemical gradient;establishment of localization;heterocycle bio…	active transmembrane transporter activity;adenyl nucleotide binding;adenyl ribonucleotide binding;ATP binding;ATPase activity;ATPase activity, coupled;ATPase activity, coupled to movement of substances;ATPase activity, coupled to transmembrane movement of ions;ATPase activity, coupled to transmembrane movement of substances;binding;catalytic activity;cation transmembrane transporter activity;cati…	Oxidative phosphorylation;Photosynthesis	314	6.5	34605.7	0	-0.113694	0
sll1329	sll1329	sll1329	inositol monophosphate family protein	P74542	8395900	7964120	8362560	6837170	7700780	8172810	8395898	7964118	8362564	6837169	7700782	8172808	-0.122453	0.741481		Regulatory functions	N/A	cellular lipid metabolic process;cellular metabolic process;cellular process;glycerolipid metabolic process;glycerophospholipid metabolic process;lipid metabolic process;lipid modification;lipid phosphorylation;metabolic process;organophosphate metabolic process;phosphate-containing compound metabolic process;phosphatidylinositol metabolic process;phosphatidylinositol phosphorylation;phospholipid…		Inositol phosphate metabolism;Phosphatidylinositol signaling system;Streptomycin biosynthesis	287	5.02	31555.3	0	0.125784	0
sll1330	sll1330	rre37	two-component system response regulator OmpR subfamily	P74541	2177870	1898740	1868180	5367420	5399840	5289920	2177871	1898740	1868180	5367418	5399839	5289919	1.43352	5.27092	+	Regulatory functions	N/A	biological regulation;biosynthetic process;cellular biosynthetic process;cellular macromolecule biosynthetic process;cellular macromolecule metabolic process;cellular metabolic process;cellular nitrogen compound metabolic process;cellular process;cellular response to stimulus;macromolecule biosynthetic process;macromolecule metabolic process;metabolic process;nitrogen compound metabolic process;n…	binding;DNA binding;nucleic acid binding		250	6.6	28301.5	0	-0.1676	0
sll1334	sll1334	hik48	two-component sensor histidine kinase	P74537	10276600	9949240	10361100	17706300	17468300	16594100	10276600	9949239	10361100	17706290	17468290	16594100	0.759164	4.39619	+	Regulatory functions	N/A		catalytic activity;kinase activity;molecular transducer activity;phosphotransferase activity, alcohol group as acceptor;phosphotransferase activity, nitrogenous group as acceptor;protein histidine kinase activity;protein kinase activity;signal transducer activity;transferase activity;transferase activity, transferring phosphorus-containing groups;two-component sensor activity		509	6.02	56720.6	0	-0.216699	0
sll1336	sll1336	sll1336	hypothetical protein	P74535	48470500	47585700	45796300	44783300	45955000	43431800	48470490	47585690	45796330	44783320	45954990	43431780	-0.0803287	1.12296		Hypothetical	N/A		catalytic activity;hydrolase activity;hydrolase activity, acting on carbon-nitrogen (but not peptide) bonds;hydrolase activity, acting on carbon-nitrogen (but not peptide) bonds, in linear amidines		705	5.4	78327.9	0	-0.0680851	0
sll1338	sll1338	sll1338	unknown protein	P74534	48397200	46873800	46002700	22909700	28684200	27877100	48397180	46873810	46002710	22909700	28684190	27877080	-0.829993	3.35469	+	Unknown	N/A				187	4.52	20182.9	0	-0.0582888	0
sll1340	sll1340	sll1340	hypothetical protein	P74532	405258	572445	374753	345691	559908	338873	405258	572445	374753	345691	559908	338873	-0.120048	0.140102		Hypothetical	N/A				100	10.12	11581.3	0	-0.519	0
sll1341	sll1341	bfr	bacterioferritin	P24602	163838000	167982000	157261000	102451000	101028000	98146000	163838000	167981900	157261100	102451000	101028000	98145970	-0.697317	4.30364	+	Transport and binding proteins	N/A	biological regulation;cation homeostasis;cation transport;cellular cation homeostasis;cellular chemical homeostasis;cellular homeostasis;cellular ion homeostasis;cellular iron ion homeostasis;cellular metal ion homeostasis;cellular process;chemical homeostasis;establishment of localization;homeostatic process;ion homeostasis;ion transport;iron ion homeostasis;iron ion transport;metal ion homeosta…	binding;catalytic activity;cation binding;ferric iron binding;ferroxidase activity;ion binding;iron ion binding;metal ion binding;oxidoreductase activity;oxidoreductase activity, oxidizing metal ions;oxidoreductase activity, oxidizing metal ions, oxygen as acceptor;transition metal ion binding		156	4.71	18330.9	0	-0.505128	0
sll1342	sll1342	gap2	NAD(P)-dependent glyceraldehyde-3-phosphate dehydrogenase	P80505	1000380000	1017870000	1091660000	845643000	802963000	800047000	1000380000	1017871000	1091660000	845643100	802963500	800047300	-0.344884	2.65258	+	Photosynthesis and respiration	CO2 fixation	alcohol catabolic process;alcohol metabolic process;carbohydrate catabolic process;carbohydrate metabolic process;catabolic process;cellular carbohydrate catabolic process;cellular carbohydrate metabolic process;cellular metabolic process;cellular process;generation of precursor metabolites and energy;glucose catabolic process;glucose metabolic process;glycolysis;hexose catabolic process;hexose m…	binding;catalytic activity;coenzyme binding;cofactor binding;glyceraldehyde-3-phosphate dehydrogenase (NAD(P)+) (phosphorylating) activity;NAD binding;NADP binding;nucleotide binding;oxidoreductase activity;oxidoreductase activity, acting on the aldehyde or oxo group of donors;oxidoreductase activity, acting on the aldehyde or oxo group of donors, NAD or NADP as acceptor	Carbon fixation in photosynthetic organisms;Glycolysis / Gluconeogenesis	337	6	36492.5	0	-0.102374	0
sll1343	sll1343	ape2	aminopeptidase	P74527	8068550	8187930	8750210	9638300	9575880	9681870	8068551	8187928	8750211	9638304	9575878	9681867	0.208558	2.43818	+	Translation	Degradation of proteins, peptides, and glycopeptides		aminopeptidase activity;binding;catalytic activity;cation binding;exopeptidase activity;hydrolase activity;ion binding;metal ion binding;metallopeptidase activity;peptidase activity;peptidase activity, acting on L-amino acid peptides;transition metal ion binding;zinc ion binding	Glutathione metabolism	869	5.52	97980	0	-0.340276	0
[truncated: 2,063 more rows]
