# Supplementary material for: Coordination of Cyanobacterial Nitrate Assimilation and Photosynthesis by a Novel PsbO‐Interacting Protein PirN
Source: Adv Sci (Weinh). 2026 Mar 20;13(29):e18047. doi: 10.1002/advs.202518047 (PMC13205821; doi:10.1002/advs.202518047)
Supplement: Supplementary file 5 — Supporting File 5: advs74770‐sup‐0005‐TableS4.xlsx. [file ADVS-13-e18047-s008.xlsx]

## Sheet: Downregulated
Supplemental Table S4. Enriched functional categories among the significantly downregulated proteins in ΔpirN.
Selection column	Selection value	Category column	Category value	Log(p-value)	Total size	Selection size	Category size	Intersection size	Enrichment factor	P value	Benj. Hoch. FDR
Downregulate	Keep	KEGG name	Ribosome	39.0179	2809	427	52	50	6.3254	9.5973e-40	1.43e-37
Downregulate	Keep	KEGG name	Photosynthesis - antenna proteins	8.05549	2809	427	14	12	5.6387	8.8005e-09	6.5564e-07
Downregulate	Keep	GOMF name	structural constituent of ribosome	39.5143	2809	427	55	52	6.2196	3.0602e-40	3.0388e-37
Downregulate	Keep	GOMF name	structural molecule activity	37.4384	2809	427	57	52	6.0014	3.6444e-38	1.8094e-35
Downregulate	Keep	GOMF name	rRNA binding	25.3172	2809	427	40	36	5.9206	4.817e-26	1.5944e-23
Downregulate	Keep	GOMF name	RNA binding	15.0321	2809	427	95	47	3.2546	9.287e-16	2.3055e-13
Downregulate	Keep	GOMF name	nucleic acid binding	11.4121	2809	427	251	79	2.0705	3.8715e-12	7.6889e-10
Downregulate	Keep	GOCC name	large ribosomal subunit	4.92176	2809	427	6	6	6.5785	1.1974e-05	6.0502e-05
Downregulate	Keep	GOCC name	small ribosomal subunit	5.74509	2809	427	7	7	6.5785	1.7985e-06	1.0156e-05
Downregulate	Keep	GOCC name	intracellular organelle part	10.7036	2809	427	13	13	6.5785	1.9786e-11	1.7267e-10
Downregulate	Keep	GOCC name	ribonucleoprotein complex	39.2659	2809	427	57	53	6.1168	5.4217e-40	5.2049e-38
Downregulate	Keep	GOCC name	ribosome	27.7401	2809	427	43	39	5.9665	1.8194e-28	4.2494e-27
Downregulate	Keep	GOCC name	organelle	27.655	2809	427	49	42	5.6387	2.2132e-28	4.2494e-27
Downregulate	Keep	GOCC name	intracellular organelle	27.655	2809	427	49	42	5.6387	2.2132e-28	4.2494e-27
Downregulate	Keep	GOCC name	non-membrane-bounded organelle	26.8675	2809	427	48	41	5.6191	1.3569e-27	1.6283e-26
Downregulate	Keep	GOCC name	intracellular non-membrane-bounded organelle	26.8675	2809	427	48	41	5.6191	1.3569e-27	1.6283e-26
Downregulate	Keep	GOCC name	light-harvesting complex	9.78632	2809	427	20	16	5.2628	1.6356e-10	1.3085e-09
Downregulate	Keep	GOCC name	phycobilisome	9.05254	2809	427	19	15	5.1935	8.8606e-10	6.5432e-09
Downregulate	Keep	GOCC name	organelle part	14.5329	2809	427	37	27	4.8005	2.9318e-15	2.8145e-14
Downregulate	Keep	GOCC name	cytoplasmic part	27.3674	2809	427	80	55	4.5227	4.2916e-28	6.8666e-27
Downregulate	Keep	GOCC name	photosystem II	4.72883	2809	427	19	11	3.8086	1.8671e-05	8.5351e-05
Downregulate	Keep	GOCC name	plasma membrane-derived thylakoid photosystem II	4.72883	2809	427	19	11	3.8086	1.8671e-05	8.5351e-05
Downregulate	Keep	GOCC name	macromolecular complex	36.0032	2809	427	160	91	3.7415	9.9276e-37	4.7653e-35
Downregulate	Keep	GOCC name	photosystem	6.00257	2809	427	30	16	3.5085	9.9409e-07	5.9645e-06
Downregulate	Keep	GOCC name	plasma membrane part	3.35133	2809	427	37	14	2.4891	0.00044532	0.0019432
Downregulate	Keep	GOCC name	protein complex	7.67983	2809	427	103	38	2.427	2.0901e-08	1.4332e-07
Downregulate	Keep	GOCC name	thylakoid part	5.70763	2809	427	107	35	2.1518	1.9605e-06	1.0456e-05
Downregulate	Keep	GOCC name	intracellular part	16.5853	2809	427	433	128	1.9447	2.5986e-17	2.7718e-16
Downregulate	Keep	GOBP name	translation	35.6473	2809	427	61	53	5.7157	2.2527e-36	2.6942e-33
Downregulate	Keep	GOBP name	protein-chromophore linkage	7.50781	2809	427	25	16	4.2102	3.1059e-08	2.4764e-06
Downregulate	Keep	GOBP name	cellular protein metabolic process	31.2573	2809	427	135	78	3.8009	5.5296e-32	3.3067e-29
Downregulate	Keep	GOBP name	protein metabolic process	29.3026	2809	427	148	80	3.5559	4.9821e-30	1.9862e-27
Downregulate	Keep	GOBP name	photosynthesis	8.28638	2809	427	57	27	3.1161	5.1716e-09	4.7579e-07
Downregulate	Keep	GOBP name	protein modification process	6.66075	2809	427	51	23	2.9668	2.184e-07	1.6325e-05
Downregulate	Keep	GOBP name	cellular macromolecule biosynthetic process	18.6752	2809	427	156	69	2.9097	2.1127e-19	5.0536e-17
Downregulate	Keep	GOBP name	macromolecule biosynthetic process	18.4417	2809	427	161	70	2.8602	3.6167e-19	7.2094e-17
Downregulate	Keep	GOBP name	macromolecule modification	5.69947	2809	427	81	29	2.3552	1.9977e-06	0.00014055
Downregulate	Keep	GOBP name	cellular macromolecule metabolic process	19.5789	2809	427	347	116	2.1991	2.6372e-20	7.8851e-18
Downregulate	Keep	GOBP name	macromolecule metabolic process	18.1466	2809	427	369	118	2.1037	7.1359e-19	1.2192e-16
Downregulate	Keep	GOBP name	cellular biosynthetic process	7.73802	2809	427	464	111	1.5737	1.828e-08	1.5616e-06
Downregulate	Keep	GOBP name	primary metabolic process	11.2266	2809	427	654	156	1.5692	5.9354e-12	7.0987e-10
Downregulate	Keep	GOBP name	biosynthetic process	8.44307	2809	427	512	122	1.5675	3.6052e-09	3.5932e-07
Downregulate	Keep	GOBP name	cellular metabolic process	11.9078	2809	427	786	181	1.5149	1.2366e-12	1.8487e-10
Downregulate	Keep	2nd_level_function	Ribosomal proteins	34.8727	2809	427	62	53	5.6235	1.3406e-35	9.2503e-34
Downregulate	Keep	2nd_level_function	Phycobilisome	8.16433	2809	427	16	13	5.345	6.8497e-09	2.3631e-07
Downregulate	Keep	2nd_level_function	Photosystem II	3.57112	2809	427	17	9	3.4827	0.00026846	0.004631
Downregulate	Keep	1st_level_function	Translation	16.3982	2809	427	165	68	2.7111	3.9973e-17	6.7955e-16
Downregulate	Keep	1st_level_function	Photosynthesis and respiration	4.68506	2809	427	118	35	1.9512	2.0651e-05	0.00017553
