# Supplementary material for: Coordination of Cyanobacterial Nitrate Assimilation and Photosynthesis by a Novel PsbO‐Interacting Protein PirN
Source: Adv Sci (Weinh). 2026 Mar 20;13(29):e18047. doi: 10.1002/advs.202518047 (PMC13205821; doi:10.1002/advs.202518047)
Supplement: Supplementary file 6 — Supporting File 6: advs74770‐sup‐0006‐TableS5.xlsx. [file ADVS-13-e18047-s004.xlsx]

## Sheet: Sheet1
Supplemental Table S5. Quantitative proteomic analysis of the WT, ΔpirN, and PpsbAII-psbO/ΔpirN strains of Synechocystis grown under photoautotrophic conditions
Accession	Protein Groups	Gene Symbol	Name	UniProt	WT_Rep-1	WT_Rep-2	WT_Rep-3	ΔpirN_Rep-1	ΔpirN_Rep-2	ΔpirN_Rep-3	PpsbAII-psbO/ΔpirN_Rep-1	PpsbAII-psbO/ΔpirN_Rep-2	PpsbAII-psbO/ΔpirN_Rep-3
sll0002	sll0002	ponA	penicillin-binding protein	Q55683	1899620	1917180	1918090	3339130	3255820	3407890	1955140	1985060	1979140
sll0005	sll0005	spkH	serine/threonine protein kinase	Q55680	962213	996232	1100120	1745340	1656750	1584280	1124290	974864	1092820
sll0006	sll0006	aspC	putative aminotransferase	Q55679	9921200	10917000	10647300	6697100	6730180	6584770	9661960	9221450	9373960
sll0007	sll0007	sll0007	hypothetical protein	Q55678	4193390	4484550	4297420	4994860	5183040	4562720	3506220	3511270	3181120
sll0008	sll0008	sll0008	unknown protein	Q55677	2588270	2584330	2700600	2512460	2521000	2680000	2617940	2659510	2825150
sll0016	sll0016	mltA	probable membrane-bound lytic transglycosylase A	Q55666	10063500	10270400	9986830	10302800	10989500	10380200	8389430	8316470	8397650
sll0017	sll0017	hemL	glutamate-1-semialdehyde aminomutase	Q55665	119640000	113009000	119040000	85593400	81661600	83278100	110065000	107469000	107077000
sll0018	sll0018	fbaA, fda	fructose-bisphosphate aldolase, class II	Q55664	520565000	525403000	506339000	552246000	551021000	534211000	527603000	540681000	528839000
sll0019	sll0019	dxr	1-deoxy-d-xylulose 5-phosphate reductoisomerase	Q55663	27944100	28929000	27962400	20732000	19982400	21016500	24585500	24129900	23525100
sll0020	sll0020	clpC	ATP-dependent Clp protease ATPase subunit	Q55662	75752800	75509400	75750000	84358300	83835200	86034000	84188500	86908600	86939000
sll0021	sll0021	sll0021	probable exonuclease	Q55661	5536490	5418830	5251750	6483640	6084740	6358340	5414260	5116330	5376860
sll0022	sll0022	sll0022	unknown protein	Q55659	23872900	25628000	23937800	28601800	27572700	27754900	27233800	26510400	26676300
sll0023	sll0023	sll0023	hypothetical protein	Q55658	7406820	7423590	6987230	7143190	7114610	6675910	6072480	6229880	5724070
sll0024	sll0024	sll0024	unknown protein	Q55657	6608850	6324820	6140680	9129570	12370300	8759630	6451190	6644000	6643290
sll0026	sll0026	ndhF4	NADH dehydrogenase subunit 5 (involved in constitutive, low affinity CO2 uptake)	Q55465	254228	326339	325157	0	139568	151861	146461	175555	180060
sll0027	sll0027	ndhD4	NADH dehydrogenase subunit 4 (involved in constitutive, low affinity CO2 uptake)	Q55464	1375830	1233630	1182580	563571	590438	490570	486515	435525	601656
sll0030	sll0030	cmpR	cmp operon transcriptional regulator, LysR family protein	Q55459	644238	785957	696268	589688	668463	642212	765687	664041	612666
sll0031	sll0031	sll0031	hypothetical protein	Q55456	2297410	2195990	2302360	1963700	1734940	2002980	2153240	2270970	2311080
sll0033	sll0033	crtH	carotene isomerase	Q55455	6640550	6333310	6579170	5598530	5302310	5459020	6167850	6302670	6423290
sll0034	sll0034	sll0034	putative carboxypeptidase	Q55454	3925510	3565400	3636340	4647270	4504740	4665000	3265590	3401900	3475170
sll0036	sll0036	sll0036	hypothetical protein	Q55452	14090100	13298600	14490300	18868500	19325000	17977700	13639100	14261400	14829800
sll0037	sll0037	cbiX	hypothetical protein	Q55451	10875300	10434000	10134300	8510800	8045760	8423280	10110700	9796400	9684340
sll0038	sll0038	pixG, pisG, taxP1, rer1	positive phototaxis protein, two-component response regulator PatA subfamily	Q55448	8062480	8130860	7928180	7188220	7359140	7462460	8886380	8579240	8879550
sll0039	sll0039	pixH, pisH	positive phototaxis protein, two-component response regulator CheY subfamily	Q55447	5929110	5681690	6256860	6225720	6335790	6640500	5682960	5994600	5990690
sll0040	sll0040	pixI, pisI	positive phototaxis protein, homologous to chemotaxis protein CheW	Q55446	1366670	1244970	1225930	872708	766161	942575	1291190	1156610	1234020
sll0041	sll0041	pixJ1, pisJ1, taxD1	phytochrome-like photoreceptor protein for positive phototaxis;homologous to methyl-accepting chemotaxis protein	Q55445	27099200	26770100	26856200	30369400	30821900	30540700	25370100	26161300	26482300
sll0042	sll0042	pixJ2, pisJ2	methyl-accepting chemotaxis protein for positive phototaxis	Q55444	1183280	1109020	1276660	1922830	2009790	1937920	1393190	1215280	1142320
sll0043	sll0043	pixL, taxAY1, hik18	positive phototaxis protein, homologous to chemotaxis protein CheA, two-component hybrid histidine kinase	Q55443	8075830	8042760	7736060	7455870	7316720	7547140	7399110	7293670	7491150
sll0044	sll0044	sll0044	unknown protein	Q55442	5632650	6018840	5946690	4900640	4866550	5011250	6237730	5985250	5852650
sll0045	sll0045	spsA	sucrose phosphate synthase	Q55440	1819180	1641930	1631390	2477850	2418490	2428740	1551570	1589940	1538340
sll0048	sll0048	sll0048	unknown protein	Q55437	4969460	4758830	5142370	5434120	5164040	5326370	4335710	4776980	4599090
sll0051	sll0051	sll0051	hypothetical protein	Q55162	22420000	23329300	22110900	19041100	19526600	19710300	16409600	16335600	18050100
sll0053	sll0053	accC	biotin carboxylase	Q55160	26956900	25701400	26248400	12773100	12428100	12123500	32659200	31449400	31908900
sll0055	sll0055	sll0055	processing protease	Q55159	1222460	1230950	1298460	971148	946939	902109	1249540	1188680	1238460
sll0057	sll0057	grpE	heat shock protein GrpE	Q59978	23624500	25156100	24651200	24950600	25152000	25373100	33824700	32468300	31140600
sll0058	sll0058	dnaK1	DnaK protein 1, heat shock protein 70, molecular chaperone	Q55154	40694000	40240000	40853200	38674900	37455000	37629400	38254900	38273500	38283100
sll0063	sll0063	sll0063	hypothetical protein	Q55147	265995	328345	321253	415001	424787	372879	158833	154057	214177
sll0064	sll0064	sll0064	periplasmic protein, putative polar amino acid transport system substrate-binding protein	Q55146	12950500	11186300	10568600	9252280	9310710	10044200	7277640	6993850	7563780
sll0065	sll0065	ilvN	acetolactate synthase small subunit	Q55141	10900900	10427400	10397000	7953680	7985690	7853390	10813600	11306000	10969100
sll0066	sll0066	sll0066	unknown protein	Q55140	8963780	9392180	9623090	8394520	8456450	8290340	11560100	11737800	11007700
sll0067	sll0067	gst	glutathione S-transferase	Q55139	2644440	2648370	2418420	3011770	3137160	2927870	2197370	2255860	2144000
sll0068	sll0068	sll0068	unknown protein	Q55138	3294050	3346900	3331880	2920080	2781490	2930850	3428690	3508110	3606370
sll0069	sll0069	sll0069	hypothetical protein	Q55137	6580190	6997120	6869320	8596080	8250790	8509330	6988960	6858620	7014150
sll0070	sll0070	purU	phosphoribosylglycinamide formyltransferase	Q55135	1156630	1178690	1228850	1102890	1177500	1112150	937185	1009920	1155170
sll0071	sll0071	sll0071	hypothetical protein	Q55134	3085420	3397780	3408510	2499410	2430890	2423750	3149660	3253600	3297650
sll0072	sll0072	sll0072	hypothetical protein	Q55133	377515	320181	293863	349272	400939	355429	280978	288814	270966
sll0078	sll0078	thrS	threonyl-tRNA synthetase	Q55806	24321700	24595900	23746500	21503200	21293500	20578100	27855600	27023500	26508200
sll0080	sll0080	argC	N-acetyl-gamma-glutamyl-phosphate reductase	P54899	50870900	52165600	50209300	52840000	55519400	55938600	50329600	49823300	48793200
sll0083	sll0083	gmhA	phosphoheptose isomerase	Q55797	2591610	2643660	2612310	2193950	2338930	2354350	2562290	2794620	2710020
sll0084	sll0084	hisB	putative phosphatase	Q55796	813051	874718	717082	755828	458037	719261	703146	653520	730741
sll0085	sll0085	sll0085	unknown protein	Q55795	1435900	1357380	1374010	1179810	1158580	1140050	1413590	1327930	1257080
sll0086	sll0086	sll0086	putative arsenical pump-driving ATPase	Q55794	9778970	9883980	9606030	11168700	11566200	11382200	9124900	9015560	8671380
sll0088	sll0088	sll0088	hypothetical protein	Q55789	184054	172318	175034	57786	135038	142405	194209	194341	169021
sll0094	sll0094	hik37	two-component sensor histidine kinase	Q55885	1406500	1475530	1440280	1290230	1265990	1288980	1973820	1924510	1960440
sll0095	sll0095	spkL	serine/threonine protein kinase	Q55884	249912	318142	272033	344780	278163	323503	197805	258790	309294
sll0096	sll0096	sll0096	hypothetical protein	Q55883	16969100	17171300	16891700	15752500	15450500	15636600	17733100	16983100	18225900
sll0098	sll0098	rlmN	hypothetical protein	Q55880	2914640	3057020	3208470	2418810	2566360	2565270	3178510	3073290	3149480
sll0099	sll0099	cbiE, cbiT, cobL	precorrin-6y C5, 15-methyltransferase (decarboxylating)	Q55879	548568	478972	593672	762888	582978	588715	498513	493672	446119
sll0100	sll0100	sll0100	N-acyl-L-amino acid amidohydrolase	P54984	3590740	4118060	3564850	4244450	4062540	4001900	3917460	4036220	3615760
sll0102	sll0102	sll0102	hypothetical protein	Q55875	10725000	10262500	10643700	8534390	8187250	8166220	10974700	10932400	10904100
sll0103	sll0103	sll0103	hypothetical protein	Q55874	33028800	32556100	31845500	56775600	56914300	55907200	40598100	39626000	38808700
sll0108	sll0108	amt1	ammonium/methylammonium permease	P54147	15705600	13294000	16270600	63644500	59687800	53968900	12982900	13615600	15021100
sll0109	sll0109	aroH	chorismate mutase	Q55869	2103260	1678740	1810860	2228460	2155410	2011670	1543180	1325210	1722570
sll0135	sll0135	mtnP	putative 5'-methylthioadenosine phosphorylase	P0DJF8	9903660	9864310	9626620	7833080	7822630	7609690	8179200	8572820	8136230
sll0136	sll0136	pepP	aminopeptidase P	P74468	18161900	17810300	17026700	15504300	15111600	15433400	19702800	19305500	18702400
sll0141	sll0141	sll0141	hypothetical protein	P74462	1153670	1315620	1311810	2444220	2410010	2298310	1154980	1302260	1294770
sll0142	sll0142	sll0142	probable cation efflux system protein	P74461	3169050	3014290	3267940	4337920	4419220	4858860	2107400	2051970	2120750
sll0144	sll0144	pyrH	uridine monophosphate kinase	P74457	6409380	6383230	6633900	4586510	4492000	4550880	6156520	6339360	6235380
sll0145	sll0145	frr, rrf	ribosome releasing factor	P74456	68524000	68127600	66895800	49694600	51222000	46724800	81980800	82305900	80674000
sll0146	sll0146	natC	Integral membrane protein of the ABC-type, Nat permease for neutral amino acids	P74455	448513	430669	393037	527466	308764	420391	241635	170954	263154
sll0147	sll0147	sll0147	hypothetical protein	P74454	8062490	8383790	8335810	7021910	6595040	6817140	8562810	8363220	8817590
sll0148	sll0148	sll0148	hypothetical protein	P74453	23952300	22838700	22515000	26262100	25667000	25996400	25864100	24643500	25191000
sll0149	sll0149	sll0149	hypothetical protein	P74452	9174940	8663570	8772880	8394560	8223620	8407710	9831480	9644570	9795670
sll0154	sll0154	sll0154	hypothetical protein	Q55575	1252170	1361160	1456920	1085720	1068850	975385	1225840	1081430	1018310
sll0157	sll0157	sll0157	hypothetical protein	Q55571	4304080	4282400	4372150	5910160	5618130	5712650	4533840	4970240	4815610
sll0158	sll0158	glgB	1,4-alpha-glucan branching enzyme	P52981	84986000	84327200	84475600	86327700	84545200	86992400	82304500	83879900	83693800
sll0162	sll0162	sll0162	hypothetical protein	Q55564	636833	590771	620012	650421	573889	614957	854197	822001	900419
sll0163	sll0163	sll0163	WD-repeat protein	Q55563	22554000	21887000	22573400	24613600	24469300	24472200	24157600	23788700	24532000
sll0166	sll0166	cobA/hemD	a fusion protein between uroporphyrinogen-III C-methyltransferase (CobA/CorA) and uroporphyrinogen-III synthase (HemD)	Q55562	5886390	6231150	6106480	6187410	6420590	6404000	6141700	6203130	6283890
sll0167	sll0167	sll0167	unknown protein	Q55561	33779600	34452900	39875700	63963600	63272700	64408900	31444500	38254000	29802300
sll0169	sll0169	sll0169	cell division protein Ftn2 homolog	Q55559	1575220	1403490	1430000	1821150	1783760	1753730	1571510	1531180	1556850
sll0170	sll0170	dnaK2	DnaK protein 2, heat shock protein 70, molecular chaperone	P22358	221415000	219680000	220083000	244266000	244318000	250869000	232157000	234745000	231137000
sll0171	sll0171	gcvT	probable aminomethyltransferase	P54261	5572060	5373890	5463290	5460310	5567080	5612790	5315180	5466920	5037040
sll0172	sll0172	sll0172	periplasmic protein, function unknown	Q55558	43019400	48871300	40919700	171211000	154220000	166155000	45520700	42373700	40128900
sll0173	sll0173	vgb	virginiamycin B hydrolase, periplasmic protein	Q55557	46787400	44930500	44792000	158788000	158263000	165248000	46802600	50649000	47877700
sll0174	sll0174	sll0174	hypothetical protein	Q55556	547960	457234	472915	2337560	2222280	2483510	601279	500965	481724
sll0175	sll0175	sll0175	hypothetical protein	Q55555	5278730	5023960	5146940	8246610	8222930	8443300	5447440	5439920	5101510
sll0176	sll0176	sll0176	hypothetical protein	Q55554	966199	1012570	1429720	992904	892824	819629	1341950	1625820	1583680
sll0178	sll0178	sll0178	hypothetical protein	Q55359	1343980	1370510	1310180	1829660	1657670	1759650	1268240	1299420	1221660
sll0179	sll0179	gltX	glutamyl-tRNA synthetase	Q55778	11309900	11318700	11162800	10269800	10129100	10070900	11779400	12014500	12725600
sll0180	sll0180	sll0180	hypothetical protein	Q55776	89237400	88083700	85898900	94522300	95614900	99436100	93084300	98922400	97908500
sll0182	sll0182	sll0182	ABC transporter ATP-binding protein	Q55774	4819450	5098580	4786950	6382540	6156300	6519030	3521670	3449300	3528150
sll0183	sll0183	sll0183	hypothetical protein	Q55773	865941	775092	807032	711320	722584	644920	619326	686281	674877
sll0184	sll0184	sigC	group2 RNA polymerase sigma factor SigC	Q59996	414322	490316	471790	364490	370907	382638	752554	770505	767192
sll0185	sll0185	sll0185	hypothetical protein	Q55770	118785000	124612000	123073000	245379000	242660000	222796000	106706000	105711000	104495000
sll0188	sll0188	sll0188	unknown protein	Q55762	9452530	9235230	9678360	9867870	9485630	9653840	10418100	10753700	9412910
sll0191	sll0191	sll0191	unknown protein	P22039	242603	218931	294554	341259	283096	327164	220545	271618	118125
sll0192	sll0192	sll0192	hypothetical protein	Q55704	712537	788322	704580	1143130	993986	952242	804915	735377	723916
sll0195	sll0195	sll0195	probable ATP-dependent protease	Q55701	442052	447260	344673	256761	247790	214291	403060	323280	336339
sll0198	sll0198	sll0198	hypothetical protein	Q55699	510830	586068	510079	564082	531401	561388	481817	531524	515168
sll0199	sll0199	petE	plastocyanin	P21697	28501900	26135500	25336000	15002300	14387800	15376600	30770200	35376700	33621300
sll0202	sll0202	mnmG	glucose inhibited division protein	Q55694	4134330	4253990	4129270	3067600	2958340	2998200	4210830	4162020	4286530
sll0204	sll0204	trmFO	glucose inhibited division protein	Q55692	8128280	8043350	7671330	5642660	6121230	6010560	7685940	8148150	7810560
sll0205	sll0205	sll0205	hypothetical protein	Q55691	101235	69999.1	65074	235150	243397	198476	274315	277536	223004
sll0207	sll0207	rfbA	glucose-1-phosphate thymidylyltransferase	Q55689	6967600	6623050	6633000	6891570	6837570	7070300	6685270	6722400	6667240
sll0208	sll0208	sll0208	hypothetical protein	Q55688	1674790	1617280	1726530	2558570	2533460	2533650	1177950	1191060	1222100
sll0209	sll0209	sll0209	hypothetical protein	Q55687	8408060	8254980	7907660	5051010	5360790	5399500	7949940	7466990	7652270
sll0216	sll0216	sll0216	hypothetical protein	P72724	1105230	945697	1049980	1022650	1146250	1025150	1149640	980419	1126900
sll0217	sll0217	dfa2	flavoprotein	P72723	0	0	0	7147000	7316190	7220880	0	0	31386.2
sll0219	sll0219	dfa4	flavoprotein	P72721	177644	267545	212370	13195600	13168400	13633600	0	170755	259299
sll0220	sll0220	glmS	L-glutamine:D-fructose-6-P amidotransferase	P72720	27342500	27265500	27503900	26498800	27198700	25418600	29388600	30790900	30073800
sll0221	sll0221	bcp	bacterioferritin comigratory protein	P72719	1474390	1562120	1279520	1156020	1217580	1069330	1870400	1626300	1607400
sll0222	sll0222	phoA	putative purple acid phosphatase	P72715	5473450	5365310	5449770	6948710	6332170	6575230	6514950	6364310	6753620
sll0223	sll0223	ndhB	NADH dehydrogenase subunit 2	P72714	1207710	1264070	1257330	2769300	2899290	2776610	556391	629597	583626
sll0224	sll0224	sll0224	amino-acid ABC transporter binding protein	P72707	5987640	5838990	6005740	10454700	10866000	10685600	5537670	5207780	5369320
sll0225	sll0225	sll0225	unknown protein	P72706	554579	584577	518205	647261	816445	701500	538302	524503	563768
sll0226	sll0226	ycf4	photosystem I assembly related protein	P72705	17939600	17931000	17654000	9466020	9240080	8538960	18570300	18504800	20284000
sll0227	sll0227	ppiB	peptidyl-prolyl cis-trans isomerase B, periplasmic protein	P72704	111274000	119407000	116531000	103096000	99037400	103471000	122179000	121333000	120183000
sll0228	sll0228	speB1	arginase	P72703	9878070	9764110	9690460	6599730	6216480	6230220	9289470	9075100	9536950
sll0230	sll0230	sll0230	hypothetical protein	P72699	2506000	2565820	2617820	2888760	3496520	3339230	2369740	2456500	1969240
sll0236	sll0236	sll0236	unknown protein	P73902	8145780	7985520	7998950	7964170	8260050	8210880	8358270	7826410	8225010
sll0237	sll0237	sll0237	unknown protein	P73900	5318240	5429990	5275710	4918040	4936070	5105480	4665220	4773640	4992780
sll0238	sll0238	sll0238	unknown protein	P73899	137317	280137	244506	226174	285824	296336	192341	195834	112978
sll0240	sll0240	sll0240	ABC transporter ATP-binding protein	P73898	1410630	1266070	1328600	1586050	1711300	1692010	1419840	1330710	1469330
sll0241	sll0241	sll0241	unknown protein	P73897	251183	217032	210397	244264	318325	234547	234976	193258	242926
sll0242	sll0242	sll0242	unknown protein	P73896	2211070	2274350	2293390	1888450	1905710	1942600	2562830	2531900	2532650
sll0243	sll0243	sll0243	unknown protein	P73895	2767210	2627910	2551460	2743800	2961290	2934010	2083700	2076240	1895780
sll0244	sll0244	galE	UDP-glucose 4-epimerase	P73887	6991030	5973890	6141570	5219000	5189480	5180940	5553380	6107190	6331480
sll0245	sll0245	ychF	probable GTP binding protein	P73886	12562900	12040600	12311200	8351830	8426720	8135910	10737800	11310600	10700400
sll0248	sll0248	isiB	flavodoxin	P27319	1461570	1391470	1344080	2106920	1960770	2093400	1340970	1272980	1282970
sll0250	sll0250	coaBC	pantothenate metabolism flavoprotein	P73881	4436320	4320210	4254180	6511710	6506600	6574310	4343660	4283370	4499930
sll0252	sll0252	sll0252	unknown protein	P73876	379010	341810	301986	319379	296089	328312	316725	299796	333284
sll0253	sll0253	sll0253	hypothetical protein	P73873	1322440	1036540	1317270	0	0	146030	1138850	1238750	1450920
sll0254	sll0254	sll0254	probable phytoene dehydrogenase Rieske iron-sulfur component	P73872	4181770	4304220	4349090	4531090	4481040	4223920	3357730	3331150	3497770
sll0257	sll0257	tsaE	hypothetical protein	P74415	1321860	1362060	1195180	658875	482223	760920	1268870	1112470	1273610
sll0258	sll0258	psbV	cytochrome c550	Q55013	64317000	67183400	69019800	20078900	18233400	22021400	79761800	83626200	75267200
sll0260	sll0260	sll0260	hypothetical protein	P74409	3840950	4022100	4297350	5354940	5187340	5277690	3461060	3619580	3611840
sll0261	sll0261	sll0261	hypothetical protein	P74405	823156	835764	809509	5280950	4849860	5268420	773547	917176	888705
sll0263	sll0263	sll0263	unknown protein	P74404	744801	608436	674470	582286	454330	608160	783791	702934	751414
sll0264	sll0264	sll0264	probable dioxygenase Rieske iron-sulfur component	P74403	202425	207171	212080	307866	227163	332187	392959	0	0
sll0267	sll0267	sll0267	unknown protein	P74400	3581630	3812130	3530210	6003720	5952340	5957410	3437740	3504440	3543910
sll0269	sll0269	sll0269	hypothetical protein	P74398	862093	866424	906155	883015	944694	954799	1053770	923179	1171960
sll0271	sll0271	nusB	N utilization substance protein B homolog	P74395	1017350	991763	968104	973608	851138	901373	943258	974743	917781
sll0272	sll0272	sll0272	hypothetical protein	P74394	13768600	13520500	13887800	19154800	19250700	21200500	17143900	17832300	16018700
sll0273	sll0273	nhaS2	Na+/H+ antiporter	P74393	1079410	1040780	992846	1150090	1114880	1259770	805410	793444	853742
sll0274	sll0274	sll0274	hypothetical protein	P74392	26161600	25892300	24165000	23214800	22643800	23686700	28157700	27583400	27893400
sll0280	sll0280	sll0280	unknown protein	Q55917	226182	182232	295775	168759	223820	184901	252973	235975	260299
sll0281	sll0281	sll0281	unknown protein	Q55916	739381	844115	851696	716204	723963	675604	773314	822537	680708
sll0283	sll0283	sll0283	hypothetical protein	Q55913	2926180	3606770	3741830	5186360	4739460	4791880	3588330	3703560	3653810
sll0284	sll0284	sll0284	hypothetical protein	Q55912	1878630	1771220	1791580	1629890	1508440	1683540	2038340	1988300	1957700
sll0286	sll0286	ycf52	hypothetical protein YCF52	Q55911	1387040	1740780	1762080	1500470	1643450	1614450	1347350	1279260	1384160
sll0288	sll0288	minC	septum site-determining protein MinC	Q55901	5507440	5094640	4825330	5115100	5538820	5175350	6071240	5749820	5739210
sll0289	sll0289	minD	septum site-determining protein MinD	Q55900	13819600	13212000	13673000	10658900	10999700	11015600	12750700	12522100	12448900
sll0290	sll0290	ppk	polyphosphate kinase	Q55898	16647000	16241100	16088300	20969600	21293900	21220800	17208100	17442800	16887200
sll0293	sll0293	sll0293	unknown protein	Q55547	35279600	35001800	34926900	45517700	46072300	45216000	29741500	29059100	31308900
sll0294	sll0294	sll0294	hypothetical protein	Q55546	692137	710481	640224	890477	877417	896249	749469	699728	778176
sll0295	sll0295	sll0295	hypothetical protein	Q55543	408408	355641	378460	481699	547574	484035	385808	338726	347275
sll0296	sll0296	sll0296	hypothetical protein	Q55539	441932	459289	453795	390404	343726	343311	489500	421712	469521
sll0300	sll0300	ribC	riboflavin synthase alpha chain	Q55532	2223420	2018640	2137860	1244640	1176560	1305080	2041180	2105710	2091510
sll0301	sll0301	sll0301	hypothetical protein	Q55531	5335120	5513180	5074310	5358550	6130610	6157690	5710300	5468940	5461480
sll0309	sll0309	sll0309	unknown protein	Q55656	312873	290460	354746	341431	346236	350260	233181	262706	233509
sll0312	sll0312	sll0312	probable oligopeptides ABC transporter permease protein	Q55652	327706	327003	327450	574789	506135	486868	77579.8	103776	128504
sll0314	sll0314	sll0314	periplasmic protein, function unknown	Q55648	6495040	6612040	6893250	9609340	9161930	9420160	6023900	6089060	6192100
sll0318	sll0318	sll0318	hypothetical protein	Q57473	2410840	2336310	2443840	1527950	1495880	1499960	1990810	2075810	2032010
sll0319	sll0319	sll0319	periplasmic protein, function unknown	P74789	24680900	25239500	23984000	30709800	30081700	30565900	26563900	26089000	25799700
sll0320	sll0320	rnd	probable ribonuclease D	Q55641	14380200	13966200	14624200	14564500	14543600	14120800	13982900	13893400	14186500
sll0321	sll0321	sll0321	unknown protein	Q55639	6220420	5917430	6154770	5640190	5406020	5657150	6546700	6330040	6374530
sll0322	sll0322	hypF	putative hydrogenase expression/formation protein HypF	Q55638	3865990	3909910	3870870	4153150	4082720	4029040	3853420	3676660	4248320
sll0325	sll0325	sll0325	hypothetical protein	Q55634	8531190	8311210	8446230	6236650	6717230	6187650	8760870	8343840	8581170
sll0329	sll0329	gnd	6-phosphogluconate dehydrogenase	P52208	133842000	133206000	137222000	228448000	223794000	221213000	134958000	136835000	132274000
sll0335	sll0335	sll0335	hypothetical protein	Q55587	13782200	13915800	13825600	53615800	56316000	55610000	15391100	15027900	15596800
sll0336	sll0336	accD, ycf11, zfpA	acetyl-CoA carboxylase beta subunit	Q57417	7251860	7466400	7042030	3705760	3717410	3739870	7892680	7849160	8034230
sll0337	sll0337	hik7, phoR	phosphate sensor, two-component sensor histidine kinase	Q55586	3600830	3468430	3555660	3581260	3492310	3563820	3204520	3210390	3185490
sll0350	sll0350	sll0350	hypothetical protein	Q55580	3128800	3043850	3158940	5866170	5614360	5683120	3367540	3083550	3093540
sll0359	sll0359	sll0359	hypothetical protein	P74426	265025000	250797000	285270000	266256000	279379000	269975000	320793000	303898000	316881000
sll0361	sll0361	sll0361	hypothetical protein	P74424	293105	359110	0	472670	358847	305322	0	0	343887
sll0362	sll0362	alaS	alanyl-tRNA synthetase	P74423	15953200	16448600	16317700	14686100	14605500	15363000	16180400	16369600	16677300
sll0368	sll0368	pyrR	uracil phosphoribosyltransferase	Q55758	7220090	7447460	7102580	7195210	7086920	7198850	7599250	7119830	7373580
sll0370	sll0370	pyrA	carbamoyl-phosphate synthase, pyrimidine-specific, large chain	Q55756	87752900	85959200	85365100	123586000	122359000	122984000	87919100	89046600	86949900
sll0373	sll0373	proA	gamma-glutamyl phosphate reductase	P54902	12057600	12000600	12000800	10288400	9889830	10082400	11906100	12424700	12244800
sll0374	sll0374	urtE	urea transport system ATP-binding protein	Q55753	18951400	18279600	19073400	40773200	40379700	41077800	21088400	19560600	19683700
sll0376	sll0376	sll0376	unknown protein	Q55751	136488	124027	148134	106715	100940	120895	121956	109589	43639.8
sll0377	sll0377	mfd	transcription-repair coupling factor	Q55750	2993530	3076100	3136500	2005290	2081080	2027590	3368230	3260120	3331960
sll0378	sll0378	cobA	uroporphyrin-III C-methyltransferase	Q55749	502019	480562	456987	959666	1010940	944677	398148	395301	380111
sll0379	sll0379	lpxA	acyl-[acyl-carrier-protein]--UDP-N-acetylglucosamine o-acyltransferase	Q55746	27125700	28155800	29123000	27103300	27648900	26040300	28301500	27425200	28755000
sll0380	sll0380	rfbW	probable glycosyltransferase	Q55745	1955900	1852340	1744310	1525240	1376730	1688070	1667830	1859740	1645810
sll0381	sll0381	sll0381	hypothetical protein	Q55744	61490700	63233800	61770000	59391100	58990200	58147700	70122800	71900200	71074900
sll0382	sll0382	sll0382	hypothetical protein	Q55743	546844	0	468268	0	0	0	366246	576204	534634
sll0384	sll0384	sll0384	unknown protein	Q55741	660335	644877	625342	589671	500659	528123	374436	291964	310482
sll0385	sll0385	sll0385	ATP-binding protein of ABC transporter	Q55740	294024	150368	231001	279339	214231	256126	139527	121996	98486
sll0394	sll0394	sll0394	unknown protein	Q55735	13226100	12636600	13494500	21629400	18609800	18953800	14822800	12844700	14456700
sll0395	sll0395	sll0395	phosphoglycerate mutase	Q55734	15230200	15182000	15058500	15255700	14662900	14865600	13019900	12717900	13733100
sll0396	sll0396	sll0396	two-component response regulator OmpR subfamily	Q55733	2528130	2557540	2690660	2584500	2467570	2690400	2877380	2657890	2785640
sll0398	sll0398	sll0398	deoxyguanosinetriphosphate triphosphohydrolase	Q55731	296138	337423	293351	408261	471296	499465	318597	301058	345980
sll0400	sll0400	sll0400	hypothetical protein	Q55129	2403460	2670630	2444830	1757730	1747040	1873070	2993140	2736470	2668280
sll0401	sll0401	gltA	citrate synthase	Q59977	11040200	10947800	11267900	18157800	17177300	18428800	10799900	11120900	10739500
sll0402	sll0402	aspC	aspartate aminotransferase	Q55128	38154000	35695600	36134700	55641500	55072900	54781500	36220900	36496100	36767800
sll0404	sll0404	glcD	glycolate oxidase subunit GlcD	Q55124	7248970	7147450	7175940	8552580	8818000	8262420	7119400	7127200	7556840
sll0405	sll0405	sll0405	unknown protein	Q55123	1141300	1180800	1163010	1255050	1344540	1270020	1044140	1073820	1178640
sll0406	sll0406	sll0406	unknown protein	Q55122	1064680	1262700	1094600	1100720	1428960	1538690	866635	887623	830709
sll0408	sll0408	sll0408	peptidyl-prolyl cis-trans isomerase	Q55118	76695700	75702600	74762000	71534900	71356700	72793200	71768300	73642300	73886700
sll0409	sll0409	menC	similar to O-succinylbenzoate-CoA synthase	Q55117	751020	791162	687333	776067	709767	839789	909670	787120	777607
sll0410	sll0410	sll0410	hypothetical protein	Q55116	9622100	10183800	10453500	7989400	8117480	8710280	10405100	10193300	10250700
sll0412	sll0412	sll0412	hypothetical protein	Q55115	705706	851024	722936	719604	449708	498062	562832	654078	59854.8
sll0413	sll0413	sll0413	hypothetical protein	Q55114	1105190	1259760	1209590	1131530	1187620	1121730	1151260	1171120	1127160
sll0414	sll0414	sll0414	hypothetical protein	Q55112	13430400	12339500	13875100	13752500	13124100	13053700	14449400	14616900	14603100
sll0415	sll0415	sll0415	ATP-binding protein of ABC transporter	P22040	1562320	1579430	1644660	2286000	2260710	2187500	1158780	1338320	1309750
sll0416	sll0416	groEL-2	60 kDa chaperonin 2, GroEL2, molecular chaperone	P22034	78044900	79308300	77487500	71654000	71828400	73247700	72724700	75310000	71063900
sll0418	sll0418	sll0418	2-methyl-6-phytylbenzoquinone methyltransferase	P74388	5437530	5294550	5192150	6188370	5941130	6563500	5923230	5741850	5757060
sll0420	sll0420	ureB	urease beta subunit	P74386	36926300	35090900	35446900	47506300	46842600	47375800	34626700	34253700	32871800
sll0421	sll0421	purB	adenylosuccinate lyase	P74384	13588600	13696800	13143100	9804840	9587890	9694090	14043300	13755200	14010800
sll0422	sll0422	sll0422	asparaginase	P74383	36751400	36340300	36191800	25419100	24862200	25663300	35092400	34274800	34529000
sll0424	sll0424	sll0424	hypothetical protein	P74381	477039	445090	518214	306166	333941	363049	540376	565557	538427
sll0426	sll0426	sll0426	unknown protein	P74380	4191930	4321620	4304800	4156190	4025410	4133150	3403410	3605740	3019820
sll0427	sll0427	psbO	photosystem II manganese-stabilizing polypeptide	P10549	555371000	558123000	547907000	310037000	302547000	307781000	647414000	644269000	606840000
sll0428	sll0428	sll0428	unknown protein	P74376	544750	510050	537517	463788	364416	384187	536810	587009	571906
sll0430	sll0430	htpG	HtpG, heat shock protein 90, molecular chaperone	P74702	31049900	30996600	30887300	36425500	36224600	35509000	30203900	29637300	29796600
sll0436	sll0436	sll0436	hypothetical protein	P74692	1530860	1396230	1437740	1580660	1420420	1502280	1474140	1266120	1481600
sll0441	sll0441	sll0441	unknown protein	P74688	2698530	2785580	2551810	1684830	1741450	1883680	2590630	2689400	2590240
sll0443	sll0443	sll0443	unknown protein	P74685	9850230	9585310	9754120	11725400	11869300	11857300	9173590	9222990	9146510
sll0444	sll0444	sll0444	unknown protein	P74684	464067	517799	599336	1049750	1029390	1130530	373701	327014	285877
sll0445	sll0445	sll0445	unknown protein	P74683	14629400	13994100	14820700	16580100	17113300	16279900	13923800	13507300	14172300
sll0446	sll0446	sll0446	unknown protein	P74682	20454900	20653800	20368200	20381400	20320300	20988500	17387400	17161900	16623200
sll0447	sll0447	sll0447	unknown protein	P74681	3987470	4036970	3788070	2636660	2649400	2880250	3532740	3344950	3387840
sll0448	sll0448	sll0448	unknown protein	P74680	475113	469721	432767	364935	344900	392461	412721	425578	398172
sll0449	sll0449	sll0449	unknown protein	P74679	374407	343275	358641	411329	346863	381449	384977	336901	393990
sll0450	sll0450	norB	cytochrome b subunit of nitric oxide reductase	P74677	1471200	1403690	1349840	15694500	15921200	14242900	1219150	1090670	1027410
sll0451	sll0451	sll0451	hypothetical protein	P74676	3107390	3233080	3073690	10095900	10492900	10543500	3300290	3340250	3094320
sll0454	sll0454	pheS	phenylalanyl-tRNA synthetase alpha chain	Q55187	6438620	6719700	6892870	5017270	4626290	5080130	7342040	7080080	7024660
sll0455	sll0455	thrA	homoserine dehydrogenase	P52986	18593400	19445400	19100400	17723300	17323000	17249800	21133300	19382900	21220200
sll0456	sll0456	sll0456	hypothetical protein	Q55184	2609670	2827890	2693310	2838080	2751060	2735610	2577730	2488190	2470510
sll0459	sll0459	uvrB	excinuclease ABC subunit B	Q55170	2445430	2517070	2537490	2828310	2924160	2839030	2959450	3001050	2960350
sll0461	sll0461	proA	gamma-glutamyl phosphate reductase	Q55167	19898400	19854500	19938800	20157900	21155500	19744800	20937800	19917200	21585300
sll0467	sll0467	queA	S-adenosylmethionine:tRNA ribosyltransferase-isomerase	Q55850	11329400	11311200	11341600	9065060	8460060	8393390	11592600	11659000	11868600
sll0469	sll0469	prs	ribose-phosphate pyrophosphokinase	Q55848	22110900	22382700	21999900	17106600	16527700	16769300	19207900	18837300	18705600
sll0470	sll0470	sll0470	hypothetical protein	Q55847	6433970	6466740	6011510	3316910	3691210	3738360	6972210	5885660	6528700
sll0471	sll0471	sll0471	hypothetical protein	Q55846	844284	969487	942883	2494870	2443570	2414350	1098190	949531	915056
sll0474	sll0474	hik28	two-component hybrid sensor and regulator	Q55838	387817	369934	431141	465134	437784	522206	399554	398443	420250
sll0480	sll0480	dapL	probable aminotransferase	Q55828	87772000	88755300	89997000	74385800	74623600	71707400	91557400	94446200	93177400
sll0482	sll0482	sll0482	unknown protein	Q55826	4754190	4984730	5044130	2411790	2419890	2462680	4748460	4655550	4621430
sll0484	sll0484	sll0484	ATP-binding protein of ABC transporter	Q55821	334260	170648	241317	41257.1	0	0	152153	0	100261
sll0486	sll0486	kaiB3	circadian clock protein KaiB homolog	Q55819	448566	370685	404300	541829	520775	499434	367037	386770	458115
sll0487	sll0487	cpcM	hypothetical protein	Q55818	3298030	3219740	3066290	1981510	1961250	2020850	2779830	3118100	3076250
sll0488	sll0488	sll0488	hypothetical protein	Q55817	1680270	1607260	1680690	2012930	1950510	1803170	1879080	1878600	1748030
sll0489	sll0489	sll0489	ATP-binding protein of ABC transporter	Q55816	3813330	3702540	3809760	2007160	2127380	2168240	4604560	4122870	4754210
sll0493	sll0493	sll0493	hypothetical protein	Q55496	9071820	8830380	9099000	7699440	6915870	7320500	9039290	9613840	9785490
sll0495	sll0495	asnS	asparaginyl-tRNA synthetase	P52276	14508600	14573100	14412600	12916100	12469400	12511500	14759900	14781700	14405500
sll0496	sll0496	sll0496	hypothetical protein	Q55494	378498	406469	445827	243071	268268	0	247614	336700	323950
sll0497	sll0497	sll0497	hypothetical protein	Q55492	21538400	19697700	19796600	17069400	17603100	17537900	22161000	21414400	21247700
sll0499	sll0499	sll0499	hypothetical protein	Q55489	2672420	2491430	2559490	6129700	6054680	6058380	2532760	2634910	2458710
sll0501	sll0501	sll0501	probable glycosyltransferase	Q55487	1697550	1586840	1769150	1169280	1203620	1142030	1464920	1462490	1437560
sll0502	sll0502	argS	arginyl-tRNA-synthetase	Q55486	8308140	8353510	8437670	7359460	7335570	7494410	7078780	7247690	7078720
sll0503	sll0503	sll0503	hypothetical protein	Q55485	497130	636189	722975	533270	553659	440140	673039	638268	616022
sll0504	sll0504	lysA	diaminopimelate decarboxylase	Q55484	16700800	17318700	17738300	17842800	18018100	17597600	16995700	16862000	17618300
sll0505	sll0505	sll0505	hypothetical protein	Q55483	2559010	2498650	2597590	1116240	1164530	995732	1716470	1887530	1887910
sll0506	sll0506	uppS	undecaprenyl pyrophosphate synthetase	Q55482	3972700	4329960	3960350	2870360	2961580	3232050	4413660	4313010	4135130
sll0507	sll0507	corA	probable cation transporter	Q55481	1511190	1437950	1250250	1364470	1417460	1234630	1228130	1571190	1783470
sll0508	sll0508	sll0508	unknown protein	Q55479	849104	682658	674851	852012	724208	859577	942494	915247	837149
sll0509	sll0509	sll0509	similar to 5',5'''-P-1,P-4-tetraphosphate phosphorylase II	Q55478	811807	918072	941285	658707	782303	720508	1014360	882679	1040500
sll0513	sll0513	sll0513	hypothetical protein	Q55474	1599670	1683060	1695930	1448480	1414600	1391720	1229870	1161480	1186750
sll0514	sll0514	sll0514	hypothetical protein	Q55470	874757	830354	771592	1767070	1739390	1810360	880014	850009	881923
sll0518	sll0518	sll0518	unknown protein	Q55466	41649000	41432100	40808500	28518800	29713200	28283200	43965600	44148100	44350800
sll0519	sll0519	ndhA	NADH dehydrogenase subunit 1	P26522	25871600	27223800	26528100	53323500	54562600	54900700	15717600	15414700	14981900
sll0520	sll0520	ndhI	NADH dehydrogenase subunit NdhI	P26525	19211700	20505900	19279000	38284100	38169600	38870800	21083100	20107900	20557200
sll0521	sll0521	ndhG	NADH dehydrogenase subunit 6	P26523	1781420	1871730	1417030	5818290	6312590	6444460	1040130	917280	1074040
sll0524	sll0524	sll0524	hypothetical protein	Q55521	14487600	15145700	14558200	14542200	14075300	14052300	16365200	15672000	16459900
sll0525	sll0525	sll0525	hypothetical protein	Q55519	1256780	1312010	1347300	1962960	2488710	2450020	996631	1023080	788598
sll0528	sll0528	sll0528	hypothetical protein	Q55518	517248	395224	431412	131438	404653	433995	344043	371897	210604
sll0529	sll0529	sll0529	hypothetical protein	Q55517	93794700	94824600	95855300	143589000	145834000	139201000	94136800	96242800	96067500
sll0533	sll0533	tig	trigger factor	Q55511	58732600	59051500	58463100	38714800	40983700	41961800	61096600	61564200	59376300
sll0534	sll0534	clpP2	ATP-dependent Clp protease proteolytic subunit 2	Q59993	2444730	2474040	2475420	2423670	2106910	2296250	2318930	2311770	2337650
sll0535	sll0535	clpX	ATP-dependent Clp protease ATPase subunit	Q55510	4810780	5001290	4871050	3575270	3489920	3641090	5488000	5163980	5202570
sll0536	sll0536	sll0536	probable potassium channel protein	Q55509	0	0	0	1369690	1360290	1402930	101715	121844	123593
sll0537	sll0537	amt3	ammonium/methylammonium permease	P54148	901994	878425	862546	8510730	7911310	8364880	1031660	976998	1024590
sll0540	sll0540	sll0540	phosphate-binding protein PstS homolog	Q55410	6565500	6651710	7013130	7672590	7254140	7745110	7180230	7645850	6864940
sll0541	sll0541	desC,des9	acyl-lipid desaturase (delta 9)	Q55406	2544910	2658110	2655780	945589	1048940	950270	1991210	1742120	1631300
sll0542	sll0542	acsA	acetyl-coenzyme A synthetase	Q55404	62501400	60466200	63344900	49857700	50683700	50239800	65269500	66407900	67894700
sll0544	sll0544	sll0544	hypothetical protein	Q55399	446671	453597	509451	471513	459952	449588	411562	359066	449541
sll0546	sll0546	sll0546	probable translation initiation factor	Q55397	1372490	1354820	1377340	616467	967947	889624	1857890	1706020	1956780
sll0549	sll0549	sll0549	hypothetical protein	Q55394	582217	643285	694207	492400	471684	453631	695007	837044	816999
sll0550	sll0550	dfa1	flavoprotein	Q55393	15034100	14464200	14394600	15413100	15339800	15303300	14694200	14787300	14673600
sll0553	sll0553	sll0553	hypothetical protein	Q55390	7983880	8077920	7971670	9484790	10248700	10166800	6594320	6751340	6631480
sll0554	sll0554	ftrC	ferredoxin-thioredoxin reductase, catalytic chain	Q55389	1657540	1531500	1727060	2261540	2040780	2335640	2572310	2551340	2725310
sll0555	sll0555	sll0555	methionine aminopeptidase	P53581	1018110	1177060	1027800	445224	486601	534140	1333500	1248310	1260710
sll0556	sll0556	sll0556	Na+/H+ antiporter	Q55388	1451100	1219030	1356400	1298080	1315060	1401610	1007240	956882	934912
sll0558	sll0558	ycf53	hypothetical protein YCF53	P72583	830641	818607	812023	638887	696562	671435	750116	820168	822303
sll0563	sll0563	sll0563	unknown protein	P74749	491754	545550	494772	807315	712718	757601	504493	496559	458195
sll0564	sll0564	sll0564	hypothetical protein	P74743	1356440	1694550	1691000	1593680	1635060	1769730	1772680	1623470	1485100
sll0565	sll0565	sll0565	hypothetical protein	P74742	329616	279124	339131	342208	352939	349367	266469	399124	433119
sll0567	sll0567	fur	ferric uptake regulation protein	P74739	13273900	11922300	12254100	10933100	11657600	11105300	15116500	14242600	14991400
sll0569	sll0569	recA	RecA gene product	P74737	39026700	41274700	42784400	31915500	31163600	30644400	40275800	41863600	40917200
sll0572	sll0572	sll0572	hypothetical protein	P74734	17136700	16337000	17144100	5421020	5200410	5414560	17385500	16727400	16844400
sll0573	sll0573	arcC	carbamate kinase	P74733	1623330	1676320	1510940	696493	1049670	1188250	1862520	1605200	1463780
sll0574	sll0574	rfbA	probable permease protein of lipopolysaccharide ABC transporter	P74731	618611	593800	593460	464676	470513	448235	272516	260008	315763
sll0575	sll0575	rfbB	probable lipopolysaccharide ABC transporter ATP binding subunit	P74730	4875690	4813600	4851130	2860250	2914130	2776890	4665840	4465750	4068880
sll0576	sll0576	sll0576	putative sugar-nucleotide epimerase/dehydratease	P74729	85108800	86195800	89749300	50605600	51884500	50053100	79217300	74930200	73828500
sll0577	sll0577	sll0577	hypothetical protein	P74725	493604	502999	493992	595684	757101	609061	511604	545559	741859
sll0578	sll0578	purK	phosphoribosylaminoimidazole carboxylase ATPase subunit	P74724	5814100	6143880	6047500	5222150	4897590	5097660	5919520	6162190	6137370
sll0585	sll0585	sll0585	hypothetical protein	Q55865	6112160	6097950	6177060	6332330	6164240	6038760	7419150	7391150	7691220
sll0586	sll0586	sll0586	hypothetical protein	Q55864	4414680	4353760	4472140	4146720	4468550	4016380	4894860	4923210	4718640
sll0587	sll0587	pyk1	pyruvate kinase	Q55863	13927800	13553900	14357900	19487100	19232800	20545300	14781300	13293300	14202400
sll0588	sll0588	sll0588	unknown protein	Q55862	180613000	167016000	181596000	232108000	222883000	224322000	154301000	169362000	164622000
sll0590	sll0590	sll0590	unknown protein	Q55859	716983	853777	783578	1034900	961900	989340	697565	691266	613580
sll0593	sll0593	glk	glucokinase	Q55855	13857800	13701100	13716000	12591300	12648100	12355100	13282800	13465300	12829200
sll0595	sll0595	sll0595	unknown protein	Q55853	14100100	13860300	13744900	17745100	18070400	18914100	14098600	13828200	13608700
sll0596	sll0596	sll0596	hypothetical protein	Q55852	8587860	8908940	8986220	12018700	11876100	11558500	10227600	9803200	9993140
sll0597	sll0597	sll0597	hypothetical protein	Q55851	2015680	2006490	2144440	2202110	2114790	1866840	1750490	1894490	1773110
sll0601	sll0601	sll0601	nitrilase homolog	P55175	29065200	27435400	27595300	32139400	31775700	30461900	26696600	28217100	27969500
sll0602	sll0602	sll0602	hypothetical protein	Q55726	27555500	27714900	27863900	31390200	31823600	32119400	29873700	29687000	30609800
sll0603	sll0603	menD	menaquinone biosynthesis protein MenD	Q55725	3300130	3213580	3368580	2858820	2842960	3109170	3010450	2855470	2982630
sll0606	sll0606	sll0606	hypothetical protein	Q55723	11377800	11503300	11425300	13558700	13340300	13129000	11901900	12737400	12537600
sll0613	sll0613	ruvB	Holliday junction DNA helicase RuvB	Q57396	464492	433796	434826	576495	564059	526892	578011	463989	498510
sll0614	sll0614	sll0614	unknown protein	Q79F24	701535	698219	687250	1720090	1572090	1640090	723213	964683	842611
sll0615	sll0615	sll0615	hypothetical protein	P52876	7777060	6789840	8443250	6830540	7276190	6638480	9169220	6916540	7992360
sll0616	sll0616	secA	preprotein translocase SecA subunit	Q55709	33052600	32696900	33380600	29641700	28870600	29072400	37071100	36712600	36240100
sll0617	sll0617	vipp1	plasma membrane protein essential for thylakoid formation	Q55707	20555000	20643400	19543800	23088100	21966000	21182800	24443100	25325600	25399000
sll0622	sll0622	nadA	quinolinate synthetase	P74578	670129	742787	705548	335797	358729	326419	717710	706100	730132
sll0623	sll0623	sll0623	unknown protein	P74577	13496700	14446200	13046200	10567500	10906100	11517300	13466500	13976100	13879500
sll0625	sll0625	sll0625	unknown protein	P74574	1255100	1174040	1095100	1736460	1632600	1425870	1199370	1253250	1192380
sll0626	sll0626	lim17	putative neutral invertase	P74573	2942330	3092210	3153460	1651020	1799110	1241410	3842210	3608170	4174870
sll0629	sll0629	psaK2	alternative photosystem I reaction center subunit X	P74564	12823300	14467600	13184200	8414880	10296100	9093500	11730700	9674870	11424600
sll0630	sll0630	sll0630	unknown protein	P74563	14279300	14081000	14440100	11847400	11717900	12008800	16380500	15384500	16090000
sll0631	sll0631	nadB	L-aspartate oxidase	P74562	9797530	9480390	10195200	5664070	5523580	5484330	10006100	9683890	10041600
sll0634	sll0634	btpA	photosystem I biogenesis protein BtpA	P72966	3414800	3185240	3598690	1328230	1202460	1173570	3785270	3458050	3657790
sll0635	sll0635	thiE	probable thiamine-phosphate pyrophosphorylase	P72965	2104890	2013870	2079850	1864600	1854530	1801700	2461040	2370410	2490240
sll0638	sll0638	sll0638	periplasmic protein, function unknown	P72963	2517660	2766350	2435840	2841150	2580670	2549960	2043290	2129820	2014510
sll0639	sll0639	sll0639	hypothetical protein	P72962	5887960	6121740	5767180	4054920	3924750	4046370	7372500	7556030	7352790
sll0640	sll0640	sll0640	probable sodium/sulfate symporter	P72958	9337560	9723650	9376740	7222130	7176550	7368470	8582370	8420560	8562850
sll0643	sll0643	ureG	urease accessory protein G	P72955	1023310	994474	1041070	1251540	1241690	1233040	761666	805932	772630
sll0644	sll0644	sll0644	probable esterase	P72953	4727060	4678770	4695700	5935740	5869140	5880370	4342160	4516290	4423910
sll0645	sll0645	sll0645	unknown protein	P72952	26303800	25431500	27722400	32723500	31949400	32289500	16871200	18327500	16871100
sll0646	sll0646	cya2	guanylyl cyclase	P72951	1998150	1842830	1956370	1771470	1787170	1792470	1659570	1547420	1624690
sll0647	sll0647	sll0647	unknown protein	P72950	3887630	3627630	3990860	3279770	2879030	3277040	3147230	3830530	3031100
sll0648	sll0648	lim	probable glycosyltransferase	P72949	3638200	3828890	3786220	1442010	1536200	1325820	2914630	2776750	2744060
sll0649	sll0649	sll0649	two-component response regulator OmpR subfamily	P72948	1073550	952435	915593	966610	909603	891221	1031240	917727	897054
sll0654	sll0654	phoA	alkaline phosphatase	P72939	777361	782710	794855	999195	1032630	1099900	3136680	2990590	3141080
sll0656	sll0656	nucH	extracellular nuclease	P72938	1269770	1210270	1277630	1840290	1792920	1842180	2179280	2291130	2254590
sll0657	sll0657	mraY	phospho-N-acetylmuramoyl-pentapeptide-transferase	Q55986	255209	323887	253246	313756	189139	248954	220170	203514	167889
sll0659	sll0659	sll0659	hypothetical protein	Q55984	7947330	7905450	7912050	8446020	8062220	7717290	7600750	7382190	7608870
sll0660	sll0660	pdxA	pyridoxal phosphate biosynthetic protein PdxA	Q55982	1407840	1370750	1324810	1323790	1397590	1421280	1418570	1415000	1364400
sll0661	sll0661	ycf35	hypothetical protein YCF35	Q55981	2268100	2079000	2111900	376150	396083	431071	1692940	1602390	1640670
sll0662	sll0662	fed7	4Fe-4S type iron-sulfur protein	Q55980	2629710	2382960	2469710	2229280	2369390	2281360	2605370	1582790	2393880
sll0671	sll0671	corA	probable cation transporter	Q55968	577266	659896	663464	521951	688565	623822	766205	1280980	705146
sll0672	sll0672	pacL	cation-transporting p-type ATPase PacL	Q59999	11648100	11859800	11664500	17388300	17326000	16896400	10834400	10718500	10972200
sll0676	sll0676	sll0676	hypothetical protein	Q55966	320803	345298	301495	312075	265558	339515	281478	301347	279055
sll0679	sll0679	sphX	periplasmic phosphate-binding protein of ABC transporter	Q55200	3373550	3192510	3150870	4834670	4930360	4543580	5978740	5831720	5962990
sll0680	sll0680	pstS1	phosphate-binding periplasmic protein precursor (PBP)	Q55199	64337700	62290900	64477200	39686400	39084300	40957300	115862000	120985000	117278000
sll0683	sll0683	pstB1	phosphate transport ATP-binding protein PstB homolog	Q55196	277071	265900	267837	534428	589004	494700	168890	208604	211139
sll0684	sll0684	pstB1'	phosphate transport ATP-binding protein PstB homolog	Q55195	1814140	1850330	1806680	2408740	2372020	2173730	1743340	1693050	1712350
sll0685	sll0685	sll0685	hypothetical protein	Q55194	1366440	1599770	1143380	1987330	2028600	2028250	958518	956115	968861
sll0689	sll0689	nhaS3	Na+/H+ antiporter	Q55190	6517120	6621470	6367990	17149300	17093600	17935200	2965220	3047800	3118420
sll0691	sll0691	sll0691	hypothetical protein	Q55188	1851780	2023960	1674300	2083050	2387300	2374500	1441140	1139420	1772190
sll0698	sll0698	hik33, dspA, dfr, nblS	drug sensory protein A, low temperature sensor, two-component sensor histidine kinase	P20169	5647620	6015620	5440530	5406880	5357570	5719300	5629990	5400290	5606700
sll0702	sll0702	sll0702	unknown protein	P72679	582119	584537	545844	556537	468676	698059	391335	449469	508706
sll0703	sll0703	sll0703	unknown protein	P72678	1982740	1808960	1928690	2110720	2193110	2339310	1947700	2024850	1896630
sll0704	sll0704	nifS	cysteine desulfurase	P72676	1364140	1522960	1332940	1234160	1168340	1270250	1364370	1391530	1432370
sll0708	sll0708	rsmA	dimethyladenosine transferase	P72666	1256800	1272880	1387390	833813	753754	683489	879871	1038060	1264050
sll0709	sll0709	llaI.2	putative endonuclease	P72665	3393260	3568160	3354560	2629210	2623180	2791920	3905390	4161840	3867030
sll0710	sll0710	sll0710	unknown protein	P72664	1361690	1386080	1453750	1057730	971890	915330	1540830	1517790	1592640
sll0711	sll0711	ispE	isopentenyl monophosphate kinase	P72663	11121900	11160600	11363500	10226100	10429300	9973310	12975400	12419600	12263600
sll0712	sll0712	cysM	cysteine synthase	P72662	19505300	19230600	19608200	21922100	21662900	21960900	21312500	20685000	21953100
sll0716	sll0716	lepB1	leader peptidase I (signal peptidase I)	P72660	3080850	3141880	2963770	2956690	2626820	2892680	3230830	2949510	3335070
sll0721	sll0721	sll0721	unknown protein	P74649	10463700	10705700	10391600	16894900	17308700	17590400	8020530	8046850	7614600
sll0723	sll0723	sll0723	unknown protein	P74647	8974050	9002440	8939280	5299820	5276070	5313820	7223360	7142130	7391540
sll0726	sll0726	pgm	phosphoglucomutase	P74643	88457200	85971900	86492900	84591400	83251000	84601600	86546900	85626600	89190900
sll0727	sll0727	sll0727	hypothetical protein	P74642	285492	265354	221558	317599	261171	394666	152100	182040	197846
sll0728	sll0728	accA	acetyl-CoA carboxylase alpha subunit	P74638	6566280	6933490	6487750	4004910	4084270	4096810	7863430	8060760	7993630
sll0729	sll0729	sll0729	probable DNA methyltransferase	P74637	986558	1043790	985583	631891	695640	721542	1215700	1191860	1102770
sll0732	sll0732	sll0732	hypothetical protein	P74634	0	0	0	127622	0	141136	0	0	0
sll0733	sll0733	sll0733	unknown protein	P74633	173002	263161	165431	1693890	1596770	1679490	167565	207674	239579
sll0735	sll0735	sll0735	hypothetical protein	P74630	31087800	31397500	31561800	26951500	26683600	28207800	32402800	32446500	31588400
sll0736	sll0736	sll0736	hypothetical protein	P74629	299215	369596	250396	616094	567570	664442	282260	250948	238941
sll0737	sll0737	sll0737	hypothetical protein	O06944	1727890	1641290	1519220	2242910	2218940	2056750	1442990	1451220	1325750
sll0739	sll0739	sll0739	ATP-binding protein of molybdate ABC transporter	Q55993	288061	260711	256866	280151	304208	253156	217215	255149	206662
sll0740	sll0740	sll0740	hypothetical protein	Q55992	1664600	1842490	1671410	3330420	3264920	3252670	2103450	1867400	2039980
sll0741	sll0741	nifJ	pyruvate flavodoxin oxidoreductase	P52965	11436500	11589400	11762900	19324000	18624600	18758600	12917500	12833900	12892800
sll0742	sll0742	sll0742	hypothetical protein	Q55991	225605	235804	225774	278654	212682	273291	266685	302094	290877
sll0744	sll0744	sll0744	hypothetical protein	Q55989	1276680	1336050	1252820	2546190	2117690	2189500	1134250	1212690	1122720
sll0745	sll0745	pfkA2	phosphofructokinase	Q55988	6532410	6704320	6400460	7435900	7208540	7356380	6874480	6473580	6499720
sll0749	sll0749	sll0749	hypothetical protein	Q55631	9716790	9999530	8900810	9159480	9570720	9805060	11184300	10816200	11328000
sll0750	sll0750	hik8, sasA	two-component sensor histidine kinase, KaiC-interacting protein, involved in circadian rhythm	Q55630	4770950	4670090	4714950	3693630	3541580	3726370	5074790	4971100	5200990
sll0751	sll0751	ycf22	hypothetical protein YCF22	Q55628	3146530	3001000	3485740	2798070	2930000	3033850	3169330	2832410	2774130
sll0752	sll0752	sll0752	hypothetical protein	Q55627	10275700	10986100	10518300	12584500	12780900	13034400	10265600	9792210	10257900
sll0753	sll0753	folD	FolD bifunctional protein	Q55626	14447500	14439500	14520600	15303900	14420000	14607800	13301700	13872600	14337000
sll0754	sll0754	rbfA	ribosome binding factor A	Q55625	1453220	1360100	1097530	899154	848548	872895	1574590	1524800	1597390
sll0755	sll0755	tpx;ycf42	thioredoxin peroxidase	Q55624	9921540	10396600	10250600	8746080	8114040	8008540	11570700	10506800	10838600
sll0756	sll0756	sll0756	unknown protein	Q55623	10603200	12122100	12687600	15456200	15171700	15618600	15237000	13839200	14397800
sll0757	sll0757	purF	amidophosphoribosyltransferase	Q55621	28913100	30126400	29409700	28105700	26647900	26279200	32446700	31766500	32811000
sll0759	sll0759	sll0759	ABC transporter ATP-binding protein	Q55619	5488450	5807940	5171010	5276890	5176100	5650350	6014800	5862970	5859050
sll0760	sll0760	ycf38	hypothetical protein YCF38	Q55618	401954	425684	327316	535716	618842	659800	213066	207684	0
sll0761	sll0761	sll0761	unknown protein	Q55617	1303630	1294860	1301520	1773180	1903380	1822600	1324660	1377680	1232700
sll0762	sll0762	sll0762	unknown protein	Q55616	165749	163987	182976	362621	303801	398619	211029	168946	179584
sll0763	sll0763	sll0763	hypothetical protein	Q55615	293295	361706	237499	300556	191198	123525	344030	386022	343294
sll0764	sll0764	urtD	urea transport system ATP-binding protein	Q55614	8630310	7941020	8537120	24173000	22355500	22378000	10355200	10758100	9816810
sll0766	sll0766	radC	DNA repair protein RadC	P52601	431387	364781	394375	299661	217897	333451	398135	386511	336016
sll0767	sll0767	rpl20	50S ribosomal protein L20	P48957	50432500	53436600	47210400	23720300	18046600	16822400	38039300	39719200	37658800
sll0771	sll0771	glcP, gtr	glucose transport protein	P15729	4729980	4758710	4850680	3053630	3162760	3200300	3289320	3487960	3308050
sll0772	sll0772	sll0772	probable porin;major outer membrane protein	P15730	6015360	6531150	6257520	6172850	6228940	6236130	6807800	6986850	6948800
sll0775	sll0775	sll0775	unknown protein	Q55958	114895	175621	200733	93806.8	91759.5	0	0	0	0
sll0776	sll0776	spkD	serine/threonine kinase	P54735	3528610	3703290	3577480	6159470	6269030	6142860	3033280	2925050	3057360
sll0777	sll0777	sll0777	putative carboxypeptidase	Q55957	1587990	1506490	1544870	1697260	1735860	1714350	1560630	1636700	1599960
sll0778	sll0778	sll0778	ABC transporter, ATP-binding protein	Q55956	558299	632088	563374	1152930	1075510	1013900	458114	479056	477468
sll0779	sll0779	sll0779	unknown protein	Q55955	738139	714200	751081	1219130	1204880	1164550	755748	706446	718133
sll0781	sll0781	sll0781	hypothetical protein	Q55953	14874300	15420400	14558400	14160800	14114200	14495000	14607000	13776000	15029900
sll0782	sll0782	sll0782	transcriptional regulator	Q55952	0	0	45630.2	475982	573589	510994	0	0	0
sll0783	sll0783	sll0783	unknown protein	Q55950	1398940	1509000	1414670	24668800	24167500	23539300	1098990	1410290	1211520
sll0784	sll0784	merR	nitrilase	Q55949	196903	0	44416.8	2445350	2351120	2351700	0	0	38807.5
sll0785	sll0785	sll0785	unknown protein	Q55948	132950	158861	0	254685	263084	239904	24959.1	84017.6	0
sll0787	sll0787	sll0787	hypothetical protein	Q55946	257222	206199	238253	905415	904273	1011480	224415	293384	327216
sll0788	sll0788;slr6039	sll0788	hypothetical protein	Q55943	4743760	4230930	4384040	6559760	6451310	6977300	2493710	1760180	1954920
sll0789	sll0789;slr6040	sll0789	two-component response regulator OmpR subfamily	Q55942	308657	292899	267120	177297	203591	282584	152616	144199	132252
sll0790	sll0790	hik31	two-component sensor histidine kinase	Q55941	1405600	1456430	1481270	1291240	1589410	1358150	712490	708709	720924
sll0798	sll0798	hik30,nrsS,rppB	Ni(II)-sensor and/or redox sensor, two-component sensor histidine kinase	Q55932	179936	207350	0	231069	258039	209317	103174	120371	158567
sll0804	sll0804	sll0804	hypothetical protein	P74064	1631240	1670210	1746220	1582760	1631100	1548410	1725430	1774270	1754590
sll0807	sll0807	rpe	pentose-5-phosphate-3-epimerase	P74061	27671200	25177600	26580700	30292700	28912800	29077000	23874700	23122800	23953800
sll0808	sll0808	sll0808	putative transposase [ISY508a: 1710788 - 1711753]	P74059	375827	330608	361195	133324	0	0	309171	310185	394235
sll0809	sll0809	sll0809	hypothetical protein	P74052	0	0	0	105285	0	13762.6	127768	67999.1	92914.2
sll0813	sll0813	ctaC	cytochrome c oxidase subunit II	P74044	4209110	4328300	4144940	5009460	5268190	5547750	4973140	5414060	5306210
sll0814	sll0814	cruF	hypothetical protein	P74043	563100	722903	621124	375014	389701	360724	635271	633025	607971
sll0815	sll0815	sll0815	unknown protein	P74042	8732600	7690790	8447130	7038930	7471410	7793910	7850800	8246930	7957110
sll0816	sll0816	sll0816	probable oxidoreductase	P74041	6651930	6579790	6620940	5906670	6218890	6557450	6870470	6956670	6886020
sll0817	sll0817	miaA	tRNA delta-2-isopentenylpyrophosphate (IPP) transferase	P74040	708707	755216	725643	618950	619717	579755	663715	689313	663414
sll0818	sll0818	rsmI	tetrapyrrole methylase family protein	P74038	1429950	1532450	1353760	1415630	1759110	1619260	1557750	1421240	1431790
sll0819	sll0819	psaF	photosystem I reaction center subunit III precursor (PSI-F), plastocyanin (cyt c553) docking protein	P29256	206261000	208107000	203072000	126399000	132176000	124422000	225722000	210684000	222304000
sll0821	sll0821	cph2	phytochrome-like protein	Q55434	13005400	12561000	12609100	2917250	2870150	2938870	14650700	14717500	14878700
sll0822	sll0822	sll0822	hypothetical protein	Q55432	236852000	227246000	225332000	141794000	142435000	155083000	248582000	259673000	246687000
sll0823	sll0823	sdhB	probable succinate dehydrogenase iron-sulfur protein	Q55431	1620460	1804340	1862590	1574370	1528520	1341540	1777560	1751760	1849930
sll0825	sll0825	pcnB	polyA polymerase	Q55428	336181	306942	285936	163946	210023	156952	284083	259843	217735
sll0827	sll0827	sll0827	hypothetical protein	Q55425	433494	483000	481973	891378	828652	837345	314778	350348	346150
sll0828	sll0828	sll0828	putative amidase	Q55424	13654100	13176200	13204000	13206500	12866800	13235600	14238200	13916100	15021000
sll0829	sll0829	sll0829	probable methyltransferase	Q55423	6375510	7017640	6641480	7126520	7512010	7832210	6199530	6177850	6261550
sll0830	sll0830	fus	elongation factor EF-G	Q55421	37559600	37854200	37257900	30341800	30114300	29269400	39242600	39490600	39379400
sll0833	sll0833	sll0833	probable oligopeptides ABC transporter permease protein	Q55416	6703030	6148090	6588670	9989430	9584970	9304850	4897880	4808010	4920570
sll0834	sll0834	bicA	low affinity sulfate transporter	Q55415	4661280	5037140	4426840	850516	934533	1001340	2906900	2835170	2912370
sll0837	sll0837	sll0837	periplasmic protein, function unknown	P73762	1628260	1693240	1747730	2911930	2854720	2773920	1503410	1500860	1537740
sll0838	sll0838	pyrF	orotidine 5' monophosphate decarboxylase	P73761	1519830	1495050	1578730	1151880	1100790	1129320	1186820	1188950	1222970
sll0839	sll0839	sll0839	hypothetical protein	P73760	618267	589787	695098	584122	450106	421445	806570	947296	814853
sll0842	sll0842	nplT	neopullulanase	P73757	3272050	3128470	3265690	2885530	2749010	2803500	2704670	2858210	2955150
sll0844	sll0844	mnmA	tRNA (5-methylaminomethyl-2-thiouridylate)-methyltransferase	P73755	5014070	5069400	4791810	3891640	3563580	3643790	5135400	5328470	5453720
sll0848	sll0848	dnaA	chromosomal replication initiator protein DnaA	P49995	1855690	1847850	1980480	2547190	2535210	2450230	1820700	1722420	1805350
sll0849	sll0849;slr0927	psbD	photosystem II reaction center D2 protein	P09192	866819000	817939000	889228000	447794000	431236000	449896000	702316000	686312000	752944000
sll0851	sll0851	psbC	photosystem II CP43 protein	P09193	1121960000	1150020000	1126620000	760594000	735039000	758916000	1082330000	1125230000	1071420000
sll0853	sll0853	cpcS1	hypothetical protein	P73747	22811500	22477500	20967500	15190100	15166600	15889500	21613200	20099700	20280500
sll0854	sll0854	sll0854	hypothetical protein	P73746	11744500	11845700	11241400	10886300	10877600	10950600	10445900	9843640	10374300
sll0858	sll0858	sll0858	hypothetical protein	P73742	9553260	9719350	9751920	10651800	10678700	10597400	8881780	9342060	9124760
sll0860	sll0860	sll0860	hypothetical protein	P73586	4752960	5253910	4572660	3035580	3242690	3219610	4545920	4408720	3813310
sll0861	sll0861	murQ	hypothetical protein	P73585	6338180	6548380	6251090	4449140	4201120	4921650	5484880	5774300	5929140
sll0862	sll0862	sll0862	hypothetical protein	P73584	141791	163926	139075	0	95242.3	0	111787	169017	0
sll0864	sll0864	sll0864	hypothetical protein	P73582	217823	252378	264834	164696	187450	149819	197918	255633	218820
sll0865	sll0865	uvrC	excinuclease ABC subunit C	P73580	273765	168137	232491	290993	368759	268947	476086	308359	363700
sll0867	sll0867	sll0867	hypothetical protein	P73573	3298270	3207220	3265640	2308720	2296560	2436580	3773000	3583590	3688410
sll0869	sll0869	aat	Leu/Phe-tRNA-protein transferase	P73571	158828	143571	133917	77899.3	76368.1	0	148673	200794	144958
sll0872	sll0872	sll0872	unknown protein	P73565	5643350	5423810	5502900	4332690	4319480	4608090	3416610	3342630	3565270
sll0873	sll0873	napC	carboxynorspermidine decarboxylase	P73562	6432550	7007940	6972440	7308110	6932440	7445850	6164350	5968470	6590810
sll0875	sll0875	sll0875	hypothetical protein	P73555	2758910	2396320	2065420	1417830	1656040	1949170	1421400	1325960	1465870
sll0876	sll0876	ruvA	Holliday junction DNA helicase RuvA	P73554	811277	923795	854012	592603	558833	631294	732809	761111	643851
sll0877	sll0877	sll0877	hypothetical protein	P73552	2606760	2694540	2611260	3002210	2818850	2797660	2436340	2446450	2440490
sll0886	sll0886	sll0886	hypothetical protein	Q55362	837178	853123	888196	1045990	1095430	975161	943773	874258	872513
sll0887	sll0887	sll0887	putative modulator of DNA gyrase;PmbA homolog	Q55361	9511220	9261910	9483790	6584170	6692920	6538810	9361160	9133550	9008200
sll0888	sll0888	sll0888	hypothetical protein	Q55360	245632	156166	196318	552352	508339	489311	231554	0	121193
sll0891	sll0891	mdh	malate dehydrogenase	Q55383	22717300	22606100	20994600	13600200	14777200	13308400	22435900	21135400	21489100
sll0892	sll0892	panD	aspartate 1-decarboxylase	Q55382	1268990	1124100	1330180	1162870	1214950	1163960	1347660	1450150	1558960
sll0895	sll0895	cysQ	CysQ protein homolog	Q55507	7128670	6759060	6871320	8153280	7214710	7772570	7440980	7586070	7317800
sll0897	sll0897	dnaJ	DnaJ protein, heat shock protein 40, molecular chaperone	Q55505	31533700	31630000	31470800	24734900	24127700	23010500	35105100	35258100	36384100
sll0898	sll0898	rsgA	hypothetical protein	P52640	1892880	1932140	1921310	1263030	1253510	1283440	2174940	2232860	2408720
sll0899	sll0899	glmU	UDP-N-acetylglucosamine pyrophosphorylase	Q55504	28514600	28802400	28238400	12090200	11756700	11594300	30254200	29124500	30958200
sll0900	sll0900	hisG	ATP phosphoribosyltransferase	Q55503	15184600	15370900	14684800	9233980	9230710	9408530	14008200	14872300	14202300
sll0901	sll0901	purE	phosphoribosylaminoimidazole carboxylase	Q55498	2629720	2376850	2023540	2781060	2900960	2959120	2476740	2298160	2027100
sll0902	sll0902	argF	ornithine carbamoyltransferase	Q55497	11132700	11579100	10769400	10023800	9763170	9641060	10114100	10306900	9838330
sll0905	sll0905	sll0905	hypothetical protein	P74331	2536170	2474680	2562710	2912310	2549120	2815760	1477780	1780200	1661900
sll0909	sll0909	sll0909	unknown protein	P74322	229354	226927	240786	194923	176687	172843	273941	191932	245305
sll0910	sll0910	sll0910	unknown protein	P74321	133049	110943	163516	0	0	0	139409	103393	114575
sll0911	sll0911	sll0911	unknown protein	P74320	592004	428452	584603	405329	384224	345751	681759	555578	697780
sll0912	sll0912	sll0912	ABC transporter ATP binding protein	P74317	1967930	1991980	1974530	1546520	1481130	1604930	1993170	2035830	1979430
sll0913	sll0913	sll0913	hypothetical protein	P74316	0	0	100484	0	166833	107293	81425.8	76001.3	0
sll0914	sll0914	sll0914	unknown protein	P74310	3190550	3044990	3177560	4194600	4053980	4152710	3443210	3631200	3746740
sll0915	sll0915	pqqE	periplasmic protease	P74305	3110290	3237900	2967900	5572440	5514070	5407290	3478590	3464270	3312380
sll0920	sll0920	ppc	phosphoenolpyruvate carboxylase	P74299	23976000	24402100	23734100	45154100	44898700	44554000	26130200	25037400	25437300
sll0921	sll0921	sll0921	two-component response regulator NarL subfamily	P74298	9051770	9406940	9353080	12719200	10283500	11242300	8381020	8140520	8307690
sll0923	sll0923	epsB	unknown protein	P72877	16268200	15856400	16248800	19388800	18565800	18939100	14656100	14645800	14937600
sll0925	sll0925	sll0925	hypothetical protein	P72873	190071	123135	151889	320835	242210	269522	75358.4	78152.7	104704
sll0927	sll0927	metK	S-adenosylmethionine synthetase	P72871	93280100	93358500	96278700	72370000	70094400	72309200	82089500	79774200	82821600
sll0928	sll0928	apcD	allophycocyanin-B	P72870	25492100	26754400	25349100	16320200	17045200	16205600	24047800	24645500	24163700
sll0931	sll0931	sll0931	hypothetical protein	P72868	5100170	5094850	5422080	5370940	5156780	5199850	7495200	7447300	7266480
sll0933	sll0933	sll0933	hypothetical protein	P72865	11151700	11310100	10945400	4269450	4061870	3910940	13507800	13741800	14032400
sll0934	sll0934	ccmA	carboxysome formation protein CcmA	P72864	39001000	38386000	38645200	40227800	42401800	42304600	37730800	38509800	37750600
sll0936	sll0936	sll0936	putative oxidoreductase	P72861	11450900	11636000	11381300	10412500	10156700	10011100	11374000	11232900	11314900
sll0938	sll0938	sll0938	aspartate transaminase	P72859	1595260	1730340	1641820	1281970	1402850	1462610	1462790	1448150	1536650
sll0943	sll0943	sll0943	unknown protein	P72853	428333	453689	527065	250584	240694	337884	529560	453102	493850
sll0944	sll0944	pirC	hypothetical protein (PII-interacting protein)	P77971	4771070	4758290	4994400	16637000	18031200	15779300	5501870	5677560	5556220
sll0945	sll0945	glgA	glycogen synthase	P74521	57713500	56528700	57280800	41666800	43006400	41464100	50547100	50280300	50517700
sll0947	sll0947	lrtA	light repressed protein A homolog	P74518	52888500	54658200	51582400	20687300	21988000	22471200	62493100	59344400	61453200
sll0980	sll0980	sll0980	unknown protein	P73154	730522	757437	832763	577618	515994	546285	1061080	1139140	1057730
sll0981	sll0981	sll0981	unknown protein	P73153	1163530	1096190	1002050	759659	832510	824233	1223210	1207450	1195170
sll0982	sll0982	sll0982	unknown protein	P73152	1022690	1039600	877768	3555590	3383230	3509820	1157920	1309550	1241010
sll0983	sll0983	sll0983	hypothetical protein	P73151	650163	654733	675232	800838	808400	699809	676506	697258	779323
sll0985	sll0985	sll0985	unknown protein	P73148	3069150	3029620	3085800	3220050	2924960	3057410	2870190	2895900	2759550
sll0990	sll0990	frmA	glutathione-dependent formaldehyde dehydrogenase	P73138	33442200	34294300	33718400	27644700	27145700	27779000	33205500	34417100	34156700
sll0992	sll0992	sll0992	putative esterase	P73137	1822020	1353610	1294520	1257700	1353420	1293720	1198190	1267830	1445060
sll0993	sll0993	sll0993	potassium channel	P73132	291075	302670	276319	303240	258192	253525	264693	286853	276658
sll0994	sll0994	sll0994	hypothetical protein	P73131	3196100	3336260	3347530	2854420	2478820	2858940	3178840	3322430	3485380
sll0995	sll0995	sll0995	hypothetical protein	P73130	2114290	2108980	1807290	3231580	3226570	3605880	2196920	1983900	2074070
sll0996	sll0996	miaB	hypothetical protein	P73127	8235680	8441560	8206550	5471860	5665630	5473140	8190570	8297510	8047550
sll0997	sll0997	sll0997	hypothetical protein	P73126	24291600	23950500	24999600	32000500	30791600	31879600	26837700	26849000	26839600
sll0998	sll0998	ycf30	LysR family transcriptional regulator	P73123	24910400	25133600	25582400	22417800	22675800	22247700	23994400	25122500	24553600
sll1001	sll1001	sll1001	ATP-binding protein of ABC transporter	P73030	633315	693645	534404	1105710	1083140	857515	525912	463063	497445
sll1002	sll1002	ycf22	hypothetical protein YCF22	P73029	2100190	1988580	2099830	2112950	2052130	2060310	1902570	1950950	1906380
sll1003	sll1003	hik13	two-component sensor histidine kinase	P73025	1338470	1471140	1456600	1701200	1705010	1707570	1533370	1462060	1546990
sll1004	sll1004	sll1004	hypothetical protein	P73024	1703840	1682500	1568560	1690450	1794580	1813880	1442030	1389680	1370110
sll1005	sll1005	sll1005	MazG protein homolog	P73023	120656	147866	205126	109385	0	76373.4	161579	117612	161133
sll1009	sll1009	frpC	unknown protein	P73019	64881500	65431100	64148400	112686000	114058000	110747000	31312900	32081300	33436200
sll1011	sll1011	sll1011	hypothetical protein	P73013	9636130	9455350	8148440	6321440	8182720	8088590	10280800	9269890	10147700
sll1017	sll1017	amt2	ammonium/methylammonium permease	P72935	8816330	9678420	8221730	78369700	76352200	80418000	10937200	10879600	11149300
sll1018	sll1018	pyrC	dihydroorotase	P72934	16870500	16297900	16379000	16573100	16674200	16175600	17896500	17983800	18427300
sll1019	sll1019	gloB	hydroxyacylglutathione hydrolase	P72933	5153280	4871040	5347610	3414230	3438420	3225630	5346850	5428290	5720310
sll1020	sll1020	sll1020	plobable glycosyltransferase	P72930	2324870	2390060	2479570	2312370	2126300	2250660	2132700	2141580	2245970
sll1021	sll1021	sll1021	hypothetical protein	P72929	111881000	105941000	106078000	138080000	139022000	136887000	102342000	105123000	104128000
sll1023	sll1023	sucC	succinyl-CoA synthetase beta chain	P72927	6266030	6414270	6397280	6574820	6435980	6392600	6638930	6516690	6378250
sll1025	sll1025	sll1025	hypothetical protein	P72924	3671770	3744060	3500980	3671470	3585270	3973660	3747890	3539890	3700770
sll1027	sll1027	gltD	NADH-dependent glutamate synthase small subunit	P72762	36221300	36430800	37377800	50844200	51854300	51858400	40932800	42459800	41833700
sll1028	sll1028	ccmK2	carbon dioxide concentrating mechanism protein CcmK	P72761	476782000	457680000	433695000	744861000	795285000	719241000	396058000	395542000	403511000
sll1029	sll1029	ccmK1	carbon dioxide concentrating mechanism protein CcmK	P72760	198469000	179544000	185754000	285449000	276159000	279687000	160279000	159073000	156229000
sll1030	sll1030	ccmL	carbon dioxide concentrating mechanism protein CcmL, putative carboxysome assembly protein	P72759	19176600	19450600	21340200	25085400	25834600	27034400	17456600	16981600	18970700
sll1031	sll1031	ccmM	carbon dioxide concentrating mechanism protein CcmM, putative carboxysome structural protein	P72758	52306100	52151000	51764100	83025700	83994100	84855200	47065800	48080900	47627500
sll1032	sll1032	ccmN	carbon dioxide concentrating mechanism protein CcmN, putative carboxysome assembly protein	P72757	3756210	3341610	3725080	5917890	6407580	6449270	2916140	3033220	3029800
sll1033	sll1033	sll1033	probable protein phosphatase	P72756	61843700	63080400	63853300	60172100	58771400	63043800	64531400	65219400	64626100
sll1035	sll1035	upp	uracil phosphoribosyltransferase	P72753	1943170	1885650	1829170	1837850	1908570	1832590	1828080	1681500	1898330
sll1036	sll1036	sll1036	hypothetical protein	P72751	10536700	11117200	11293700	9982550	9168920	9659430	10640800	11115700	10845800
sll1037	sll1037	sll1037	unknown protein	P72750	1353020	1282290	1408730	1505720	1474270	1438830	1119600	1206470	1045860
sll1039	sll1039	sll1039	hypothetical protein	P72738	1297050	1216000	1115450	3838330	3936740	3552050	1296840	1000940	1110700
sll1040	sll1040	sll1040	unknown protein	P72735	337066	267026	317976	186652	217023	253906	277848	293913	261161
sll1041	sll1041	cysA	similar to sulfate transport ATP-binding protein CysA	P72734	3385080	3415220	3333740	3906400	3610910	3794360	3203620	3076950	3052020
sll1043	sll1043	pnp	polyribonucleotide nucleotidyltransferase	P72659	164343000	163404000	159427000	120606000	120506000	125411000	167894000	170118000	169829000
sll1045	sll1045	mutT	mutator MutT protein	P72658	5702260	5637840	5354760	5855930	5522720	5942050	5266210	5187860	5560370
sll1049	sll1049	sll1049	hypothetical protein	P72653	22117300	21946200	20843700	69911100	67702100	69352200	25077800	25670700	25954000
sll1051	sll1051	cpcF	phycocyanin alpha-subunit phycocyanobilin lyase	P72652	878121	738644	814287	721825	701350	761019	624579	634953	637626
sll1053	sll1053	sll1053	hypothetical protein	P72647	30957100	30512600	30593000	39925400	40266800	41486500	30242600	31212500	30456300
sll1054	sll1054	sll1054	hypothetical protein	P72646	985801	1062360	1111950	1211870	1193560	1194610	1243780	1100860	1181900
sll1056	sll1056	purL	phosphoribosylformyl glycinamidine synthetase II	P72644	29020000	26964100	27774100	26480900	25900000	25779400	31025400	30979100	30116900
sll1058	sll1058	dapB	dihydrodipicolinate reductase	P72642	29291600	29645200	27760600	19723300	20273800	19672600	27209000	27544000	28031200
sll1059	sll1059	adk2	adenylate kinase	P72641	2234380	2254940	2230980	2125960	2161580	2204880	2098170	2083210	1994850
sll1060	sll1060	sll1060	hypothetical protein	P72637	3164240	3058320	3051650	3368120	3244110	3369820	2933260	2957260	3080150
sll1061	sll1061	sll1061	unknown protein	P72636	363393	392723	406850	156868	155584	148032	386942	333548	402483
sll1062	sll1062	sll1062	unknown protein	P72635	699052	629055	611550	650471	671429	767985	915977	886024	905561
sll1063	sll1063	sll1063	hypothetical protein	P72633	0	0	0	284464	290426	261939	0	121799	217059
sll1064	sll1064	sll1064	hypothetical protein	P72631	5580290	5313550	5398420	6107710	6005090	5829670	5743580	6085040	6081020
sll1069	sll1069	fabF	3-oxoacyl-[acyl-carrier-protein] synthase II	P73283	27828200	28693400	28806100	14652000	14242600	14581700	29637200	30054900	30276900
sll1070	sll1070	tktA	transketolase	P73282	446589000	444440000	439154000	405649000	405517000	409947000	460928000	472029000	464824000
sll1071	sll1071	sll1071	hypothetical protein	P73281	5222620	5620980	5337410	3435680	3394770	3507580	4191710	3919050	3821150
sll1072	sll1072	sll1072	hypothetical protein	P73280	602144	548855	615771	481280	425395	412289	504704	606265	572459
sll1074	sll1074	leuS	leucyl-tRNA synthetase	P73274	25740000	25282200	25330100	21103800	20880900	20359700	25716800	26244900	25628800
sll1076	sll1076	pacL	cation-transporting ATPase PacL	P73273	1425130	1424670	1365430	1896920	1995460	2049960	1198740	1141410	1159570
sll1077	sll1077	speB2	agmatinase	P73270	2398250	2388610	2357720	2586830	2527670	2404490	2070240	2050900	2069880
sll1079	sll1079	hypB	putative hydrogenase expression/formation protein HypB	P73268	447844	526199	513155	578967	524630	503014	405412	438838	458970
sll1080	sll1080	sll1080	ABC transport system substrate-binding protein	P73267	3780770	3641650	3849040	12321300	12529100	12230000	2749170	3110840	2916390
sll1081	sll1081	sll1081	ABC transport system permease protein	P73266	196491	194741	199176	1467360	1246200	1243340	124721	193773	137245
sll1082	sll1082	nrtD	ABC transport system ATP-binding protein	P73265	1362860	1131370	1195560	5428260	5770070	5805720	1475230	1283910	1554770
sll1084	sll1084	sll1084	hypothetical protein	P73260	1656720	1680480	1658730	1127700	1224890	1160130	1550320	1550950	1619900
sll1085	sll1085	glpD	glycerol-3-phosphate dehydrogenase	P74257	3479930	3852190	3969840	5551700	5216800	5323970	4872670	4965550	4708050
sll1086	sll1086	sll1086	unknown protein	P74253	89615	131770	149086	124437	117286	118301	138175	145422	138156
sll1087	sll1087	sll1087	similar to sodium/glucose cotransporter	P74252	2859170	2396270	2861560	2899040	2896020	2848560	1554040	1444060	1740460
sll1089	sll1089	sll1089	periplasmic protein, function unknown	P74251	34460300	32972800	33762200	35982200	34718700	34625400	29256400	28300700	30216600
sll1091	sll1091	chlP	geranylgeranyl hydrogenase	Q55087	58400200	58753900	56828300	59434900	58440500	59959900	50223000	48738700	49170500
sll1092	sll1092	sll1092	hypothetical protein	P74243	700900	698082	768236	1056630	811388	799579	650209	624753	693333
sll1095	sll1095	sll1095	hypothetical protein	P74231	633246	628529	550854	486447	555912	673280	582186	627076	787417
sll1096	sll1096	rps12	30S ribosomal protein S12	P74230	14515200	15229100	15087800	5295940	6014680	6208350	14994800	14877300	14493100
sll1097	sll1097	rps7	30S ribosomal protein S7	P74229	101639000	92875300	97504600	44676600	43818200	45243900	113851000	126320000	114665000
sll1098	sll1098	fus	elongation factor EF-G	P74228	47414300	48974800	48977500	37286600	37076700	37047300	51761000	52497300	51948300
sll1099	sll1099	tufA	elongation factor Tu	P74227	712471000	710756000	685817000	516682000	534198000	533464000	771874000	809363000	707307000
sll1101	sll1101	rps10	30S ribosomal protein S10	P74226	96975400	102503000	95333200	34111000	35977200	33207900	106473000	104107000	102355000
sll1103	sll1103	gtrB	integral membrane protein (large) of a TRAP-type permease that mediates sodium-dependent glutamate transport GtrB	P74224	2096070	2425620	2056820	2802280	3137620	3116020	1537600	1294560	1260860
sll1104	sll1104	gtrC	periplasmic substrate-binding protein of a TRAP-type permease that mediates sodium-dependent glutamate transport GtrC	P74223	817421	780797	724569	1054960	986349	851344	620533	658812	624694
sll1106	sll1106	sll1106	hypothetical protein	P74720	22711400	23282100	22173900	17153600	17419100	17259600	18858500	19541000	19584000
sll1108	sll1108	surE	stationary-phase survival protein SurE homolog	P74709	9730460	10246400	10122700	6230850	6328660	6250910	11073000	10851900	11038800
sll1109	sll1109	sll1109	hypothetical protein	P74708	1230860	894228	1310800	559117	427372	473008	686547	834705	573563
sll1110	sll1110	prfA	peptide chain release factor 1	P74707	21144600	20800600	20818800	17010800	16857300	16392700	22847700	24205300	23543100
sll1112	sll1112	aroQ	3-dehydroquinate dehydratase	P73367	0	0	0	72974.2	79408.7	44776.4	127259	131824	102778
sll1118	sll1118	sll1118	hypothetical protein	P73346	17222800	17616000	16635600	21777600	23718800	23102700	16060200	16955800	16782000
sll1119	sll1119	sll1119	hypothetical protein	P73341	0	0	0	320844	354146	365589	173959	0	0
sll1120	sll1120	smc	chromosome segregation protein SMC1	P73340	4056330	4075860	4070170	3671010	3561860	3621540	4258480	4090430	4301680
sll1121	sll1121	sll1121	hypothetical protein	P73339	1825900	1733860	1707680	2500580	2409710	2471660	2131260	2073330	2074090
sll1123	sll1123	sll1123	hypothetical protein	P73338	6638640	6188180	5997730	8225250	7839630	9077110	6124400	6511380	6494390
sll1124	sll1124	hik3, plpA	two-component sensor histidine kinase, phytochrome-like protein	P73337	2080710	2039550	2004690	2360520	2434820	2486430	2050350	1992000	2032520
sll1127	sll1127	menB	1,4-dihydroxy-2-naphthoate synthase	P73495	14427100	13929500	13950700	10313100	10197300	9938430	15286600	15084600	15193300
sll1129	sll1129	todF	2-hydroxy-6-oxohepta-2,4-dienoate hydrolase	P73490	3189060	3090790	3207210	3461780	3169980	3420100	2782300	3205330	3212950
sll1130	sll1130	sll1130	unknown protein	P73488	296256000	324052000	307796000	231405000	232627000	251892000	404101000	439201000	409898000
sll1132	sll1132	sll1132	unknown protein	P73485	1407850	1105720	1213900	999855	998301	1027970	793922	941457	739419
sll1135	sll1135	sll1135	unknown protein	P73476	4209620	4827130	5248140	6237880	5565610	5826440	6423690	6275470	6199180
sll1138	sll1138	sll1138	hypothetical protein	P73470	0	92294.4	101239	89499.4	59213.5	48016.6	0	54913.1	128820
sll1142	sll1142	sll1142	hypothetical protein	P73466	2178120	2215810	2078910	1654210	1622580	1644990	1732140	1650450	1751290
sll1143	sll1143	pcrA	ATP-dependent helicase PcrA	P73465	3992830	3909870	4026760	2059230	1985540	2057320	4675760	4619220	4577170
sll1144	sll1144	rsmH	hypothetical protein	P73460	1439580	1370720	1499640	1137330	1219630	1202820	1734470	1917450	1694840
sll1147	sll1147	sll1147	glutathione S-transferase	P73795	657193	668426	832364	373145	609522	470878	609016	610861	469243
sll1150	sll1150	sll1150	hypothetical protein	P73793	6112140	6915480	6153690	3863350	4042810	4914430	3600750	3385850	3250620
sll1151	sll1151	sll1151	unknown protein	P73791	4797370	4513660	4731830	2568180	2362290	2368450	3731520	4129310	4171570
sll1155	sll1155	sll1155	hypothetical protein	P73783	4778100	3624180	3933900	3274600	3598250	4719970	5494820	6618970	5268100
sll1158	sll1158	sll1158	hypothetical protein	P73777	0	0	0	1271630	1195310	1224310	0	0	0
sll1159	sll1159	sll1159	probable bacterioferritin comigratory protein	P73776	428255	536024	561966	431174	492153	389248	563938	411096	353810
sll1160	sll1160	sll1160	hypothetical protein	P73775	362178	490610	499836	4073350	3834090	3682390	0	477539	420369
sll1161	sll1161	sll1161	probable adenylate cyclase	P73774	128050	108138	144952	305060	251172	269443	0	80895.5	51008.8
sll1163	sll1163	sll1163	unknown protein	P73772	179787	110759	203804	198923	309506	311312	122390	201578	140728
sll1165	sll1165	mutS	DNA mismatch repair protein	P73769	4687410	4633150	4805470	4404180	4664030	4342690	4374980	4290370	4444470
sll1166	sll1166	sll1166	hypothetical protein	P74204	323725	290218	329464	362575	274088	289915	198233	121107	160472
sll1167	sll1167	pbp	unknown protein	P74200	1079430	927810	1031260	1282210	1328480	1341940	953576	925995	852469
sll1172	sll1172	thrC	threonine synthase	P74193	24921900	24850200	23758500	19372600	18814300	19876100	27046500	25730900	26899000
sll1173	sll1173	sll1173	hypothetical protein	P74191	574528	530335	579628	533287	635062	626285	546912	585320	549056
sll1174	sll1174	sll1174	unknown protein	P74190	18428700	18868400	19373000	18979900	19759200	19699500	18973900	17104800	18772900
sll1178	sll1178	sll1178	probable carbamoyl transferase	P74178	10512900	10935100	10704000	8253330	8334640	8145570	10399500	10180800	10101300
sll1180	sll1180	hlyB	toxin secretion ABC transporter ATP-binding protein	P74176	29036700	28811900	29076500	22046800	22701900	22912400	26487500	26378100	26652500
sll1181	sll1181	hlyD	similar to hemolysin secretion protein	P74175	25093700	24990300	24812500	19878400	19225000	19576800	25853400	26829000	26363000
sll1182	sll1182	petC3	cytochrome b6-f complex alternative iron-sulfur subunit (Rieske iron sulfur protein)	P74174	9625480	9523300	11448900	24438100	23606900	22981300	12900100	13918100	13157000
sll1184	sll1184	ho1	heme oxygenase	P72849	5767460	5841220	5875820	2818220	2717290	2867440	5760210	5653080	5725150
sll1185	sll1185	hemF	coproporphyrinogen III oxidase, aerobic (oxygen-dependent)	P72848	68619500	68496100	67008400	56065600	54727200	54824700	71022300	76757600	70707500
sll1186	sll1186	sll1186	hypothetical protein	P72847	1582690	1542900	1399040	1629550	1619260	1750560	1402830	1519480	1402870
sll1188	sll1188	sll1188	hypothetical protein	P72845	26823200	26525700	26087500	21183300	21057300	20431400	25307800	24919500	25155000
sll1189	sll1189	glcE	glycolate oxidase subunit GlcE	P72842	4504430	4426790	4584620	6549430	6867230	6822680	5028920	5220630	5390630
sll1193	sll1193	sll1193	hypothetical protein	P72833	232563	371538	376455	270997	215690	320878	392574	481179	403262
sll1194	sll1194	psbU	photosystem II 12 kDa extrinsic protein	Q55332	59772200	59684400	58446600	44049600	42959500	43890200	68543100	69059900	67697000
sll1196	sll1196	pfkA1	phosphofructokinase	P72830	10667700	11326000	11072600	16470000	15395300	16993800	11249400	10935200	10887400
sll1198	sll1198	trmD	tRNA (guanine-N1)-methyltransferase	P72828	404123	505800	489724	306600	313616	273669	592202	464656	522364
sll1200	sll1200	sll1200	hypothetical protein	P72824	300961	317591	344069	440465	428770	530135	170261	112992	141832
sll1202	sll1202	sll1202	iron(III) dicitrate-binding protein of ABC transporter, FecB homolog	P72598	311798	330374	352258	701265	629405	693861	400265	351189	359000
sll1203	sll1203	sll1203	hypothetical protein	P72597	282796	283702	376345	464221	307790	399991	326678	340474	190295
sll1209	sll1209	lig	DNA ligase	P72588	6393180	6712760	6360620	6313650	6282530	6306630	7470410	7364290	7360700
sll1212	sll1212	rfbD	GDP-mannose 4,6-dehydratase	P72586	43059500	43083600	43305300	49888100	48966800	49738800	41788000	40169800	42986800
sll1213	sll1213	fcl	GDP-fucose synthetase	P72585	49848400	47986500	47872000	52269100	51758600	50868500	51004300	49284200	52153800
sll1214	sll1214	ycf59 (chlAI)	hypothetical protein YCF59 (magnesium-protoporphyrin IX monomethyl ester cyclase)	P72584	8260440	8041820	8054850	3840350	3555960	3642770	7102790	7155480	7272670
sll1217	sll1217	sll1217	unknown protein	P74030	6116960	6245830	6181550	6358010	6219440	6403450	6554330	6706350	6336090
sll1218	sll1218	ycf39	hypothetical protein YCF39	P74029	60146500	58340800	57630700	71013500	68031000	67130000	53866100	52102200	57378400
sll1220	sll1220	hoxE	putative diaphorase subunit of the bidirectional hydrogenase	P74025	1872350	1784900	1824530	2098930	2096920	2128550	1912390	2034950	1998860
sll1221	sll1221	hoxF	diaphorase subunit of the bidirectional hydrogenase	P74024	21608500	22132600	22470000	37867300	36489600	37743100	25320000	26190100	25124100
sll1222	sll1222	sll1222	hypothetical protein	P74023	632458	611592	658378	924827	887939	999749	787154	783326	632275
sll1223	sll1223	hoxU	diaphorase subunit of the bidirectional hydrogenase	P74022	7837080	7782680	7880310	11283000	10840900	10379200	9440290	8725410	9053380
sll1224	sll1224	hoxY	hydrogenase subunit of the bidirectional hydrogenase	P74021	1187430	1089400	1091380	1375760	1449080	1205510	1110970	1098630	935769
sll1226	sll1226	hoxH	hydrogenase subunit of the bidirectional hydrogenase	P74018	21688200	21926700	22239000	28398200	28533500	28961400	22943400	23897300	23708400
sll1228	sll1228	hik4	two-component hybrid sensor and regulator	P74015	1135660	1081960	1067100	1162490	1259170	1153010	1050920	960629	996933
sll1229	sll1229	hik41	two-component hybrid sensor and regulator	P74014	939450	923987	924645	919886	920650	890934	914923	903869	877962
sll1231	sll1231	mtfB	mannosyltransferase	P74013	2052090	1954950	2018780	2351310	2370190	2208650	1893380	1838240	1899150
sll1232	sll1232	sll1232	hypothetical protein	P74012	345903	525094	444613	648740	566010	579101	499293	315517	447152
sll1233	sll1233	sll1233	hypothetical protein	P74011	6064960	5868550	5826490	7510150	7170500	7224870	5605300	5579160	5808600
sll1234	sll1234	ahcY	adenosylhomocysteinase	P74008	194353000	185558000	191753000	152530000	147990000	149008000	182188000	171793000	176138000
sll1236	sll1236	sll1236	unknown protein	P74006	679879	676133	628600	432004	589486	703712	466260	600795	592208
sll1237	sll1237	hemK	N(5)-glutamine methyltransferase	P74003	204655	243468	227346	376339	298160	293213	268053	225077	235001
sll1239	sll1239	sll1239	unknown protein	P74001	432410	350533	304496	543657	628354	504373	245023	263456	220296
sll1241	sll1241	sll1241	unknown protein	P73999	122429	166599	211753	194259	187709	198752	174612	135189	160323
sll1242	sll1242	sll1242	hypothetical protein	P42349	7034620	7294510	7111050	12016300	12256900	11839900	5483950	5664830	5634040
sll1244	sll1244	rpl9	50S ribosomal protein L9	P42352	177741000	171578000	164034000	102257000	101006000	96624900	188024000	190190000	188445000
sll1247	sll1247	sll1247	hypothetical protein	P45451	380645	371727	381502	375773	381639	397814	987356	1064620	989459
sll1249	sll1249	panC	pantothenate synthetase/cytidylate kinase	Q55074	4986310	5092030	5027940	4967030	4584130	5055870	5020350	5114400	4935180
sll1251	sll1251	sll1251	hypothetical protein	P74084	2648420	3222600	3355800	6896390	7445120	6884670	2833740	3065120	2545700
sll1252	sll1252	sll1252	hypothetical protein	P74082	4183000	4153710	3934230	3563860	3576280	3552020	4886950	5035630	5111180
sll1253	sll1253	pcnB	similar to polyA polymerase	P74081	3324940	2983370	3306520	2906240	2869740	2974100	3515180	3623000	3739080
sll1254	sll1254	sll1254	hypothetical protein	P74078	1390340	1338200	1459470	1541020	1804630	1520560	1188380	1281380	1273490
sll1258	sll1258	sll1258	dCTP deaminase	P74073	28159500	27960500	28378800	11499700	10744300	10915300	30936800	32342800	30543600
sll1260	sll1260	rps2	30S ribosomal protein S2	P74071	71294300	70444300	69509800	35554600	32793500	34119600	88621200	89127100	88879100
sll1261	sll1261	tsf	elongation factor TS	P74070	29752200	28016200	29544500	24192300	22966800	22606600	28274800	29515000	29353600
sll1262	sll1262	ndhN	hypothetical protein	P74069	7417640	7359750	6988630	16118900	15806900	16471300	6701340	7045750	6873870
sll1263	sll1263	sll1263	cation efflux system protein	P74068	747775	611969	658978	482051	404828	458833	693755	670863	589615
sll1265	sll1265	sll1265	unknown protein	P73551	1494790	1414150	1378210	2708760	2562310	2512380	1427180	1330610	1443940
sll1268	sll1268	sll1268	unknown protein	P73549	3152920	3166300	3127070	3566400	3685890	3894070	3666150	3796250	3889500
sll1270	sll1270	bgtB	periplasmic substrate-binding and integral membrane protein of the ABC-type Bgt permease for basic amino acids and glutamine BgtB	P73544	20751300	21090300	21836400	66521000	68345800	66780100	22763600	22410500	22572100
sll1271	sll1271	sll1271	probable porin;major outer membrane protein	P73543	6236150	6309130	5950060	26855700	27008800	27557500	6339770	6658180	6641350
sll1272	sll1272	sll1272	unknown protein	P73542	1647170	1589770	1545520	2986450	2754000	2761470	1189630	1176220	1317200
sll1273	sll1273	sll1273	unknown protein	P73541	6684690	6711030	6565780	7754330	7746370	7895750	5454060	5672120	5541550
sll1274	sll1274	sll1274	hypothetical protein	P73536	364134	363430	330198	266705	236298	166402	277904	234223	328094
sll1275	sll1275	pyk2	pyruvate kinase 2	P73534	51272200	50169900	50854600	37327900	37487600	37208000	48788100	50054800	49782200
sll1276	sll1276	sll1276	ATP-binding protein of ABC transporter	P73533	853885	856251	924703	892276	997548	861341	544674	569551	593431
sll1277	sll1277	recF	RecF protein	P73532	438440	450276	607123	197934	200156	249322	426629	464297	392129
sll1280	sll1280	sll1280	hypothetical protein	P73529	334226	323529	309819	370145	404130	455509	274093	271710	292330
sll1282	sll1282	ribH	riboflavin synthase beta subunit	P73527	2953160	3091610	3117960	2641170	2717740	2546210	2951110	2861840	2665770
sll1283	sll1283	spoIID	similar to stage II sporulation protein D	P73193	3539320	4153730	4463610	4790010	4308950	3906940	2153270	2133130	2105120
sll1284	sll1284	sll1284	esterase	P73192	3172610	3324470	3281630	2682610	2620980	2427550	2718900	2861260	2743830
sll1285	sll1285	cofG	hypothetical protein	P73191	193100	75495.9	111527	195559	0	0	59255.5	121515	0
sll1286	sll1286	sll1286	transcriptional regulator	P73186	664783	599002	604290	327584	0	437314	555838	439222	406996
sll1289	sll1289	sll1289	hypothetical protein	P73178	634176	858293	699655	629616	766472	809658	764727	699806	577172
sll1290	sll1290	sll1290	probable ribonuclease II	P73177	8173580	8252790	8311060	7359320	7575160	7415150	9253350	9033110	9050290
sll1291	sll1291	sll1291	two-component response regulator PatA subfamily	P73176	4245860	4101220	4010390	10012400	9993910	10520600	4411190	4314260	4217970
sll1292	sll1292	rre11	two-component response regulator CheY subfamily	P73175	3593290	3539110	3669010	7668800	7553500	8064290	2767530	2428890	2744490
sll1293	sll1293	sll1293	unknown protein	P73174	1304750	1234100	1079010	2781360	2789960	3014180	1570630	1342100	1095350
sll1294	sll1294	pilJ	methyl-accepting chemotaxis protein	P73173	15892000	16080600	16167100	56389000	55530600	55942500	14233300	14500700	14678600
sll1296	sll1296	hik39	two-component hybrid sensor and regulator	P73172	7326960	7451550	7550910	20792500	20603300	20552900	7151280	7045510	7116420
sll1297	sll1297	pobA	probable dioxygenase, Rieske iron-sulfur component	P73170	1131640	1148540	1166390	2742620	2642450	2769050	1092560	939488	1119120
sll1298	sll1298	sll1298	putative carboxymethylenebutenolidase	P73163	47607600	46756500	48615800	57605400	60186300	60263400	53539500	51453500	50264400
sll1299	sll1299	ackA	acetate kinase	P73162	5602600	5621930	5374550	6850550	7030860	7116510	5853780	5795920	5644150
sll1300	sll1300	trmB	putative methyltransferase	P73161	1132910	1150340	1101850	451498	376159	452291	1352750	1324980	1237630
sll1304	sll1304	sll1304	unknown protein	P73599	3877240	3920190	3699380	3334000	3463700	3374800	3696200	3924600	3567340
sll1305	sll1305	sll1305	probable hydrolase	P73598	32003600	32855500	34807100	31533500	32214000	30413400	31274100	33324500	35042500
sll1306	sll1306	sll1306	periplasmic protein, function unknown	P73597	25970900	25721400	24408200	41115800	42190900	41385900	27048700	27284000	26463400
sll1307	sll1307	sll1307	periplasmic protein, function unknown	P73596	38061000	39602400	37680000	54074500	54785900	59090400	42182300	39392700	42499100
sll1308	sll1308	sll1308	probable oxidoreductase	P73591	13086800	14508100	14253500	10699900	11387300	10851100	11832500	12000900	11133200
sll1314	sll1314	dctP	putative C4-dicarboxylase binding protein, periplasmic protein	P73589	28995700	28487600	28047000	45124700	46131800	48528000	26408100	27807600	27546600
sll1315	sll1315	sll1315	unknown protein	P73588	11421100	10741100	11011000	15495600	15376900	15450100	10116400	10245700	11032000
sll1316	sll1316	petC1	cytochrome b6-f complex iron-sulfur subunit (Rieske iron sulfur protein)	P26290	97120600	98034400	98855700	77914600	77000400	80006000	85116300	89530600	84209800
sll1317	sll1317	petA	apocytochrome f, component of cytochrome b6/f complex	P26287	146755000	143008000	143869000	145918000	140891000	141844000	143722000	151394000	148984000
sll1318	sll1318	sll1318	hypothetical protein	P72733	821849	860103	780295	1125630	897960	877423	732450	715266	740855
sll1323	sll1323	atpG	ATP synthase subunit b' of CF(0)	P27183	5444380	5920540	5749470	3757110	3850590	3754400	5427010	5353110	5261110
sll1324	sll1324	atpF	ATP synthase B chain (subunit I) of CF(0)	P27181	10119300	10294400	10821300	9917700	9950760	9511940	11985900	11231500	11943100
sll1325	sll1325	atpD	ATP synthase delta chain of CF(1)	P27180	15571500	15707800	15855700	15997500	15034800	15008500	11678300	12262300	11670400
sll1326	sll1326	atpA	ATP synthase alpha chain	P27179	816579000	851024000	827668000	579310000	592262000	581539000	799526000	790505000	781161000
sll1327	sll1327	atpC	ATP synthase gamma chain	P17253	26669100	28978900	28261200	22422700	21955900	22039500	24436800	23439900	24521400
sll1329	sll1329	sll1329	inositol monophosphate family protein	P74542	9936750	10450000	9472060	8185190	8002630	8827140	10377600	10543600	10677900
sll1330	sll1330	rre37	two-component system response regulator OmpR subfamily	P74541	626377	612764	607850	1401830	1434230	1410760	622431	624098	560806
sll1333	sll1333	sll1333	unknown protein	P74539	575580	523135	520509	778481	862243	794821	466576	504148	527662
sll1334	sll1334	hik48	two-component sensor histidine kinase	P74537	14349900	13815900	13954900	17866200	17696700	18078900	15362100	15539000	15920700
sll1336	sll1336	sll1336	hypothetical protein	P74535	57966300	55662300	57845500	38512700	39305100	38578700	56152900	56093600	58090100
sll1338	sll1338	sll1338	unknown protein	P74534	97779000	88341400	86616800	153755000	161206000	161465000	101778000	114019000	104784000
sll1340	sll1340	sll1340	hypothetical protein	P74532	481059	458326	439412	305164	241868	277128	437371	560058	415630
sll1341	sll1341	bfr	bacterioferritin	P24602	28997100	27943800	27966500	18489200	18127100	18695400	30065200	31308300	31768300
sll1342	sll1342	gap2	NAD(P)-dependent glyceraldehyde-3-phosphate dehydrogenase	P80505	423034000	425430000	445521000	324470000	316599000	323333000	399854000	418751000	396592000
sll1343	sll1343	ape2	aminopeptidase	P74527	9621860	9644480	9768340	9723700	9838560	10011900	10209500	10430000	10259300
sll1348	sll1348	queG	hypothetical protein	P73526	285939	338356	356187	178892	191541	128667	448848	403869	373421
sll1349	sll1349	cbbZp	phosphoglycolate phosphatase	P73525	881081	850150	838624	566285	525439	539262	831424	823020	910990
sll1350	sll1350	sll1350	hypothetical protein	P73524	1546010	1598600	1668040	1896630	1826840	1940510	1376970	1456470	1418080
sll1352	sll1352	sll1352	unknown protein	P73520	1411760	1061210	1202760	0	0	0	988173	858742	894319
sll1353	sll1353	hik15	two-component sensor histidine kinase	P73519	4044740	3770890	4024190	3680160	3410280	3714560	3999010	3994080	4579320
sll1354	sll1354	recJ	single-strand-DNA-specific exonuclease RecJ	P73518	2812770	2593680	2740280	3353270	3126880	3258330	2973590	2921110	2975880
sll1355	sll1355	sll1355	hypothetical protein	P73513	224419	195208	170433	527102	499702	594471	151624	143488	159970
sll1356	sll1356	glgP	glycogen phosphorylase	P73511	21660000	21072000	20828700	34398800	34748800	35229700	20431700	19850400	20341300
sll1358	sll1358	mncA	putative oxalate decarboxylase, periplasmic protein	P73510	24031800	24162400	24546900	35144900	35112800	34232900	25951800	26063300	26061800
sll1359	sll1359	sll1359	unknown protein	P73509	1221070	1301920	1228370	2522540	2657650	2618620	1524680	1500890	1495650
sll1360	sll1360	dnaX	DNA polymerase III subunit gamma/tau [Contains	P73507	3182310	3295410	3022940	3261670	3382370	3232080	3101500	3228890	3163460
sll1362	sll1362	ileS	isoleucyl-tRNA synthetase	P73505	38126100	37246000	37343200	31299500	30791900	32171900	37192200	36730000	37588100
sll1363	sll1363	ilvC	ketol-acid reductoisomerase	P29107	93226700	92988600	91077400	80136000	81674400	80026700	81906800	82397800	84498200
sll1365	sll1365	sll1365	unknown protein	P74554	2898840	3003070	2974950	4648520	4610830	4504350	2365350	2306260	2490310
sll1366	sll1366	sll1366	putative SNF2 helicase	P74552	3810550	3865530	3735990	2692150	2542690	2667470	4760360	4609110	4528280
sll1367	sll1367	sll1367	hypothetical protein	P74544	5877970	5690890	5716360	5039050	5007080	5265080	6144090	6115230	6095080
sll1369	sll1369	sll1369	putative peptidase	P74173	4181750	4416760	4231700	6422440	5675780	6082480	3860250	4089090	4347630
sll1370	sll1370	rfbM	mannose-1-phosphate guanylyltransferase	P74172	19018700	19329400	19824600	18594800	17799200	18228100	20044000	19913300	19653200
sll1371	sll1371	sycrp1	cAMP receptor protein, essential for motility	P74171	1519310	1474220	1485690	1146090	1064550	1158000	1299930	1490890	1438120
sll1372	sll1372	sll1372	hypothetical protein	P74170	1704300	1401470	1239790	1273080	1192950	1313690	856297	955410	876475
sll1374	sll1374	sll1374	probable sugar transporter	P74168	0	242112	0	600635	506216	499209	0	0	0
sll1376	sll1376	sll1376	hypothetical protein	P74167	1762020	1690650	1706240	1491610	1591530	1526930	1494440	1497030	1551300
sll1377	sll1377	sll1377	probable glycosyltransferase	P74165	2519980	2254330	2830010	1220420	992641	1070950	2123160	2216750	2257570
sll1378	sll1378	sll1378	periplasmic protein, function unknown	P74164	846309	956165	899933	516393	516548	498680	852790	767540	779849
sll1380	sll1380	sll1380	periplasmic protein, function unknown	P74162	2373510	2496540	2241280	3923770	3918820	4076190	2853220	2958280	2817770
sll1381	sll1381	sll1381	hypothetical protein	P74161	513106	558548	560770	394048	495855	399854	578536	475836	508624
sll1382	sll1382	fed2, petF, fdx	ferredoxin, petF-like protein	P74159	1876170	2333240	2015170	1206150	1475800	1414320	1788510	1742810	1810650
sll1383	sll1383	suhB	probable myo-inositol-1(or 4)-monophosphatase	P74158	3509180	3546940	3676270	3137350	3096840	3378310	3373530	3323350	3554480
sll1384	sll1384	sll1384	similar to DnaJ protein	P74157	10645300	10423000	11029500	3590550	3647310	3700540	12841000	12318700	12647100
sll1387	sll1387	pppA	serine/threonine protein phosphatase PppA	P74150	1414560	1509280	1344760	1397560	1122330	1450950	1856450	1854700	1699680
sll1388	sll1388	sll1388	hypothetical protein	P74148	895734	929910	896262	1602430	1426070	1426900	840813	691124	822905
sll1390	sll1390	Psb32	hypothetical protein	P74145	2175030	2018540	2030430	1853770	1864280	1983230	1848060	1976900	2009700
sll1393	sll1393	glgA	glycogen (starch) synthase	P72623	64398700	63109600	59462100	41361100	42461300	45231000	62209800	60359600	60654200
sll1394	sll1394	msrA1	peptide methionine sulfoxide reductase	P72622	27764000	27849200	27655600	22936600	23176400	22001300	28366100	27012700	26787300
sll1395	sll1395	rfbD	dTDP-6-deoxy-L-mannose-dehydrogenase	P72621	3593400	3472530	3706630	3327600	3270040	3335280	3289100	3362820	3407490
sll1396	sll1396	sll1396	unknown protein	P72619	1041580	653879	640919	527829	417839	410495	770454	800449	1166040
sll1398	sll1398	psb28, psbW, psb13, ycf79	photosystem II reaction center 13 kDa protein	Q55356	141473000	146904000	144819000	111110000	111590000	106835000	121995000	122877000	122051000
sll1399	sll1399	sll1399	hypothetical protein	P72617	3730690	3519470	3482730	3004620	3018850	2934350	3416800	3221630	3535570
sll1400	sll1400	sll1400	hypothetical protein	P72615	0	0	0	118758	0	96845.2	0	0	0
sll1414	sll1414	psb29/thf1	hypothetical protein	P73956	3817770	3869330	3347540	3212550	3324750	3597510	4116940	4090600	4287750
sll1415	sll1415	nadK2	hypothetical protein	P73955	5248630	5105680	4921740	3828760	3961840	3997710	4494900	4093360	4173550
sll1418	sll1418	psbP2	photosystem II oxygen-evolving complex 23K protein PsbP homolog	P73952	8034310	8142870	8075450	8000900	8445470	8307520	6712140	6555290	6708890
sll1423	sll1423	ntcA, ycf28	global nitrogen regulator	P33779	11662200	11682400	11728900	9194850	8430880	8517760	10652100	10517300	10928700
sll1424	sll1424	sll1424	hypothetical protein	P73944	1416050	1366840	1327470	2124210	2018030	2107890	1686070	1645690	1666240
sll1425	sll1425	proS	proline-tRNA ligase	P73942	15190000	15442300	15255100	11857600	11758100	11866200	15858100	15948200	15760600
sll1426	sll1426	sll1426	unknown protein	P73941	11203500	10822600	12021400	12750600	12315600	9304790	10393300	8503200	10572900
sll1427	sll1427	hhoB	protease	P73940	6878120	6724510	7300830	9769010	9418130	9049380	5906390	6125830	5892430
sll1429	sll1429	sll1429	unknown protein	P73936	1107950	1231310	1240960	901444	972878	816581	1136270	1112000	1086100
sll1430	sll1430	apt	adenine phosphoribosyltransferase	P73935	3371230	3613930	3392560	4191900	3959180	3524040	2720470	2765210	3010560
sll1432	sll1432	hypB	putative hydrogenase expression/formation protein HypB	P74218	2683910	2739970	2881820	3015200	2929340	3151090	2756090	2631020	2460450
sll1433	sll1433	nnr	hypothetical protein	P74217	5785890	5930180	5798220	9263870	9181190	9081730	6040810	6218340	6003720
sll1434	sll1434	mrcA	penicillin-binding protein	P74216	1936770	1968650	2049050	866661	855955	838707	2023780	1967230	2018350
sll1435	sll1435	gatB	glutamyl-tRNA(Gln) amidotransferase subunit B	P74215	38481900	39167000	39869000	38600700	37545200	38120500	47438000	45496900	47534700
sll1439	sll1439	sll1439	unknown protein	P74213	392842	352240	484294	283669	341717	340026	416370	358498	389394
sll1440	sll1440	pdxH	pyridoxamine 5'-phosphate oxidase	P74211	2726800	2888260	2769610	2407890	2348550	2457520	3017580	3075070	2966030
sll1442	sll1442	sll1442	hypothetical protein	P74209	1068640	1154310	1165420	1289970	1370520	1228890	1138810	1191080	1101410
sll1443	sll1443	pyrG	CTP synthetase	P74208	37623800	40081800	37439700	27086400	29796600	28087700	40511900	39168300	40835200
sll1444	sll1444	leuD	3-isopropylmalate dehydratase small subunit	P74207	13988500	14920200	14819900	13468300	13879000	14526100	16012400	15463700	14653800
sll1446	sll1446	sll1446	hypothetical protein	P74206	2851750	3038510	3053200	3104600	3233510	3307190	3523780	3437820	3527510
sll1447	sll1447	sll1447	hypothetical protein	P74205	2098300	1814270	1992290	2084160	2041450	2117820	1846110	1921420	1821970
sll1450	sll1450	nrtA	nitrate/nitrite transport system substrate-binding protein	P73452	280923000	277944000	282011000	1537740000	1501500000	1579060000	369766000	393806000	375200000
sll1451	sll1451	nrtB	nitrate/nitrite transport system permease protein	P73451	0	0	0	366097	316294	282896	0	0	0
sll1452	sll1452	nrtC	nitrate/nitrite transport system ATP-binding protein	P73450	18008400	18080200	18005200	48861000	46914700	50595200	15897000	16454300	16225600
sll1453	sll1453	nrtD	nitrate/nitrite transport system ATP-binding protein	P73449	6721910	6475640	6368330	22540500	23057100	23101800	6999730	7089650	7700070
sll1454	sll1454	narB	ferredoxin-nitrate reductase	P73448	7119700	7101530	7034950	981184	1030860	1001020	3944740	3899860	3663720
sll1455	sll1455	narM	hypothetical protein	P73447	338347	321407	308041	328138	312136	347115	437765	358296	371924
sll1456	sll1456	sll1456	unknown protein	P73445	20313000	19911700	19784300	12098500	12403800	12377700	18271700	18622400	18452900
sll1457	sll1457	rfbJ	probable glycosyltransferase	P73444	3793490	3907600	3677030	2888260	2884670	2832610	2932420	2856470	2894790
sll1459	sll1459	sll1459	stationary-phase survival protein SurE homolog	P73440	6863300	7555790	7769510	4724880	4755400	5211760	8061350	7413310	7985420
sll1461	sll1461	sll1461	hypothetical protein	P73439	444760	512106	378671	462252	614150	681791	396121	475314	396444
sll1462	sll1462	hypE	putative hydrogenase expression/formation protein HypE	P73438	3448890	3525480	3691360	4519660	4576820	4500610	3252680	3195340	3271340
sll1463	sll1463	ftsH4	cell division protein FtsH	P73437	113643000	111451000	114224000	115099000	112838000	116398000	104696000	105932000	109057000
sll1464	sll1464	sll1464	hypothetical protein	P73436	17661700	18249300	17439800	16753300	15701200	16853100	18874600	18349200	19323600
sll1466	sll1466	sll1466	probable glycosyltransferase	P73434	9264730	9637620	9431010	7747550	7694860	7415340	9085440	9095870	8630710
sll1469	sll1469	sll1469	hypothetical protein	P73419	2345590	2226660	2279120	1349000	1220000	1291530	2727030	2457210	2857890
sll1470	sll1470	leuC	3-isopropylmalate dehydratase large subunit	P54384	44983600	45670900	44822900	50876100	51065700	51681900	46543600	48091000	47117000
sll1471	sll1471	cpcG2	phycobilisome rod-core linker polypeptide	P74625	71959700	71913800	70615500	17360700	17154700	17242500	45176500	42279600	43189900
sll1473	sll1473	sll1473	a part of phytochrome-like sensor histidine kinase gene (disrupted by insertion of IS)	P74623	4455560	4379920	4526990	1201370	1099110	1107830	4009300	4276180	4127490
sll1475	sll1475	hik32	a part of phytochrome-like sensor histidine kinase gene (disrupted by insertion of IS)	P74622	1838590	1867960	2166940	346427	845480	613717	1597470	1820830	1698890
sll1477	sll1477	sll1477	hypothetical protein	P74619	3184710	3287240	3326320	7656320	7478460	7349030	3410900	3495030	3449450
sll1479	sll1479	pgl	6-phosphogluconolactonase	P74618	7259120	6519250	6937130	6583660	6313350	6452360	6585980	6604350	6703270
sll1481	sll1481	sll1481	ABC-transporter membrane fusion protein	P74617	4804810	4780130	4879650	4032500	3807510	4112990	4900220	4824800	4797790
sll1482	sll1482	sll1482	ABC transporter permease protein	P74616	690739	668385	728870	582087	548128	596258	450953	554375	443055
sll1483	sll1483	sll1483	periplasmic protein, similar to transforming growth factor induced protein	P74615	2609740	2913210	2273310	2638120	2629130	2651200	1999360	2130440	2052520
sll1484	sll1484	ndbC	type 2 NADH dehydrogenase	P74614	30288100	30669900	29686300	38252000	38411100	36740000	28408700	29534500	29407700
sll1486	sll1486	sll1486	hypothetical protein	P74612	841572	1096560	1120160	2752470	2346990	2769450	895063	866595	816750
sll1488	sll1488	sll1488	hypothetical protein	P74602	263658	213020	248997	381872	311295	373962	304836	322126	320264
sll1489	sll1489	cpmA	circadian phase modifier CpmA homolog	P74601	918176	921462	893275	958239	1026710	1130200	800494	681413	773591
sll1491	sll1491	sll1491	periplasmic WD-repeat protein	P74598	29114500	28765600	29020600	24179600	24490600	25886400	19537400	18899000	19178700
sll1495	sll1495	sll1495	hypothetical protein	P74590	12886200	12023700	12539800	8725420	8726810	8513330	11514400	11411300	11796500
sll1496	sll1496	sll1496	mannose-1-phosphate guanyltransferase	P74589	9984490	9738220	9555060	10871400	10957600	11672900	10443800	10464200	10425900
sll1498	sll1498	carA	carbamoyl-phosphate synthase small chain	P74587	53333300	53148400	47008200	79074500	82923200	77838400	57962500	55494000	61124500
sll1499	sll1499	glsF	ferredoxin-dependent glutamate synthase	P55038	51400000	51275700	51139700	46178400	44871900	45666700	49749800	50366100	48765500
sll1500	sll1500	sll1500	hypothetical protein	P73003	279595	305823	327111	341587	333826	333171	304333	316241	319506
sll1501	sll1501	cobB	cobyrinic acid a,c-diamide synthase	P73002	734929	729860	886489	791107	860813	875394	776033	770587	749696
sll1502	sll1502	gltB	NADH-dependent glutamate synthase large subunit	P55037	85170900	82581700	82114800	109454000	107123000	107693000	87247100	88246000	87371800
sll1503	sll1503	sll1503	unknown protein	P72998	447786	477521	519246	504118	370426	343994	393097	394544	383783
sll1504	sll1504	sll1504	hypothetical protein	P72997	304899	280082	243580	447589	377483	433639	299404	264795	333190
sll1507	sll1507	sll1507	salt-induced periplasmic protein	P72989	505943	536401	545934	489454	391764	494522	434890	399933	395009
sll1508	sll1508	lpxC	UDP-3-0-acyl N-acetylglcosamine deacetylase	P72988	5629520	5460210	5732030	6150510	6468640	6470400	5707670	5594170	5563090
sll1512	sll1512	sll1512	hypothetical protein	P72979	519104	558684	645688	675299	678024	708032	605281	694728	673313
sll1513	sll1513	ccsA, ycf5	c-type cytochrome synthesis protein	P72978	12153000	11950400	11535900	6557000	6402030	6832780	10319300	9994380	9799370
sll1514	sll1514	hspA	16.6 kDa small heat shock protein, molecular chaperone	P72977	507870	669263	685529	2234910	2222950	2400080	1459820	1244600	1516200
sll1515	sll1515	gifB	glutamine synthetase inactivating factor IF17	P72975	602022	815039	794624	135438	0	188587	1232020	1139710	1211070
sll1516	sll1516	sll1516	hypothetical protein	P72974	1820670	1704790	1912600	2333640	1979440	2045630	1877250	1694350	1699520
sll1520	sll1520	recN	DNA repair protein RecN	P74374	1856230	1788150	1739480	1641530	1874700	1705060	1616820	1702070	1724900
sll1521	sll1521	dfa3	flavoprotein	P74373	21839200	21194900	21612800	21209400	20905100	20447100	22723800	23051800	22533300
sll1524	sll1524	sll1524	hypothetical protein	P74365	2779630	2881970	2899720	2592850	2462680	2527710	2498950	2405850	2408010
sll1525	sll1525	prk	phosphoribulokinase	P37101	96231700	97901200	97503800	52571800	50812300	50644400	97250600	98285000	95411600
sll1526	sll1526	sll1526	hypothetical protein	P74360	20025700	20272800	20196000	18627500	18606100	18813700	19677600	19873400	19984900
sll1527	sll1527	sll1527	unknown protein	P74359	4640080	4880680	4724680	2956410	2912470	3055570	4237650	4229210	4217380
sll1528	sll1528	sll1528	unknown protein	P74358	13396900	13090600	13309900	10153400	10140100	10255900	13770100	13656200	13736000
sll1530	sll1530	sll1530	unknown protein	P74357	33336700	33740400	34880200	24254600	26471200	25876400	37409200	39520600	36581700
sll1531	sll1531	sll1531	unknown protein	P74356	2642980	2994720	3360220	2610330	1993750	2442140	2706750	1694680	2697860
sll1532	sll1532	sll1532	hypothetical protein	P74351	4432760	4387970	4331530	5445290	5719440	5618330	5720160	6072510	5210990
sll1533	sll1533	pilT2	twitching mobility protein	P74349	8459390	8279650	8220600	10361100	9814800	9943030	11838300	11245800	11624500
sll1534	sll1534	sll1534	probable glycosyltransferase	P74348	5113450	5256570	5366400	6112930	6003090	5730400	5602490	5687340	5368300
sll1536	sll1536	moeB	molybdopterin biosynthesis MoeB protein	P74344	79162200	80295300	77799700	67676500	66259600	67941400	83557700	89006000	81935400
sll1537	sll1537	sll1537	similar to mutator MutT protein	P74341	13911000	13823200	14603800	11733200	11169400	11048000	12069300	12351100	11995600
sll1538	sll1538	bgl	similar to beta-hexosaminidase a precursor	P74340	5284960	5815770	5237520	2964810	2717070	3216050	4276170	4765520	4312160
sll1540	sll1540	dpm1	dolichyl-phosphate-mannose synthase	P74336	321191	354159	348996	234210	203588	211911	376663	236682	341869
sll1541	sll1541	sll1541	hypothetical protein	P74334	5195690	5509710	5530270	5854250	5494160	5478220	5598750	5481800	5165420
sll1542	sll1542	sll1542	hypothetical protein	P74675	930748	846652	803773	823207	736529	773947	850026	895592	923320
sll1545	sll1545	gst1	glutathione S-transferase	P74665	25071200	24550900	25214100	25465500	25561700	25820500	27338500	27257100	28400600
sll1546	sll1546	ppx	exopolyphosphatase	P74663	12904000	12238200	12651900	8840830	8464000	8773410	12207800	12235400	12467200
sll1547	sll1547	sll1547	hypothetical protein	P74662	420055	516362	444492	532151	571915	706281	580534	513802	504958
sll1549	sll1549	sll1549	salt-enhanced periplasmic protein	P74656	245195	231591	209043	123754	149133	114122	168992	97502.2	154910
sll1550	sll1550	sll1550	probable porin;major outer membrane protein	P74655	7164350	6735930	7088470	8606580	8736650	8446600	7368860	8308900	8030150
sll1553	sll1553	pheT	phenylalanyl-tRNA synthetase	P74296	58639800	60510500	57375700	50209800	49562600	50722900	63738600	63211800	63758900
sll1555	sll1555	hik42	two-component hybrid sensor and regulator	P74288	6876330	6976220	6572710	6251550	6539300	6203290	6510810	6490860	6534280
sll1556	sll1556	fni	isopentenyl-dephosphate delta-isomerase	P74287	924459	1030350	974939	1052700	1062130	1057230	961090	859286	938230
sll1557	sll1557	sucD	succinyl-CoA synthetase alpha chain	P74286	1358980	1446410	1476080	1035050	1101970	970645	1744820	1760130	1677810
sll1558	sll1558	sll1558	mannose-1-phosphate guanyltransferase	P74285	12168300	12596200	11749100	13352400	13224700	13213100	12178400	12819600	11340400
sll1559	sll1559	sll1559	soluble hydrogenase 42 kD subunit	P74281	78956600	80467600	77537100	86214700	84294600	83847000	77326900	80196500	77762900
sll1561	sll1561	putA	proline oxidase	P74275	36626600	37199700	36849900	42012300	41206600	41379100	39060600	38372800	39732700
sll1563	sll1563	sll1563	unknown protein	P74273	3429610	3124380	3313280	2974260	2941470	3140160	3496630	3360310	3374370
sll1564	sll1564	cimA	putative lyase	P74269	2094540	2142090	2111220	1371280	1354910	1352340	2174250	2108720	2262260
sll1566	sll1566	ggpS	glucosylglycerolphosphate synthase	P74258	12896500	13462000	13169300	18325600	18359900	18290400	16981400	17255000	16580000
sll1568	sll1568	sll1568	fibrillin	P73219	2452870	2585970	2564100	1656910	1685050	1624110	1936090	1906880	1817230
sll1570	sll1570	sll1570	unknown protein	P73217	1029100	1018220	961157	1257270	1218680	1129260	549264	515587	546022
sll1571	sll1571	sll1571	hypothetical protein	P73216	4853350	4545310	4004180	4786140	4399310	4989450	2283680	2285030	2475470
sll1572	sll1572	dnaE	DNA polymerase III alpha subunit [Contains	P74750	1494840	1312880	1445340	960481	1008340	939242	1618050	1676760	1702570
sll1573	sll1573	sll1573	hypothetical protein	P73210	3383390	3226520	3335440	2887820	2678640	2766320	3506760	3536080	3467430
sll1577	sll1577	cpcB	phycocyanin beta subunit	Q54714	1342640000	1326520000	1311630000	601877000	607495000	632196000	1118170000	1127710000	1027170000
sll1578	sll1578	cpcA	phycocyanin alpha subunit	Q54715	479179000	472633000	451429000	353165000	369234000	361175000	375978000	375911000	379818000
sll1579	sll1579	cpcC2	phycobilisome rod linker polypeptide	P73204	1670120000	1661890000	1744870000	697574000	731160000	718341000	1445580000	1451860000	1472290000
sll1580	sll1580	cpcC1	phycobilisome rod linker polypeptide	P73203	1227950000	1139090000	1159880000	565627000	583805000	566363000	1102040000	1142330000	1117270000
sll1581	sll1581	gumB	hypothetical protein	P73198	23877300	23162100	22675300	30316800	30635600	30213700	21963000	21788800	21743200
sll1582	sll1582	sll1582	unknown protein	P73197	3081090	2980570	2995440	3978580	3956090	3821880	2804270	2734990	2848410
sll1583	sll1583	lig	unknown protein	P73196	40225800	42403700	40986000	19248600	18893800	18934600	47631000	47992100	48759700
sll1584	sll1584	sll1584	ferredoxin like protein	P73195	3377770	3256440	3557400	2158580	2080990	2122370	3747010	3782300	3134550
sll1586	sll1586	sll1586	unknown protein	P73871	598279	535451	637724	637087	640537	606229	575329	587404	524636
sll1590	sll1590	hik20	two-component sensor histidine kinase	P73865	178575	162165	228971	243199	264905	175572	225602	163107	191910
sll1592	sll1592	sll1592	two-component response regulator NarL subfamily	P73864	223382	253808	229834	219429	211417	200762	204664	227908	191828
sll1594	sll1594	ndhR	ndhF3 operon transcriptional regulator, LysR family protein	P73862	4963720	4845590	5176340	17596200	17536700	19579400	4288100	4379680	4084700
sll1595	sll1595	kaiC2	circadian clock protein KaiC homolog	P73860	5677170	5767820	5454240	1558620	1616910	1485250	5817030	5572140	5606470
sll1601	sll1601	sll1601	hypothetical protein	P73855	3033790	3209610	3240990	4670820	4444110	4468080	2987520	3167360	3122510
sll1605	sll1605	fabZ	(3R)-hydroxymyristol acyl carrier protein dehydrase	P73848	33084800	32507900	31053100	21926200	23225400	21387500	31136700	31471400	27123500
sll1606	sll1606	sll1606	hypothetical protein	P73847	1125010	1033450	873183	914910	819497	780311	930800	935991	920247
sll1608	sll1608	sll1608	hypothetical protein	P73845	1036860	1071300	1072690	1175620	1069130	1097270	853896	990690	896119
sll1612	sll1612	folC	folylpolyglutamate synthase	P73842	919936	1043340	1046840	941555	991753	956293	965530	981166	1004340
sll1613	sll1613	sll1613	unknown protein	P73841	3866040	4277580	4135900	5401890	4944130	5263610	4502260	4590340	4106120
sll1614	sll1614	pma1	cation-transporting P-type ATPase	P37367	5826870	5739690	5865360	6928020	6918180	6543540	5009610	4929610	5114800
sll1615	sll1615	mnmE	thiophen and furan oxidation protein	P73839	6170530	6108590	6239330	7598040	7295340	7518110	5962140	5932430	6128750
sll1618	sll1618	sll1618	hypothetical protein	P73733	799838	900151	847927	1226420	1221910	1393850	640039	559264	633312
sll1620	sll1620	sll1620	hypothetical protein	P73730	3235400	3396470	2974680	2546610	2797050	3328580	3338140	3683940	3458220
sll1621	sll1621	sll1621	AhpC/TSA family protein	P73728	139564000	138556000	136671000	151772000	145952000	147603000	121166000	122314000	124352000
sll1623	sll1623	sll1623	ABC transporter ATP-binding protein	P73725	1022270	1189710	965279	1065170	1184200	1164120	1124590	868111	1084350
sll1624	sll1624	sll1624	two-component response regulator	P73724	438351	427421	557797	424877	446982	426974	262564	389423	436043
sll1625	sll1625	sdhB	succinate dehydrogenase iron- sulphur protein subunit	P73723	18239100	18358000	17477200	26055700	25650300	25180300	18657500	17631600	19374500
sll1626	sll1626	lexA	LexA repressor	P73722	112556000	117548000	115567000	83758700	83137700	89740800	128524000	129102000	126769000
sll1628	sll1628	sll1628	hypothetical protein	P73719	2763100	2757440	2986220	2710960	2382980	2593860	2745910	2718010	2616240
sll1629	sll1629	cry	bacterial cryptochrome	P77967	1966170	2060390	2050350	1900420	1839690	1785220	2316910	2398010	2398760
sll1632	sll1632	sll1632	hypothetical protein	P73457	624432	753074	761811	704573	747441	722738	781250	726066	775920
sll1633	sll1633	ftsZ	cell division protein FtsZ	P73456	67382300	69522600	68350500	90498500	92492900	91517000	67897700	71551000	70287700
sll1634	sll1634	sll1634	hypothetical protein	P73453	1565670	1479970	1533540	9830780	9944530	10055900	2153480	2222770	2252550
sll1635	sll1635	thyX	Thy1 protein homolog	P73053	10000100	10140400	9800690	7094230	6803730	7715270	11306600	11271400	10603700
sll1636	sll1636	fbp	ferripyochelin binding protein	P73050	2915990	3068600	2876300	1530160	1490130	1706960	2766750	2385560	2568550
sll1638	sll1638	psbQ	hypothetical protein	P73048	13531600	14186300	15067600	9563600	10638600	9566490	11109500	13114300	11438100
sll1639	sll1639	ureD	urease accessory protein D	P73047	2913010	3123120	3115160	2403840	2175940	2279130	2637140	2783030	2662330
sll1640	sll1640	sll1640	hypothetical protein	P73046	11145300	11202300	10971600	8711750	8235570	8115340	11681400	11747600	10845600
sll1641	sll1641	gad	glutamate decarboxylase	P73043	13642100	13684900	13038100	16959200	16830200	17181400	13132200	12649600	12983100
sll1643	sll1643	sll1643	hypothetical protein	P73038	222608	201534	233970	255984	232558	250036	313580	187139	236380
sll1647	sll1647	sll1647	probable phosphinothricin N-acetyltransferase	P73034	590881	575414	458431	440028	444571	424887	441157	449501	424525
sll1651	sll1651	sll1651	hypothetical protein		1000040	929613	813079	968964	1064290	869073	857193	785334	901021
sll1652	sll1652	sll1652	hypothetical protein	P72819	462069	422933	371475	421948	381611	374737	416180	435318	373777
sll1653	sll1653	menG	2-phytyl-1,4-benzoquinone methyltransferase	P72818	3277070	3137900	3787180	1920940	1901350	1640310	3822260	3748550	3435920
sll1654	sll1654	sll1654	hypothetical protein	P72817	18920700	18038800	17675200	6718410	6745800	6636540	17763200	16381600	16226000
sll1655	sll1655	birA	similar to biotin [acetyl-CoA-carboxylase] ligase	P72816	439422	379607	483053	504326	482635	537662	459760	472810	477985
sll1656	sll1656	sll1656	hypothetical protein	P72815	4766050	4464350	3835270	1852600	1890050	2166720	3554620	3608770	3701140
sll1658	sll1658	sll1658	hypothetical protein	P72812	1261850	1470090	1542650	2258630	2047540	2065950	1892660	1810200	1933210
sll1659	sll1659	cofH	hypothetical protein	P72811	1672970	1805920	1743890	1861370	1861240	1708220	1578080	1508450	1457320
sll1660	sll1660	sll1660	hypothetical protein	P72810	280138	269645	285950	437084	475504	447137	241258	245540	223694
sll1662	sll1662	pheA	probable prephenate dehydratase	P72808	2299540	2160370	2113720	1697430	1459260	1557970	2322290	2338510	2479830
sll1663	sll1663	sll1663	phycocyanin alpha phycocyanobilin lyase related protein	P72807	2844080	2742260	3009190	2826350	2883860	2788290	2621520	2528800	2523040
sll1664	sll1664	sll1664	probable glycosyl transferase	P72806	1716680	1788890	1705690	1390670	1461130	1201750	1414490	1412660	1570910
sll1665	sll1665	sll1665	unknown protein	P72805	25096800	24322600	25113100	25754100	23175800	24395200	22441300	22051900	21413400
sll1666	sll1666	dnaJ	DnaJ-like protein	P72803	595070	589543	655789	1287710	1338570	1224480	594896	744956	737277
sll1667	sll1667	mom72	periplasmic protein, similar to mitochondrial outer membrane 72K protein	P72802	5525380	5406700	5481890	5223100	5075890	5179780	6524630	6525760	6537460
sll1669	sll1669	aroK	shikimate kinase	P72796	1655840	1325070	1332190	1511090	1397830	1417470	1219750	1270130	1233220
sll1670	sll1670	hrcA	heat-inducible transcription repressor HrcA homolog	P72795	171557	126575	158478	64724.3	85233.1	76840.3	144052	74863.3	81264.8
sll1672	sll1672	hik12	two-component hybrid sensor and regulator	P72791	4232240	4066260	4193360	5539440	5265490	5427610	3479680	3642000	3713840
sll1673	sll1673	sll1673	two-component response regulator	P72790	6308980	6770330	6261360	7841410	7570310	7384930	5692350	5786570	5926180
sll1675	sll1675	sll1675	hypothetical protein	P72786	8211680	7440230	8389870	2150110	6274490	5919790	11137700	11183800	8263480
sll1676	sll1676	malQ	4-alpha-glucanotransferase	P72785	15526600	15655400	15447400	25387900	24732800	24421300	16391400	15477000	15101400
sll1679	sll1679	hhoA	periplasmic protease HhoA	P72780	20825400	19989600	20198300	31432400	29658500	31597100	20049300	19996100	20160900
sll1680	sll1680	sll1680	hypothetical protein	P72779	18260800	19764300	18730500	24652700	26702900	26215800	19480800	20821600	19853700
sll1681	sll1681	sll1681	unknown protein	P72778	651244	719768	689507	695913	708053	850314	644218	563758	652914
sll1682	sll1682	sll1682	alanine dehydrogenase	P72775	18218100	18736000	19605300	16345400	16539400	16050100	16609000	15925000	16697800
sll1683	sll1683	cad	lysine decarboxylase	P72774	691666	771429	752408	768505	724398	725918	746360	837283	765798
sll1686	sll1686	sll1686	hypothetical protein	P72766	537640	559429	481755	455267	412515	536920	638896	643010	664165
sll1687	sll1687	hik17	unknown protein	P73713	2858120	2795210	2811430	4697170	4770030	4644000	2828210	2805990	2884100
sll1688	sll1688	thrC	threonine synthase	P73711	13862400	13707300	13748700	10999600	10974100	11083000	11787900	11787000	11994600
sll1691	sll1691	sll1691	hypothetical protein	P73708	251131	251915	82831.1	273741	361083	331763	193263	212840	195998
sll1693	sll1693	sll1693	hypothetical protein	P73705	6801940	6571370	6509870	4944010	4524570	5367230	6514140	6653820	6533990
sll1694	sll1694	pilA1	pilin polypeptide PilA1	P73704	1320530000	1339040000	1334830000	1576910000	1469060000	1406350000	1323490000	1362400000	1330520000
sll1695	sll1695	pilA2	pilin polypeptide PilA2	P73703	182914	57833.8	59804.4	0	0	0	210264	180970	131306
sll1696	sll1696	sll1696	hypothetical protein	P73702	2921070	3208310	3050680	3828090	3524430	3265960	3748690	3677440	3596450
sll1697	sll1697	sll1697	hypothetical protein	P73695	355937	428475	361089	436725	453054	450409	417933	405870	457536
sll1699	sll1699	sll1699	oligopeptide-binding protein of oligopeptide ABC transporter	P73693	6338270	6284780	6254350	10136100	9896860	9922570	6364170	6333030	6465900
sll1702	sll1702	ycf51	hypothetical protein YCF51	P73690	2626230	2412820	2487970	2341360	2414680	2195790	2386270	2355580	2552460
sll1703	sll1703	sppA	protease IV	P73689	1922090	1946590	1921590	2106210	2053670	2081950	1789750	1664410	1893260
sll1704	sll1704	csgA	probable short chain dehydrogenase	P73688	1077350	1100570	1114970	1313710	1422200	1197250	1294880	1327010	1216390
sll1708	sll1708	sll1708	two-component response regulator NarL subfamily	P73686	1135180	1137810	1102510	1382840	1190470	1402920	1287760	1223050	1241670
sll1709	sll1709	gdh	3-ketoacyl-acyl carrier protein reductase	P73684	5675820	6757830	6733300	5849050	5676620	6156070	6113730	6752260	6827790
sll1712	sll1712	hup	DNA binding protein HU	P73418	341702000	326989000	335240000	216488000	218415000	213779000	308377000	318072000	317425000
sll1713	sll1713	hisC	histidinol-phosphate aminotransferase	P73417	2554480	2392420	2677130	2351850	2277400	2344720	2485010	2741320	2566090
sll1714	sll1714	sll1714	unknown protein	P73416	193179	256579	255603	471962	421348	427701	238148	233230	175961
sll1721	sll1721	pdhB	pyruvate dehydrogenase E1 component, beta subunit	P73405	19968900	19640500	19344800	12625200	12870800	13016900	18659900	18208800	18121600
sll1730	sll1730	sll1730	unknown protein	P73396	811415	876763	881173	674533	678870	573602	921422	864302	1001940
sll1733	sll1733	ndhD3	NADH dehydrogenase subunit 4 (involved in low CO2-inducible, high affinity CO2 uptake)	P73394	1609560	1887900	1980100	9207380	8036830	8409390	626129	687492	692610
sll1734	sll1734	cupA	protein involved in low CO2-inducible, high affinity CO2 uptake	P73393	17377800	17220800	17029600	52621100	51772500	49036600	11776900	12048200	11674200
sll1735	sll1735	sll1735	hypothetical protein	P73392	2570740	2901570	2868050	7981360	8362630	8407030	1671870	1673860	1762010
sll1737	sll1737	ycf60	hypothetical protein YCF60	P73387	1306390	1070380	1234200	840858	668061	796333	485771	575430	440222
sll1739	sll1739	sll1739	unknown protein	P73385	8846290	8382820	8911680	7789650	7442430	7595300	8903620	9447410	9097180
sll1740	sll1740	rpl19	50S ribosomal protein L19	P36239	19174200	18771200	19232200	8592690	8017390	8494760	27451800	26784500	26159900
sll1742	sll1742	nusG	transcription antitermination protein NusG	P36265	19768400	19345300	19414400	12867200	11963700	12593000	24161800	24120400	22913300
sll1743	sll1743	rpl11	50S ribosomal protein L11	P36237	263434000	244889000	235761000	97604700	98193600	95504600	318865000	325007000	319639000
sll1744	sll1744	rpl1	50S ribosomal protein L1	P36236	87331200	87217700	89601800	50948300	50113100	48365100	102322000	106364000	106365000
sll1745	sll1745	rpl10	50S ribosomal protein L10	P23350	7150720	6919630	6893460	4146140	4008430	3872580	6519080	6930800	7132900
sll1746	sll1746	rpl12	50S ribosomal protein L12	P23349	26791500	27527300	25818100	17832700	17033200	17440900	23380800	24052100	24774400
sll1747	sll1747	aroC	chorismate synthase	P23353	51065100	52299900	51169800	39944900	40639200	42119500	53532200	51153100	52078900
sll1750	sll1750	ureC	urease alpha subunit	P73061	86594100	88559900	90526700	108588000	112232000	111993000	104660000	105978000	102880000
sll1752	sll1752	sll1752	hypothetical protein	P73054	2191540	2383220	2332070	1769040	1601010	1706340	2320580	2307640	2398700
sll1757	sll1757	sll1757	hypothetical protein	P73652	4859050	4614830	4870550	4585220	4504200	4846460	3291580	3348080	3757200
sll1758	sll1758	glmM	MrsA protein homolog	P73648	2558250	2575070	2442980	1885280	2043140	1956810	2109060	2033060	1986070
sll1760	sll1760	thrB	homoserine kinase	P73646	10742900	11780000	11225600	6360340	7451140	8021180	11607800	13208100	12436800
sll1761	sll1761	sll1761	unknown protein	P73645	332410	302844	332577	299224	381192	251104	349690	291836	302788
sll1762	sll1762	sll1762	periplasmic protein, putative polar amino acid transport system substrate-binding protein	P73643	86815400	90951700	90499400	99104600	96556000	95676300	85233300	82710900	83578600
sll1763	sll1763	sll1763	unknown protein	P73642	494621	514553	454145	581000	594406	752197	566851	427108	581403
sll1764	sll1764	sll1764	unknown protein	P73641	3073420	3165760	3392920	4249480	3693360	3829060	3401100	3441560	3337000
sll1766	sll1766	sll1766	hypothetical protein	P73639	2750350	2997170	2904120	3042940	3268470	3175530	2920300	3253650	3032960
sll1767	sll1767	rps6	30S ribosomal protein S6	P73636	12816700	13712000	12909900	6171300	5395100	5159930	14072500	14281500	13874500
sll1769	sll1769	sll1769	hypothetical protein	P73628	1994810	1515390	2153920	4774150	4607360	4982520	1577970	1519790	1590100
sll1770	sll1770	spkI	serine/threonine protein kinase	P73627	523032	506581	506844	874423	738279	847933	649893	612887	524230
sll1771	sll1771	pphA	protein serin-threonin phosphatase	P73626	31569900	31886600	33356000	28677300	28761600	29597000	33737400	34800000	32410700
sll1772	sll1772	mutS	DNA mismatch repair protein MutS	P73625	2498510	2557860	2567260	1992910	2088370	2065450	2681100	2738950	2569940
sll1773	sll1773	sll1773	hypothetical protein	P73623	4546340	4713860	4225640	6076140	6345210	6015280	4861540	4992120	4847370
sll1775	sll1775	sll1775	hypothetical protein	P73619	32392400	33344900	32651100	31907100	31731600	32684500	34619900	34498400	34673300
sll1776	sll1776	deoC	deoxyribose-phosphate aldolase	P73618	1571600	1626780	1486720	1491320	1531290	1660950	1704100	1675430	1729260
sll1783	sll1783	sll1783	hypothetical protein (monooxygenase)	P73602	23475800	21599700	20672000	20698300	22304300	20194700	23904900	23942000	24385500
sll1784	sll1784	sll1784	periplasmic protein, function unknown	P73601	92648000	96563000	93567400	117423000	111108000	118285000	101534000	106254000	99008800
sll1785	sll1785	cucA	periplasmic protein, function unknown	P73600	80787300	76799300	79294300	125149000	130257000	131560000	103798000	98881600	98191000
sll1786	sll1786	tatD	putative deoxyribonuclease, tatD homolog	P73335	11843800	12225200	11727700	7830400	7618050	6852030	11941600	12415400	12097600
sll1787	sll1787	rpoB	RNA polymerase beta subunit	P77965	124947000	123775000	123654000	94047600	92143700	94359100	119687000	120841000	122646000
sll1789	sll1789	rpoC2	RNA polymerase beta prime subunit	P73334	130975000	130760000	129403000	98328800	98373300	99014300	128868000	128747000	128835000
sll1792	sll1792	sll1792	putative transposase [ISY802a: 852462 - 853369]	P73332	0	0	16525900	17048200	18458800	17612700	17274700	17648800	0
sll1796	sll1796	petJ	cytochrome c553	P46445	0	0	0	182971	150157	236734	0	0	0
sll1799	sll1799	rpl3	50S ribosomal protein L3	P73320	154374000	159851000	162552000	50766300	50005500	50924900	188124000	194103000	190819000
sll1800	sll1800	rpl4	50S ribosomal protein L4	P73319	38244300	38939700	38414400	19164100	19852800	19718400	39332200	40603300	41973900
sll1801	sll1801	rpl23	50S ribosomal protein L23	P73318	29550200	30294100	28635400	5609280	5973680	6171340	29202200	33391400	28211400
sll1802	sll1802	rpl2	50S ribosomal protein L2	P73317	213122000	201255000	210950000	85661000	86927400	82315300	203674000	203603000	213494000
sll1803	sll1803	rpl22	50S ribosomal protein L22	P73315	11737500	11539800	11893700	2877170	3088140	3008020	14642700	14353600	14163400
sll1804	sll1804	rps3	30S ribosomal protein S3	P73314	33819700	35978800	34849300	28155200	29483800	26378200	36739000	36270200	36955200
sll1805	sll1805	rpl16	50S ribosomal protein L16	P73313	3855240	3880580	4040520	1550290	1542070	1572070	4825680	4365610	4800050
sll1806	sll1806	rpl14	50S ribosomal protein L14	P73310	82778500	80569800	75724800	42465900	45174400	42929800	80540400	81301000	80282100
sll1807	sll1807	rpl24	50S ribosomal protein L24	P73309	80879700	83523400	76346500	21560300	22643700	22315700	95363400	102929000	99432700
sll1808	sll1808	rpl5	50S ribosomal protein L5	P73308	16983600	16873100	17265000	8339780	8557460	9177150	18484700	18703600	17571300
sll1809	sll1809	rps8	30S ribosomal protein S8	P73307	112890000	107071000	100750000	41219000	40683200	40528200	118346000	114223000	118909000
sll1810	sll1810	rpl6	50S ribosomal protein L6	P73306	29808200	29989600	29010100	10666900	10791400	10116900	40444500	39616500	41705900
sll1811	sll1811	rpl18	50S ribosomal protein L18	P73305	17033400	20899000	19765700	9907900	9338480	8373370	30353700	28918400	25890300
sll1812	sll1812	rps5	30S ribosomal protein S5	P73304	230347000	233021000	229649000	108951000	108362000	109096000	216470000	221202000	222401000
sll1813	sll1813	rpl15	50S ribosomal protein L15	P73303	274194000	283234000	267342000	79161000	75358900	73823200	331645000	321823000	333120000
sll1814	sll1814	secY	preprotein translocase SecY subunit	P77964	32057300	31256700	31781900	17794200	18846900	20391000	25071000	23525600	25517300
sll1815	sll1815	adk	adenylate kinase	P73302	19148900	18741100	18965000	11548600	11031900	11959100	18253400	19375600	17635500
sll1816	sll1816	rps13	30S ribosomal protein S13	P73299	148114000	152935000	155296000	69585700	68338600	69937900	185178000	191753000	184122000
sll1817	sll1817	rps11	30S ribosomal protein S11	P73298	34854300	33493200	33394800	18806700	17726600	17603900	40416000	41420500	41207000
sll1818	sll1818	rpoA	RNA polymerase alpha subunit	P73297	126123000	126275000	124488000	94058200	91338000	90956800	120362000	119382000	123872000
sll1819	sll1819	rpl17	50S ribosomal protein L17	P73296	26313900	24733300	27127700	10713700	11307300	11793500	43424000	44291600	45535600
sll1820	sll1820	truA	tRNA pseudouridine synthase 1	P73295	1130210	955512	1059980	396009	381006	391235	1268760	1143520	1173640
sll1821	sll1821	rpl13	50S ribosomal protein L13	P73294	57471200	57003300	56253600	19621300	20289700	19323000	80737500	76485200	78390100
sll1822	sll1822	rps9	30S ribosomal protein S9	P73293	240461000	223145000	235964000	126334000	128653000	122459000	227989000	223384000	247338000
sll1823	sll1823	purA	adenylosuccinate synthetase	P73290	56268300	56103800	55323400	55879000	55043200	56246400	62497500	59799600	60197700
sll1824	sll1824	rpl25	50S ribosomal protein L25	P73289	7297770	6778490	6386380	4673370	4542970	4732140	8361310	8092960	8602680
sll1825	sll1825	sll1825	hypothetical protein	P73288	17484100	18561100	18278900	37483200	39068100	35358600	18699600	18494500	18735600
sll1830	sll1830	sll1830	unknown protein	P73120	34931700	34360900	34277700	29969100	29117300	28984100	28840600	30446100	30389700
sll1831	sll1831	glcF	glycolate oxidase subunit, (Fe-S)protein	P73119	4794610	4874330	4689950	5092540	5424840	5020600	5637170	5550810	5320050
sll1833	sll1833	ftsI	penicillin-binding protein	P73117	2491120	2487900	2558080	1859800	1940160	1923220	2516280	2557090	2457880
sll1835	sll1835	sll1835	periplasmic protein, function unknown	P73111	88975400	92727000	95155800	91837100	99191300	92730400	84558900	78024100	82566100
sll1837	sll1837	sll1837	periplasmic protein, function unknown	P73107	71085300	72098500	74301100	132706000	133357000	127528000	60660700	62443700	62835700
sll1841	sll1841	odhB	pyruvate dehydrogenase dihydrolipoamide acetyltransferase component (E2)	P74510	111156000	104420000	107155000	79663200	77170300	78803300	121802000	121757000	118845000
sll1848	sll1848	sll1848	putative acyltransferas	P74498	1526610	1354010	1582100	994762	936661	1097790	1719200	1820410	1706340
sll1852	sll1852	ndk	nucleoside diphosphate kinase	P74494	10071200	9906080	9438390	11810700	11662500	12176700	9698590	9268880	9162170
sll1853	sll1853	sll1853	unknown protein	P74493	300895	435127	365510	295867	226690	237976	388809	426944	352702
sll1854	sll1854	xthA	exodeoxyribonuclease III	P74492	5070520	5334100	5198920	4876350	4639600	4599510	4858470	5139490	4953980
sll1858	sll1858	sll1858	unknown protein	P74489	363370	413947	479549	158543	184136	244339	533495	501464	530216
sll1862	sll1862	sll1862	unknown protein	P74486	2625570	2869480	2741370	836623	826822	668180	4616600	4400940	4236280
sll1863	sll1863	sll1863	unknown protein	P74485	619206	601334	638607	363221	418588	307645	1075060	1101980	1025310
sll1864	sll1864	sll1864	probable chloride channel protein	P74477	666688	601179	675619	665248	609956	629386	759267	623276	746011
sll1865	sll1865	prfB	peptide chain release factor 2	P74476	4459020	4431370	4573610	3194480	3212810	2964110	4274790	4414300	4613750
sll1866	sll1866	sll1866	hypothetical protein	P74144	898339	874701	910195	825987	749823	746829	879271	819872	860107
sll1867	sll1867;slr1311	psbA3	photosystem II D1 protein	P16033	805699000	806319000	813794000	394564000	403057000	430455000	635236000	653604000	559858000
sll1868	sll1868	dnaG	DNA primase	P74143	343625	282546	320975	386918	353400	316836	464594	465399	444013
sll1869	sll1869	cbaB	probable dioxygenase, Rieske iron-sulfur component	P74141	2829950	2983330	2847200	2473400	2351410	2529890	2834270	2727060	2807610
sll1870	sll1870	sll1870	ATP-binding protein of ABC transporter	P74140	1171790	1243820	1301720	745364	897810	812559	1052400	1131780	1078590
sll1871	sll1871	hik6	two-component system sensory histidine kinase	P74137	4326400	4493850	4369590	5011390	4881520	4925430	4548820	4310020	4263790
sll1872	sll1872	lytR	transcriptional regulator	P74136	6118210	5838940	5743820	4660530	4681350	4756650	5126750	5195820	5368740
sll1873	sll1873	sll1873	unknown protein	P74135	246129000	250681000	239418000	37691200	37008400	44647200	278189000	270149000	293100000
sll1874	sll1874	chlAII,acsF2	hypothetical protein (magnesium-protoporphyrin IX monomethyl ester cyclase)	P74134	621212	639183	690721	5417140	5235390	4286250	515564	506226	618226
sll1878	sll1878	sll1878	iron(III)-transport ATP-binding protein	P74127	2543550	2406470	2406570	1400950	1586350	1518080	1787090	1837700	1756580
sll1879	sll1879	ycf55	two-component response regulator	P74126	3348270	3430920	3008700	2490670	2662640	2639480	3202170	3165180	3236470
sll1880	sll1880	sll1880	hypothetical protein	P74125	4196250	4303900	4572940	3789410	4144830	4290940	4601680	4638660	5003640
sll1883	sll1883	argJ	arginine biosynthesis bifunctional protein ArgJ	P74122	17646400	17913600	17339800	21486400	21481500	21590700	17496500	17300300	17851600
sll1884	sll1884	sll1884	hypothetical protein	P74121	1603180	1565040	1404680	1681680	1733820	1861960	2418820	2155550	2282370
sll1885	sll1885	sll1885	unknown protein	P74119	6100890	6277070	5622660	10876400	11490300	10822700	6073250	5848890	5833430
sll1886	sll1886	sll1886	hypothetical protein	P74118	819861	867778	827755	1083170	1044140	1102160	809759	803504	829970
sll1888	sll1888	hik5	two-component sensor histidine kinase	P74115	7180150	7054810	7006360	8446920	8268340	7873200	6620560	6465590	6413220
sll1891	sll1891	sll1891	unknown protein	P74109	118195000	119801000	124598000	187551000	192901000	222503000	123675000	118519000	113322000
sll1892	sll1892	sll1892	unknown protein	P74107	44443000	46294200	48590400	59306200	60582200	63882000	42902500	51121800	43480300
sll1893	sll1893	hisF	cyclase	P74106	2418540	2574360	2359450	1820770	1710510	1768710	2229120	2152670	2192380
sll1894	sll1894	ribA	riboflavin biosynthesis protein RibA	P74104	5570870	5883400	5776940	5054560	5008340	5006130	6080700	5941430	6149430
sll1895	sll1895	sll1895	hypothetical protein	P74101	9019620	8600210	8668480	13166800	13472400	12979300	9337810	9844180	9501820
sll1897	sll1897	sll1897	hypothetical protein	P74098	282835	268401	365637	232360	278331	245145	264216	263015	286346
sll1900	sll1900	act	acetyltransferase	Q79EF3	1817610	1831940	1989510	2548210	2575200	2662190	1838660	1686920	1835990
sll1902	sll1902	sll1902	hypothetical protein	P73835	909229	978484	916531	808089	761408	748667	1129060	1099980	1145710
sll1905	sll1905	hik19	two-component hybrid sensor and regulator	P73828	3097660	3206980	3046890	3138770	2942010	3031030	3337900	3302260	3189090
sll1906	sll1906	sll1906	hypothetical protein	P73827	1234600	1443180	1565230	1399420	1993530	1335200	1301410	1322620	988000
sll1908	sll1908	serA	D-3-phosphoglycerate dehydrogenase	P73821	180532000	178547000	180310000	157340000	152638000	156817000	178723000	176371000	182439000
sll1909	sll1909	prmA	probable methyltransferase	P73820	5616780	5669040	5467610	3791920	3653620	3826490	5558220	5535060	5382080
sll1910	sll1910	zam	protein conferring resistance to acetazolamide Zam	Q46363	19958000	20250800	20021000	14593500	14819600	14700800	19912900	19909200	20041400
sll1911	sll1911	sll1911	hypothetical protein	P73253	3267310	3238590	3213360	2034340	1906560	1981430	5524830	5017340	5056470
sll1913	sll1913	sll1913	hypothetical protein	P73250	3197490	3208330	3206650	3563280	3586730	3549360	3238430	3265790	3226240
sll1915	sll1915	sll1915	hypothetical protein	P73247	328104	390751	404637	349212	0	369350	501935	502892	491328
sll1917	sll1917	hemN	coproporphyrinogen III oxidase, anaerobic (oxygen-independent)	P73245	188561	324630	169245	177012	171046	197357	271795	227911	206424
sll1920	sll1920	pacS	copper-transporting P-type ATPase PacS	P73241	6958340	6854180	6959390	6725350	6725590	6628940	6755540	6679230	6654900
sll1921	sll1921	sll1921	hypothetical protein	P73240	596219	611404	585850	276658	194979	160532	787642	766579	771506
sll1924	sll1924	sycrp2	cAMP receptor protein sycrp1 homolog	P73234	2969490	3022360	3028550	1634490	1659500	1593150	2900360	2803440	2920650
sll1925	sll1925	sll1925	hypothetical protein	P73223	428391	478869	437092	233371	218288	283519	297117	232605	229654
sll1927	sll1927	sll1927	ABC transporter ATP-binding protein	P73220	3654430	3480430	3687320	3924890	4166340	4278710	3981480	4037670	3811110
sll1929	sll1929	comE	competence protein ComE	P73100	153643	153321	151887	167729	169479	208271	228487	188588	197170
sll1931	sll1931	glyA	serine hydroxymethyltransferase	P77962	56547000	54455100	58561800	48096300	46452500	44889100	56114000	56226500	54959600
sll1932	sll1932	dnaK	DnaK protein	P73098	36001500	36842200	37560700	29811400	28637600	29749500	38043000	38795300	37763200
sll1933	sll1933	dnaJ	DnaJ protein, heat shock protein 40, molecular chaperone	P73097	1248150	1141190	1124560	1398960	1399680	1394570	1048620	1205280	1258130
sll1934	sll1934	sll1934	hypothetical protein	P73095	1285120	1451260	1427300	1950390	1907310	1931580	1826270	1659430	1851350
sll1937	sll1937	fur	ferric uptake regulation protein	P73084	577426	549907	692029	349057	345309	367078	571706	514845	523004
sll1938	sll1938	sll1938	hypothetical protein	P73083	2880350	2796910	2865110	3881420	3918980	3918290	3362760	3411910	3425750
sll1939	sll1939	sll1939	unknown protein	P73081	323183	338424	326208	253310	153036	207500	519283	512140	489459
sll1940	sll1940	sll1940	hypothetical protein	P73080	18306300	18539500	18458400	20675600	20319300	20049600	18765800	18481000	18649300
sll1941	sll1941	gyrA	DNA gyrase A subunit	P73077	4076450	4122500	4316030	1834620	1828680	1734710	4294780	4270490	4300470
sll1942	sll1942	sll1942	unknown protein	P73076	2440180	2397710	2846330	2323370	1870700	1906770	2492650	2287760	2104940
sll1945	sll1945	dxs	1-deoxyxylulose-5-phosphate synthase	P73067	22736700	24331900	22809200	15670200	15552700	15327600	27084300	26037900	25670300
sll1946	sll1946	sll1946	hypothetical protein	P73065	2207710	2097220	2035830	1869830	1930920	1704640	2071400	2030960	1915140
sll1949	sll1949	sll1949	unknown protein	P73819	13994000	13969400	15297500	14211800	14204600	14301700	14171000	13008000	13126600
sll1950	sll1950	sll1950	unknown protein	P73818	2353330	2454390	2369370	1431040	1603700	1588750	2650690	2390740	2571090
sll1951	sll1951	hlyA	unknown protein	P73817	106630000	103948000	98521200	195857000	194909000	192062000	83317200	86076500	83050000
sll1956	sll1956	sll1956	hypothetical protein	P73813	4725760	4254740	4580710	6144300	6184070	6110620	5020840	5002800	4766000
sll1957	sll1957	arsA	transcriptional regulator	P73808	810704	733387	876098	369403	398569	399552	1114630	999335	1028840
sll1958	sll1958	hisC	histidinol phosphate aminotransferase	P73807	4199790	4497360	4405400	3657720	3907040	3541050	4484690	4196360	4683670
sll1959	sll1959	suhB	probable inositol monophosphatase	P73806	2488480	2375580	2370800	2037900	1911040	1917630	2450640	2510990	2382950
sll1961	sll1961	plmA	hypothetical protein (GntR family transcriptional regulator)	P73804	10806000	11288900	10690900	11320500	11639800	11646900	10714100	10943800	10560900
sll1967	sll1967	sll1967	probable RNA methyltransferase	P73374	13754600	13766900	13502000	14067300	14132300	14030800	15267400	14654300	14392600
sll1969	sll1969	sll1969	hypothetical protein	P73372	187621	133076	198110	353241	322833	351114	132795	0	182881
sll1971	sll1971	sll1971	probable hexosyltransferase	P73369	4735990	4663950	4740610	4632300	4807260	5269620	5050150	4908410	4850770
sll1973	sll1973	plsY	hypothetical protein	P73933	947751	1186120	1167590	682486	767915	874241	0	797020	881318
sll1979	sll1979	sll1979	hypothetical protein	P73921	2263360	2132200	2764840	3706080	3569110	3321370	2985230	2944690	3055310
sll1980	sll1980	trxA	thiol:disulfide interchange protein TrxA	P73920	6029970	6753560	6668190	7678080	8249290	7844350	7640820	7734220	7476500
sll1981	sll1981	ilvB	acetolactate synthase	P73918	19212500	19145900	18215000	28071900	27327300	27863200	20128600	21145100	19775700
sll1987	sll1987	cpx, katG	catalase peroxidase	P73911	58411900	59098900	59743300	34409700	34389700	34423200	60622100	63153000	59947700
sll1988	sll1988	hsp33	33 kDa chaperonin	P73910	2988590	3001710	3038230	2916520	2846240	2802360	2325980	2265060	2315790
sll1994	sll1994	hemB	porphobilinogen synthase (5-aminolevulinate dehydratase)	P77969	25046900	24628100	24859400	12411300	12181300	11933200	26730000	24796700	27053400
sll1995	sll1995	sll1995	hypothetical protein	P73996	1006580	1088570	1040740	1311340	1378220	1294020	1121060	1107900	1105420
sll2001	sll2001	pepA	leucine aminopeptidase	P73971	39131400	37416900	38143800	41894000	42063000	42049700	37635100	38684300	38287600
sll2002	sll2002	sll2002	hypothetical protein	P73680	4476290	4673530	4316430	3058030	2578270	2986900	4262200	4098180	4012340
sll2003	sll2003	sll2003	hypothetical protein	P73678	1243820	1343520	1338870	1440260	1380610	1345420	982046	1039690	933239
sll2005	sll2005	gyrB	DNA gyrase B subunit [Contains	P77966	43850200	44374500	41443200	30717500	30760700	30899000	43251600	43192100	42713100
sll2008	sll2008	sll2008	processing protease	P73670	1376360	1288260	1435660	2427230	2344850	2400320	1303150	1251450	1293740
sll2009	sll2009	sll2009	processing protease	P73669	10332900	9805730	8689720	16825100	16644600	17305200	9352360	8849680	9689350
sll2010	sll2010	murD	UDP-N-acetylmuramoylalanine--D-glutamate ligase	P73668	16769500	15461700	15654500	10745000	10672700	11559600	16665200	16116800	16364600
sll2011	sll2011	queE	hypothetical protein	P73667	1080810	1100880	1192540	1188400	850663	1097010	1042610	1017840	1116190
sll2013	sll2013	sll2013	hypothetical protein	P73665	760850	894550	923003	127127	166459	0	871064	701238	747831
sll2014	sll2014	sfsA	sugar fermentation stimulation protein	P73664	6768840	6846520	6300870	4160900	3653290	4635730	6635440	6493530	6755750
sll2015	sll2015	sll2015	hypothetical protein	P73663	385805	410830	459348	600829	605801	658475	482385	504684	445960
sll5033	sll5033	sll5033	hypothetical protein	Q6ZEU7	1767620	1847560	1749160	1696570	1278060	1458730	1782400	1801500	1647480
sll5034	sll5034	sll5034	hypothetical protein	Q6ZEU6	6311330	6215650	6352420	7741220	7796760	7344400	8101360	8356580	8303040
sll5035	sll5035	sll5035	transcriptional regulatory protein ArsR family	Q6ZEU5	883623	860457	749390	1107670	1072250	1170110	773592	745426	698401
sll5036	sll5036	sll5036	sulfide-quinone reductase	Q6ZEU4	493334	488242	546670	351660	359360	358784	363374	401719	503238
sll5042	sll5042	sll5042	probable sulfotransferase	Q6ZET8	1988860	1906510	2073770	2358990	2358720	2497980	2096000	2186810	2274810
sll5043	sll5043	sll5043	probable glycosyltransferase	Q6ZET7	311132	587670	409329	670258	657927	706461	384978	619290	399753
sll5048	sll5048	sll5048	probable glycosyltransferase	Q6ZET2	4580830	4887650	4909000	5973220	5268790	5675900	5241230	5280210	5407020
sll5050	sll5050	sll5050	probable glycosyltransferase	Q6ZET0	1039780	1057340	936044	1958930	1806150	1728060	910523	871223	809828
sll5052	sll5052	sll5052	similar to exopolysaccharide export protein	Q6ZES8	1557610	1495950	1412330	2231480	2290060	2251860	1223840	1270220	1227950
sll5059	sll5059	hik45, crr43	two-component response regulator	Q6ZES1	1484790	1511560	1514550	2145870	2175650	2087150	1437610	1295520	1203780
sll5060	sll5060	hik49, chy44	two-component hybrid sensor & regulator	Q6ZES0	894391	929206	958794	1634810	1582880	1531400	1040650	959663	1004350
sll5066	sll5066	sll5066	probable plasmid partitioning protein, ParA family	Q6ZER4	3197330	3313680	3258440	3100310	3225240	2939510	3779610	3537720	3979430
sll5075	sll5075	sll5075	hypothetical protein	Q6ZEQ5	4256520	4476020	4151750	8079790	8407440	8200000	4310840	4424970	4565320
sll5076	sll5076	sll5076	hypothetical protein	Q6ZEQ4	611165	655513	583211	522277	552854	510368	399726	473318	472347
sll5079	sll5079	sll5079	probable short chain dehydrogenase	Q6ZEQ1	6736840	6811930	6608910	9071820	9110730	9318960	5784850	5766670	5797570
sll5080	sll5080	sll5080	non-heme chloroperoxidase	Q6ZEQ0	24072400	23754600	23516400	31008900	30766300	31563900	21544800	23003100	21995300
sll5081	sll5081	sll5081	hypothetical protein	Q6ZEP9	1645490	1632610	1744830	2217630	1974630	2005400	1078160	1027140	1245140
sll5097	sll5097	sll5097	hypothetical protein	Q6ZEN3	225872	185496	169579	426683	399197	400890	173740	195646	194836
sll5104	sll5104;slr6037	arsI1	arsenate reductase	Q6ZEM6	1298600	1327380	1397610	2112370	2072020	1956740	904444	850519	931662
sll6010	sll6010;sll6069	sll6010	unknown protein	Q6YRT5	124881	167185	159124	1402490	1185810	1328870	35747.6	110841	0
sll6017	sll6017;sll6076	sll6017	hypothetical protein	Q6YRS8	3092890	2973040	2652010	6610480	7108130	6632700	2928440	2833230	2616570
sll6036	sll6036;slr5105	sll6036	chromosome partitioning protein, ParA family	Q6YRW8	3429670	3427120	3632790	5104800	5011930	5074710	3513450	3572150	3682380
sll6060	sll6060	sll6060	probable acetyltransferase	Q6YRU4	2071370	2155930	2350610	4010850	3699500	3943400	2320420	2516540	1953550
sll6093	sll6093	sll6093	chromosome partitioning protein, ParA family	Q6YRR1	5941010	6039090	5885470	8246170	8334330	7930440	6030760	5949960	5875100
sll7028	sll7028	sll7028	hypothetical protein	Q6ZEH0	2728940	2595520	2661530	3052510	3025230	3036210	3151400	3068250	3134910
sll7029	sll7029	sll7029	hypothetical protein	Q6ZEG9	767478	688077	810176	740150	684368	844088	637862	681729	613730
sll7043	sll7043	sll7043	unknown protein	Q6ZEF5	1489740	1398100	1415100	1722710	1819150	1706690	1577510	1636050	1710950
sll7044	sll7044	sll7044	plasmid partition protein ParA homolog	Q6ZEF4	6358900	5832690	6472360	7366450	7146490	7157410	6111410	6520100	6314280
sll7062	sll7062	sll7062	unknown protein	Q6ZED6	2341490	2613100	2568340	2791900	3219220	2878160	2166460	2229770	2071560
sll7063	sll7063	sll7063	unknown protein	Q6ZED5	4007210	4197430	4122440	4505850	4627930	4570950	2737160	2521420	2622230
sll7064	sll7064	sll7064	unknown protein	Q6ZED4	310865	301111	217651	302816	325771	341148	185017	157100	165370
sll7065	sll7065	sll7065	unknown protein	Q6ZED3	1593730	1572830	1568310	2054840	2115370	2100790	1002610	1047660	1056760
sll7066	sll7066	sll7066	unknown protein	Q6ZED2	2011930	2036070	2076710	2645340	2663390	2725110	1183680	1176660	1237360
sll7067	sll7067	sll7067	unknown protein	Q6ZED1	780827	805991	793563	1046990	961131	1041490	448055	416820	443792
sll7078	sll7078	sll7078	unknown protein	Q6ZEC0	1039160	1044870	990976	1150610	1117090	1127780	1188320	1072410	1139380
sll7085	sll7085	sll7085	unknown protein	Q6ZEB3	5837020	5892830	6274450	5390390	5545930	5666310	4522210	4502280	4573000
sll7086	sll7086	sll7086	unknown protein	Q6ZEB2	236936	259964	307048	493075	408333	438790	224020	167974	233127
sll7087	sll7087	sll7087	unknown protein	Q6ZEB1	10777500	11213700	10878900	13869000	13490100	14024800	8617660	8308300	9050920
sll7089	sll7089	sll7089	unknown protein	Q6ZEA9	5414890	5422390	5283530	5184500	4785870	4990040	4802410	4835660	4456310
sll7090	sll7090	sll7090	unknown protein	Q6ZEA8	6177200	6048810	5834190	7426470	7090210	7148180	5367040	5447960	5472490
sll8001	sll8001	sll8001	hypothetical protein	Q6ZE91	4280220	4196590	4220560	5347710	5195790	5509900	4413110	4149780	4320320
sll8002	sll8002	sll8002	hypothetical protein	Q6ZE90	0	240232	224652	233161	222082	270972	257561	0	192131
sll8004	sll8004	sll8004	hypothetical protein	Q6ZE88	367444	433462	586514	1081370	774346	1209600	481775	662525	510950
sll8006	sll8006	sll8006	type I restriction-modification system, S subunit	Q6ZE86	274337	312761	291454	245090	229922	220722	360509	303203	358098
sll8007	sll8007	sll8007	unknown protein	Q6ZE85	4297660	4902810	4594340	5346190	5440290	5810130	4047490	4355020	4330200
sll8012	sll8012	sll8012	unknown protein	Q6ZE80	351221	556354	359714	473634	654070	443433	316971	427755	304406
sll8034	sll8034	sll8034	2-nitropropane dioxygenase	Q6ZE58	160729	83853.1	135587	29856.1	151210	0	207487	135701	155128
sll8049	sll8049	sll8049	type I site-specific deoxyribonuclease chain R	Q6ZE43	8414540	8239450	8479330	7126740	7065890	7038520	8667450	8547150	8365120
slr0001	slr0001	slr0001	hypothetical protein	Q55660	65912800	59355700	59026800	77309100	78230000	76331200	70341800	66619900	65627700
slr0006	slr0006	slr0006	unknown protein	Q55667	55204100	50584100	52837500	124023000	116770000	117058000	31786600	32191900	31597500
slr0007	slr0007	slr0007	probable sugar-phosphate nucleotidyltransferase	Q55668	1853720	2006340	1987670	2232940	1860100	1778510	1617240	1761990	1518150
slr0008	slr0008	ctpA	carboxyl-terminal processing protease	Q55669	2553330	2584070	2601260	1498380	1435430	1432440	2127680	2404190	2326760
slr0009	slr0009	rbcL	ribulose bisphosphate carboxylase large subunit	P54205	746804000	756819000	762950000	1163730000	1210200000	1173260000	675057000	677076000	676877000
slr0011	slr0011	rbcX	possible Rubisco chaperonin	Q55670	2072650	4681610	2321210	8207700	6161780	5723540	3635610	4129170	2616270
slr0012	slr0012	rbcS	ribulose bisphosphate carboxylase small subunit	P54206	180020000	177342000	172873000	256131000	247440000	238921000	152938000	171575000	162528000
slr0013	slr0013	slr0013	hypothetical protein	Q55671	79154200	80628400	78711600	71229200	68562100	73778800	78446900	83241500	76995700
slr0014	slr0014	slr0014	Mg2+ transport ATPase	Q57208	328322	387354	331483	257278	222535	234568	314664	283230	322440
slr0015	slr0015	lpxB	lipid A disaccharide synthase	Q57310	13008500	13391800	13759900	12287800	12262200	12248800	12378600	12581900	11727200
slr0017	slr0017	murA	UDP-N-acetylglucosamine 1-carboxyvinyltransferase	Q55673	4007220	4188800	4240900	6240800	6110780	6155960	3367040	3275680	3097020
slr0018	slr0018	fumC	fumarase	Q55674	5195720	4812170	5058600	6758210	6839770	6933400	4498770	4627380	4685010
slr0019	slr0019	slr0019	unknown protein	Q55676	327905	270766	302721	521749	602365	523810	348419	281883	316620
slr0020	slr0020	recG	DNA recombinase	Q55681	227663	208893	224582	116864	93264.9	153516	234754	272741	251512
slr0021	slr0021	slr0021	protease	Q55682	3913840	4109750	4258600	3452770	3235390	3365460	3899640	3918810	3988940
slr0022	slr0022	slr0022	hypothetical protein	Q55439	763641	708083	768887	447752	467812	581059	710789	619296	559013
slr0023	slr0023	slr0023	unknown protein	Q55441	310849	329713	313936	239023	260426	214776	271545	293210	301440
slr0031	slr0031	slr0031	hypothetical protein	Q55449	7415010	7553120	7392490	7844380	8031730	7949260	6932680	6924550	6631210
slr0032	slr0032	ilvE	probable branched-chain amino acid aminotransferase	P54691	12878200	12443400	12505800	10036700	9499110	10031900	12857000	12569600	13183900
slr0033	slr0033	gatC	glutamyl-tRNA(Gln) amidotransferase subunit C	Q55450	2205720	2023460	2004220	2011860	2046300	2036840	2016540	1903490	1782230
slr0036	slr0036	aspC	aspartate aminotransferase	Q55453	22635800	17976800	16433100	9638530	10107700	9443930	18211300	21307900	20302600
slr0038	slr0038	slr0038	hypothetical protein	Q55457	4046420	3945490	4053000	6233110	6086200	5684590	3803920	3895100	3712810
slr0039	slr0039	slr0039	hypothetical protein	Q55458	7370940	7285900	7107380	7433730	7606300	7162270	5635960	5706970	5862250
slr0040	slr0040	cmpA	bicarbonate transport system substrate-binding protein	Q55460	32206700	32052700	32218000	17724200	17194400	17488200	24860100	24373100	24596200
slr0042	slr0042	slr0042	probable porin;major outer membrane protein	Q59991	2205930	2032930	2210780	2784190	2609410	2503330	1924800	1961840	1988050
slr0044	slr0044	cmpD	bicarbonate transport system ATP-binding protein	Q55463	284488	207657	220492	834459	729290	831311	172785	218910	263086
slr0049	slr0049	slr0049	hypothetical protein	Q55131	34648200	35613900	35184700	31304000	30891300	30473600	33434100	34709300	34259100
slr0050	slr0050	ycf56	hypothetical protein YCF56	Q55132	4310200	4178810	4112820	3456460	3368750	3651670	5224930	5295670	5070230
slr0051	slr0051	ecaB	periplasmic beta-type carbonic anhydrase	Q55136	3061810	3108680	3256130	5046330	4556020	4046700	2649330	2661900	2691330
slr0055	slr0055	trpG	anthranilate synthase component II	Q55144	7385400	6949150	7367850	9480630	9132340	9185840	7843920	7939430	8399210
slr0056	slr0056	chlG	chlorophyll a synthase	Q55145	3522710	4442950	3685520	4029960	4423670	4497240	2248660	2605490	2361840
slr0058	slr0058	slr0058	hypothetical protein	Q55149	2897850	3249580	2946470	3582630	3538480	3541890	3671110	3509510	3493990
slr0060	slr0060	slr0060	unknown protein	Q55151	452898	405260	413557	560118	468674	484239	547938	490638	529586
slr0063	slr0063	pilB1	pilus biogenesis protein homologous to general secretion pathway protein E	Q55155	7819080	7989080	7929690	9108050	9220710	9178880	9078920	9029410	9142240
slr0064	slr0064	slr0064	hypothetical protein	Q55156	1911250	1694810	1595640	1366680	1407370	1581870	1840700	1751970	1829530
slr0065	slr0065	slr0065	hypothetical protein	Q55157	4745960	4557410	4849850	6037330	5612800	5598870	5880460	5341780	5691790
slr0066	slr0066	ribD	riboflavin biosynthesis protein RibD	Q55158	3069010	3055620	2928590	2934440	2787040	2676040	3226200	3208580	3145920
slr0067	slr0067	mrp	MRP protein homolog	P53383	40326900	39818200	39671600	57936200	57246700	56979600	41782800	42577200	43099400
slr0069	slr0069	slr0069	unknown protein	Q55161	1816860	1767810	1788040	1562300	1387260	1645480	1210240	1403920	1402610
slr0070	slr0070	fmt	methionyl-tRNA formyltransferase	Q55163	9595030	9334240	9399150	8581810	7875810	8169440	10326200	11005200	10464400
slr0072	slr0072	gidB	glucose inhibited division protein B	Q55787	4725170	4738680	4533570	3817750	3751450	3540220	4726910	4657110	4603090
slr0073	slr0073	hik36	two-component sensor histidine kinase	Q55788	12213600	12133600	12159800	12728000	12492000	12701300	14540800	14542300	15267600
slr0074	slr0074	ycf24	ABC transporter subunit	Q55790	14946100	15072900	14459500	16335600	15640400	15813200	13875900	14163400	13969200
slr0075	slr0075	ycf16	ABC transporter ATP-binding protein	Q55791	10015300	10599000	10513300	11336600	11293100	11331800	9517440	9665750	9681730
slr0076	slr0076	slr0076	hypothetical protein	Q55792	11063700	11262700	10608900	11046300	11027300	11395100	10938600	10562500	10786600
slr0077	slr0077	nifS	cysteine desulfurase	Q55793	4427530	4413760	4198850	4761970	4689210	4943110	3877600	4157560	4350660
slr0078	slr0078	queD	putative 6-pyruvoyl tetrahydrobiopterin synthase	Q55798	1408730	1477170	1567900	1821770	1777460	1630130	1551480	1832310	1760330
slr0079	slr0079	gspE	probable general secretion pathway protein E	Q55799	15280100	15728600	15424200	8766890	8682150	8844610	16875300	16468200	16397200
slr0080	slr0080	rnhA	ribonuclease H	Q55801	2786120	2931660	2792620	2104060	1901380	1880050	3264800	3018790	3309340
slr0081	slr0081	slr0081	two-component response regulator OmpR subfamily	Q55802	13296500	11961800	13852100	8345800	8435830	7232940	11943600	13280200	11975100
slr0082	slr0082	rimO	hypothetical protein	Q55803	3269600	3430740	3543390	2492290	2485010	2491760	3653390	3360570	3532700
slr0083	slr0083	crhR	RNA helicase Light	Q55804	6496220	6443330	6469320	4201420	4102220	4116160	5017940	5090190	5293700
slr0084	slr0084	hisH	amidotransferase HisH	Q55805	6872430	6803200	7078550	5792630	6304310	6219050	7023060	7589550	7480200
slr0086	slr0086	slr0086	similar to DnaK protein	Q55807	6732740	6439310	6663750	4526580	4840140	4282270	6608240	6462760	6677800
slr0088	slr0088	crtO	beta-carotene ketolase	Q55808	4003930	3997230	3944790	3344680	3401870	3320150	4099540	4100620	3953570
slr0089	slr0089	erg6	gamma-tocopherol methyltransferase	Q55809	1141470	1084270	1020900	1087020	1080860	1204370	873839	872191	885763
slr0090	slr0090	slr0090	probable 4-hydroxyphenylpyruvate dioxygenase	Q55810	316342	477007	248677	528319	434699	612191	290378	303166	307774
slr0091	slr0091	slr0091	aldehyde dehydrogenase	Q55811	1419800	1499750	1538720	1691590	1624200	1584890	1655420	1549880	1628590
slr0093	slr0093	dnaJ	DnaJ protein, heat shock protein 40, molecular chaperone	P50027	3997250	4217390	4292730	4676600	4349640	4362180	4021730	4246420	4272110
slr0103	slr0103	slr0103	unknown protein	Q55873	540846	573776	513827	604423	649179	638379	701269	699190	655440
slr0104	slr0104	slr0104	hypothetical protein	P54371	3596060	3759020	3797610	3711480	3781870	3588170	3567620	3560420	3512650
slr0105	slr0105	slr0105	hypothetical protein	Q55876	9178400	8899240	8765740	9700740	10209000	10210200	5922220	6048030	5840450
slr0106	slr0106	slr0106	unknown protein	Q55877	8017060	7995000	7934980	12444700	12622800	11897300	4543280	4536400	4926550
slr0110	slr0110	slr0110	hypothetical protein	Q55886	2654580	2765890	2747000	2149360	2285980	2148420	2680140	2801820	2611760
slr0111	slr0111	slr0111	unknown protein	Q55887	2948070	2812410	2726180	1321340	1400030	1461040	4815450	4543240	4573840
slr0112	slr0112	slr0112	unknown protein	Q55888	0	72484.8	106966	159025	100468	141003	289318	211123	219358
slr0114	slr0114	slr0114	putative PP2C-type protein phosphatase	Q55889	2118640	2141550	2089050	4318340	4147480	4438130	1890300	1796930	1949450
slr0115	slr0115	rpaA, ycf27	response regulator for energy transfer from phycobilisomes to photosystems	Q55890	5941790	5570760	5730250	4677830	4394640	4403030	6004890	5120830	5783310
slr0116	slr0116	pcyA	phycocyanobiliferredoxin oxidoreductase	Q55891	21901900	22548300	23052100	18959700	18926500	19515800	22374000	21854100	23222100
slr0118	slr0118	thiC	thiamine biosynthesis protein ThiC	Q55894	22129500	22479600	21756800	17275000	16634300	16781800	20525000	20985300	20178200
slr0120	slr0120	trmJ	probable tRNA/rRNA methyltransferase	Q55896	1427960	1374260	1393730	1360360	1383890	1445880	1377540	1341670	1401890
slr0121	slr0121	slr0121	hypothetical protein	Q55897	705427	797483	808520	871100	913064	872140	777534	780588	733838
slr0143	slr0143	hat	WD-repeat protein, Hat protein, involved in the control of a high-affinity transport system for inorganic carbon	P74442	957987	958249	957416	1052110	976217	1016980	1044180	972471	994963
slr0144	slr0144	slr0144	hypothetical protein	P74443	45482500	44521600	49753500	18262800	14824600	16446600	55164600	60111100	62948200
slr0145	slr0145	slr0145	unknown protein	P74444	12751300	13625100	13939200	4323170	3851450	4637740	17593000	17124900	16568500
slr0146	slr0146	slr0146	hypothetical protein	P74445	236833	243270	312209	0	0	0	280656	293139	357482
slr0147	slr0147	slr0147	hypothetical protein	P74446	6325900	5836710	5977460	3139350	3159770	3438940	6865620	6843330	7823710
slr0148	slr0148	fed5	hypothetical protein	P74447	8586940	8291300	8331140	8792850	8598900	8121410	7608480	8023180	8051030
slr0149	slr0149	slr0149	hypothetical protein	P74448	4748490	5326760	5214480	2128400	2014720	2038410	6396990	5794490	5757400
slr0150	slr0150	fed4, petF, fdx	ferredoxin, petF-like protein	P74449	1274290	1634450	1159740	1336030	1309910	1361390	765878	913938	1008770
slr0151	slr0151	slr0151	unknown protein	P74450	36993900	36717300	36475200	14174800	14696900	14821400	42698000	45464500	44369900
slr0152	slr0152	spkG	serine/threonine protein kinase	P74451	340288	322663	316417	338229	342851	330861	361094	369440	332387
slr0156	slr0156	clpB2	ClpB protein	P74459	10025900	9925110	9766740	9117720	9113090	8843880	10850800	10731400	10803200
slr0161	slr0161	pilT1	twitching motility protein PilT	P74463	19008300	19028700	19893900	16711700	17095800	16906100	20353900	20248900	19475900
slr0162	slr0162	pilC	a part of pilC, pilin biogenesis protein, required for twitching motility	P74464	8286010	8158900	7886870	7272400	7414520	7522650	8410070	8130510	8325050
slr0163	slr0163	pilC'	a part of pilC, pilin biogenesis protein, required for twitching motility	P74465	11493800	10792300	12058300	11066000	10312100	10670300	12177000	12927500	12140800
slr0164	slr0164	clpP4	ATP-dependent Clp protease proteolytic subunit	P74466	37994300	37826100	37385300	37869200	38764600	37211100	35464000	34907000	35339700
slr0165	slr0165	clpP3	ATP-dependent Clp protease proteolytic subunit	P74467	2581690	2481490	2493650	2365510	2444030	2438270	2095360	2114190	1881130
slr0168	slr0168	slr0168	unknown protein	Q55549	7695410	7452850	7761540	11791600	11368400	11773300	0	0	0
slr0169	slr0169	slr0169	hypothetical protein	Q55550	4532210	4761350	4657290	3154910	2858630	2981480	4410330	4271710	4631630
slr0171	slr0171	ycf37	photosystem I assembly related protein Ycf37	Q55551	734152	857621	1012220	539406	428594	516251	649996	718320	689625
slr0172	slr0172	guaB	hypothetical protein	Q55552	8884830	9067490	9174900	6995880	7099120	7483570	8978070	9406210	8892150
slr0181	slr0181	recO	hypothetical protein	Q55569	642847	710772	644143	801047	723837	876348	768225	714281	638768
slr0184	slr0184	slr0184	unknown protein	Q55573	1085910	763207	838299	1651690	1728150	1614660	686896	599966	451390
slr0185	slr0185	pyrE	orotate phosphoribosyltransferase	Q55574	7869610	7665410	7434740	8395570	8777960	8431590	6184810	6274480	5761850
slr0186	slr0186	leuA	2-isopropylmalate synthase	P48576	17519300	17357900	16622500	12276500	11748800	12036300	16986400	17361600	16455400
slr0191	slr0191	lytB	amidase enhancer, periplasmic protein	Q55763	7651000	8074080	7847960	6831040	6760300	6849150	7189200	7398990	7786490
slr0192	slr0192	slr0192	hypothetical protein	Q55764	1374460	1041170	805625	1757030	1900660	1847430	1074730	1169110	1084200
slr0193	slr0193	rbp3	RNA-binding protein	Q55765	60726200	66452600	65414000	18816700	18242600	18004000	69504400	72045200	70743900
slr0194	slr0194	rpiA	ribose 5-phosphate isomerase	Q55766	8786980	9003000	9134890	6710130	6386890	6717160	9195830	9844200	9239390
slr0197	slr0197	comA	competence protein	Q55769	2800030	2821880	2832690	2696570	2494620	2548320	2796230	2779170	2871990
slr0199	slr0199	slr0199	hypothetical protein	P54004	465451	500186	415894	403721	499877	485029	478893	322241	663871
slr0201	slr0201	hdrB	heterodisulfide reductase subunit B	Q55771	2664740	3124070	3103770	3696150	3668420	3553120	2675390	2951740	2882400
slr0204	slr0204	ycf83	hypothetical protein YCF83	Q55777	0	48220.7	0	0	0	0	130849	155238	121463
slr0207	slr0207	slr0207	hypothetical protein	Q55779	2231860	2305440	2310000	3170470	2795630	3081410	2587070	2408580	2434030
slr0208	slr0208	slr0208	hypothetical protein	Q55780	2187820	2241780	2181160	1434480	1296230	1485520	2224150	2058480	2154810
slr0209	slr0209	slr0209	unknown protein	Q55782	1221540	1316420	1282590	981073	946210	930076	1619360	1732570	1629570
slr0210	slr0210	hik9	two-component sensor histidine kinase	Q55783	2078890	1962380	2118890	2156090	1977950	2111310	2165330	1965230	2207740
slr0211	slr0211	slr0211	hypothetical protein	Q55784	590465	670179	729948	432204	403480	368569	857137	976726	951757
slr0212	slr0212	metH	5-methyltetrahydrofolate--homocysteine methyltransferase	Q55786	18915400	19243000	18742300	15981700	15808200	15916600	19071400	19132800	18963300
slr0213	slr0213	guaA	GMP synthetase	P49057	29691000	28859500	31378400	32350800	32684100	32919700	29913300	32014000	30814700
slr0216	slr0216	cobP	bifunctional cobalamin biosynthesis protein CobP	Q55685	1461280	1614510	1538410	1289400	1328710	1278030	1634830	1414070	1711210
slr0217	slr0217	slr0217	hypothetical protein	Q55686	523077	474405	441251	481548	360627	454226	393875	291367	315899
slr0220	slr0220	glyS	glycyl-tRNA synthetase beta chain	Q55690	15333500	15814700	15911600	12405400	12478600	12391900	16548500	16257600	16321300
slr0222	slr0222	hik25	two-component hybrid sensor and regulator	Q55693	2438520	2470530	2377550	2780280	2879300	2794850	2338060	2277760	2428930
slr0226	slr0226	slr0226	unknown protein	Q55698	11240600	12246400	12025600	10383300	10972200	10987100	17930000	18125700	18191900
slr0228	slr0228	ftsH2	cell division protein FtsH	Q55700	45903300	46752800	46050600	30118300	29688900	29380700	44258900	45805800	45352500
slr0229	slr0229	slr0229	3-hydroxyisobutyrate dehydrogenase	Q55702	6985740	7542810	7076060	5879170	5938590	5884530	6133630	6926550	6490670
slr0236	slr0236	slr0236	similar to glutathione S-transferase	P72690	1559290	1756840	1688570	1370310	1578640	1331400	1632230	1792570	1527620
slr0237	slr0237	glgX	glycogen operon protein GlgX homolog	P72691	18581200	18520900	17987000	29977600	28831300	29744300	19072300	19798800	19957300
slr0239	slr0239	cobM	precorrin-4 C11-methyltransferase	P72694	313501	318627	270194	648179	549056	599376	347789	290176	335979
slr0242	slr0242	bcp	bacterioferritin comigratory protein homolog	P72697	11817300	12331200	11989900	8556990	8261630	8188340	12868300	12198200	12418600
slr0243	slr0243	slr0243	hypothetical protein	P72698	507620	518650	517651	516918	558585	596890	560791	511897	594922
slr0244	slr0244	slr0244	hypothetical protein	P72700	28104600	29881300	29084000	20832200	20544600	19624400	24240400	24606400	24688700
slr0245	slr0245	slr0245	Histone deacetylase family protein	P72702	1913280	1795300	1691780	1774600	1575300	1749480	2035240	2008350	1837950
slr0249	slr0249	slr0249	hypothetical protein	P72708	164524	158213	168477	182300	200390	177316	122151	134431	159537
slr0250	slr0250	slr0250	hypothetical protein	P72709	5935750	5665140	5573880	6800650	6977170	6787180	5246620	5342630	5169780
slr0251	slr0251	ycf85	ATP-binding protein of ABC transporter	P72710	5374430	5218990	5266690	3753310	3784770	3644330	5407260	5363920	5288130
slr0252	slr0252	cbiJ	probable precorrin-6x reductase	P72711	689457	477626	713386	480808	638040	289017	580714	800960	602516
slr0254	slr0254	slr0254	hypothetical protein	P72718	274547	523889	353687	313956	373495	370507	420465	387926	423295
slr0257	slr0257	ctpB	periplasmic carboxyl-terminal protease	P75023	2992010	3170980	3053920	4417220	4527900	4542280	2484790	2414090	2463030
slr0260	slr0260	cobO	cob(I)alamin adenosyltransferase	P73874	10677900	9804340	10468100	7230200	7147950	6966260	10584500	9905930	10123200
slr0261	slr0261	ndhH	NADH dehydrogenase subunit 7	P27724	34727900	33868700	34526700	68763500	65517600	66301200	30034800	31299900	30470900
slr0262	slr0262	slr0262	unknown protein	P73877	5468390	5809180	4406780	3417460	2629820	2906510	6416880	6251730	6612990
slr0263	slr0263	slr0263	hypothetical protein	P73878	1320880	1215020	989401	1069020	1012010	968688	1445160	1253390	1185330
slr0267	slr0267	slr0267	hypothetical protein	P73885	907074	622460	862076	519174	645021	718546	1127380	849492	1029100
slr0272	slr0272	slr0272	unknown protein	P73893	290474	220509	210621	272171	161716	206839	192330	202213	201523
slr0273	slr0273	slr0273	unknown protein	P73894	303746	315136	280149	437541	147950	252185	224136	299819	168891
slr0280	slr0280	slr0280	hypothetical protein	P74396	23422400	23760400	21921900	24428600	25004900	25011900	25586800	26501400	25511000
slr0285	slr0285	slr0285	hypothetical protein	P74407	720210	682375	613441	701968	763144	826251	826339	840213	771019
slr0286	slr0286	slr0286	protein involved in functional assembly of photosystem II	P74408	107440	103981	116184	163993	170355	80411.3	128920	120486	152431
slr0287	slr0287	slr0287	hypothetical protein	P74411	656283	706731	583018	378404	279754	350799	729793	660685	657250
slr0288	slr0288	glnN	glutamate--ammonia ligase	P77970	101359000	100116000	102348000	816638000	807470000	802034000	126448000	126632000	128718000
slr0291	slr0291	slr0291	hypothetical protein	P74412	376418	385414	563559	1115510	863826	1067540	458714	472643	529280
slr0292	slr0292	slr0292	hypothetical protein	P74414	0	0	0	350080	227222	343300	0	0	0
slr0293	slr0293	gcvP	glycine dehydrogenase	P74416	12176300	11525000	11736900	17030400	17182400	17154900	9836960	10054800	9719130
slr0298	slr0298	fraH	FraH protein homolog	Q55902	14436500	14918000	14134100	23868900	23822600	22971500	14432300	11179900	12466000
slr0300	slr0300	slr0300	hypothetical protein	Q55904	1364640	1415680	1732230	3288580	3335150	3346900	1549410	1563850	1420400
slr0301	slr0301	ppsA	phosphoenolpyruvate synthase	Q55905	7181260	7330450	7151400	6699980	6800330	6863080	7460410	7380400	7686570
slr0302	slr0302	slr0302	unknown protein	Q55906	1681090	1583950	1607570	1630960	1565900	1663910	1655380	1609810	1516530
slr0303	slr0303	slr0303	hypothetical protein	Q55907	3256860	3163130	3192610	3442950	3297700	3625380	2588170	2794920	2725860
slr0304	slr0304	slr0304	hypothetical protein	Q55908	490080	488605	520839	425588	481233	389963	519890	559432	532054
slr0306	slr0306	slr0306	unknown protein	Q55910	366282	381492	408078	1026010	876179	1015100	315390	377619	333997
slr0309	slr0309	slr0309	probable methyltransferase	Q55914	8142970	8198200	7995270	9081680	8512310	8177720	7627200	8190230	8083320
slr0312	slr0312	slr0312	two-component response regulator NarL subfamily	Q55919	367361	342891	443521	852963	548054	568771	226829	302176	457861
slr0315	slr0315	slr0315	probable oxidoreductase	Q55922	9430850	8960050	9473660	10841700	10744000	10836900	7915790	7888750	8151770
slr0317	slr0317	slr0317	hypothetical protein	Q55924	1422200	1311740	1254730	1449100	1439820	1532860	1266270	1156390	1119250
slr0318	slr0318	slr0318	unknown protein	Q55925	521087	604746	668450	305348	386454	313094	587498	545222	624910
slr0320	slr0320	slr0320	hypothetical protein	Q55524	3201090	3031530	3267410	2876400	2788080	2827390	3488060	3412950	3252370
slr0321	slr0321	era	GTP-binding protein ERA homolog	Q55526	4778250	4857820	4791450	4811860	4762990	4785750	5052830	4937870	4939120
slr0322	slr0322	hik43	two-component hybrid sensor and regulator	Q55527	21585300	21842000	21475100	25063600	25271900	24813200	21820200	21662900	22051600
slr0323	slr0323	ams1	putative alpha-mannosidase	Q55528	7939060	7745980	7982200	8769480	8556040	8808940	7776280	7809020	8098920
slr0325	slr0325	slr0325	hypothetical protein	Q55530	2692440	2707010	2712130	3006460	3139310	3220820	2583320	2477110	2847700
slr0326	slr0326	slr0326	hypothetical protein	Q55533	110527	135259	132686	132867	209639	226878	194111	145529	159559
slr0327	slr0327	hitB	iron(III) ABC transporter, permease protein	Q55534	1962050	1996540	1907990	1156220	1123720	1179840	1121760	1071530	1056370
slr0328	slr0328	slr0328	low molecular weight phosphotyrosine protein phosphatase	Q55535	2790380	3078320	2370680	2513390	2443520	2563770	2874980	2799040	2608090
slr0329	slr0329	xylR	glucokinase	Q55536	6690600	6327440	6760500	4547690	4769150	4410900	6250750	6618620	6273410
slr0331	slr0331	ndhD1	NADH dehydrogenase subunit 4 (involved in photosystem-1 cyclic electron flow)	P32421	10333400	10134500	11097000	14008800	14041100	16470500	5699270	6918010	5068800
slr0333	slr0333	slr0333	unknown protein	Q55541	36496200	38962900	37371500	40104800	39629400	41649300	31617900	33596200	29249200
slr0334	slr0334	slr0334	unknown protein	Q55542	2831980	2481070	2543450	2961740	2827070	2781220	1947610	2060510	2156570
slr0335	slr0335	apcE	phycobilisome core-membrane linker polypeptide	Q55544	498538000	486405000	473730000	126432000	128180000	126053000	457323000	465040000	461925000
slr0337	slr0337	slr0337	hypothetical protein	Q55545	963604	899799	994617	1705220	1665850	1665840	1061030	1092720	1115740
slr0338	slr0338	slr0338	probable oxidoreductase	Q55548	14486400	14811100	14559500	10060900	10573200	10933500	13259600	12846500	13112800
slr0341	slr0341	slr0341	unknown protein	Q55633	1028250	1007350	991851	1688880	1611000	1660800	971182	998118	1133380
slr0342	slr0342	petB	cytochrome b6	Q57038	44304600	39072100	43076700	35735300	32992700	32719900	26402500	25996900	26063200
slr0343	slr0343	petD	cytochrome b6-f complex subunit 4	P27589	10051300	10063500	9219960	10441900	10023300	10115700	6397700	7246540	6556540
slr0344	slr0344	rfbW	probable glycosyltransferase	Q55635	1157510	1104440	1058820	957771	1042380	775356	1217540	1338720	1290990
slr0345	slr0345	slr0345	unknown protein	Q55636	2046670	1982380	1927280	1335560	1322660	1264720	1317300	1775910	1680720
slr0346	slr0346	rnc	ribonuclease III	Q55637	322548	244677	372339	0	143271	72569.9	329429	337126	346734
slr0348	slr0348	ispH	hypothetical protein	Q55643	14783000	14019800	14213800	14823000	14765000	14862200	13247300	13625400	13922700
slr0351	slr0351	slr0351	hypothetical protein	Q57456	951812	912796	917636	910037	926701	910068	757446	789334	752627
slr0354	slr0354	slr0354	ATP-binding protein of ABC transporter	Q55649	1191200	1038080	1366870	839510	1256720	1036380	1535060	1186600	1549430
slr0355	slr0355	slr0355	hypothetical protein	Q55650	9255330	9741290	9740130	10016200	9425420	9355410	6891260	6271240	6406160
slr0356	slr0356	slr0356	hypothetical protein	Q55651	2795800	2953840	3094990	4684500	4704370	4632650	2913510	3211570	3021210
slr0357	slr0357	hisS	histidyl-tRNA synthetase	Q55653	3458910	3679470	3734990	2553760	2468830	2476420	3842270	3733490	3740640
slr0358	slr0358	slr0358	unknown protein	Q55654	1748440	1893020	1774940	2132320	2062880	2212740	1654440	1548720	1464770
slr0359	slr0359	slr0359	hypothetical protein	Q55576	229572	262624	263175	234212	183939	191356	220072	289971	262846
slr0361	slr0361	slr0361	probable ribosomal large subunit pseudouridine synthase B	Q55578	5860470	6012410	6000610	3717040	3869760	3647300	6333370	6357540	6285030
slr0362	slr0362	slr0362	hypothetical protein	Q55579	2646120	2824410	2704200	2491650	2703410	2593930	2116990	2037810	2101110
slr0363	slr0363	slr0363	hypothetical protein	Q55581	115424	0	131406	0	0	0	277321	290397	295443
slr0364	slr0364	slr0364	hypothetical protein	Q55582	967146	803111	834821	1287560	1033330	934248	669945	768883	392380
slr0366	slr0366	slr0366	unknown protein	Q55583	977236	911427	902088	1786840	1549530	1657440	892642	794023	840633
slr0369	slr0369	slr0369	RND multidrug efflux transporter	Q55584	31705200	30173900	30001400	41158400	41193400	42183300	28862300	29933500	28869900
slr0370	slr0370	gabD	succinate-semialdehyde dehydrogenase (NADP+)	Q55585	11738700	11895200	12288000	13972900	13806600	14228700	10779400	10989900	10816400
slr0373	slr0373	slr0373	hypothetical protein	Q55588	529683	524734	677957	409818	242300	362030	662500	694471	599686
slr0374	slr0374	slr0374	hypothetical protein	Q55589	11387400	11169400	11173700	9255040	8934510	8863430	12549700	12184700	12635400
slr0376	slr0376	slr0376	hypothetical protein	Q55590	1006860	1028500	934543	1707980	1561740	1849800	1677690	1515900	1468590
slr0377	slr0377	slr0377	unknown protein	Q55591	649191	580477	557232	591057	474417	550048	787193	702101	828905
slr0378	slr0378	slr0378	similar to 7-beta-(4-carbaxybutanamido)cephalosporanic acid acylase	Q55592	6766310	7384170	7116070	17483000	16054700	16989600	7157730	7271080	8227460
slr0379	slr0379	tmk	thymidylate kinase	Q55593	1208410	1129980	1097430	1311290	1190510	1134370	1151190	1191390	1322940
slr0380	slr0380	slr0380	hypothetical protein	Q55594	7630370	7922140	8002340	9824070	10200900	9635140	7577030	7396460	7328940
slr0381	slr0381	gloA	lactoylglutathione lyase	Q55595	8380400	7993240	8779520	8314350	10064200	8977660	9466750	8269610	8178400
slr0383	slr0383	slr0383	hypothetical protein	Q55597	235768	183179	132275	327789	0	295796	235320	225127	123234
slr0384	slr0384	sqdX	sulfoquinovosyldiacylglycerol biosynthesis protein SqdX	Q55598	5878660	5555470	5661860	7448940	7096600	7361370	5272180	5395360	5061400
slr0386	slr0386	slr0386	unknown protein	Q55601	1232230	1118630	1326180	959032	964567	945527	1082850	1141170	976861
slr0387	slr0387	nifS	cysteine desulfurase NifS	Q55602	1490760	1625100	1600910	1737550	1677340	1590790	1790100	1769780	1786190
slr0388	slr0388	slr0388	hypothetical protein	Q55603	0	197093	209995	67645.4	0	63532.5	228728	260081	362786
slr0394	slr0394	pgk	phosphoglycerate kinase	P74421	254964000	256050000	245940000	232630000	242762000	243061000	278446000	280129000	285505000
slr0395	slr0395	ntcB	nitrate assimilation transcriptional activator, LysR family protein	P74422	223665	272853	284269	1118450	975423	1114480	323459	270151	387365
slr0397	slr0397	slr0397	hypothetical protein	P74427	215644	237408	201910	236374	233485	238994	147422	182574	130102
slr0398	slr0398	slr0398	unknown protein	P74428	4594680	4173670	4694440	5044280	4440160	4730420	4011540	4184320	4240790
slr0399	slr0399	ycf39	chaperon-like protein for quinone binding in photosystem II	P74429	14561000	15103200	14332100	9162350	9650140	10075600	13283000	12818700	13069500
slr0400	slr0400	nadK1	hypothetical protein	P74430	9719510	10118000	10601700	8129060	7273450	8192390	10110500	9763130	9940410
slr0401	slr0401	slr0401	periplasmic polyamine-binding protein of ABC transporter	P74431	790010	684855	846751	744839	658731	626338	686603	802521	901413
slr0402	slr0402	slr0402	hypothetical protein	P74432	12637000	11620800	11291800	10951400	10517500	10953200	13166700	11719400	12703900
slr0404	slr0404	flpA	hypothetical protein	P74433	25145800	22779400	25703600	16329400	16492600	15855100	27487100	26997600	27506300
slr0406	slr0406	pyrC	dihydroorotase	P74438	2433540	2642530	2637750	3130050	3304210	3552090	3211920	3189450	3047710
slr0407	slr0407	slr0407	hypothetical protein	P74439	1286500	1224860	1144440	1313550	1155030	1236760	1050130	951846	977767
slr0408	slr0408	slr0408	unknown protein	P74440	29607900	32382900	32595900	51780100	53519400	50485600	33026000	32070200	35104100
slr0415	slr0415	nhaS5	Na+/H+ antiporter	Q55736	3854820	3778050	3998110	3004030	3170840	3098440	3115390	2801800	2669630
slr0416	slr0416	slr0416	unknown protein	Q55737	931292	998149	893828	1026380	999254	1050930	960474	1038650	1004830
slr0417	slr0417	gyrA	DNA gyrase subunit A	Q55738	21572800	21700100	21135200	13647000	14032700	13383800	21217100	21856400	21632700
slr0418	slr0418	slr0418	putative transcripton factor DevT homolog	Q55739	1427730	1395860	1527280	875403	811908	805582	1629940	1553400	1683710
slr0420	slr0420	slr0420	hypothetical protein	Q55747	13768300	12996100	12816800	19189700	18619200	19971600	13295100	12957300	14251200
slr0426	slr0426	folE	GTP cyclohydrolase I	Q55759	6829960	6980070	6617180	4577050	4080500	4489560	8028460	7799610	7767760
slr0427	slr0427	slr0427	putative competence-damage protein	Q55760	5856670	6013250	5764940	3458820	3766000	3757690	5920670	5953750	6001160
slr0431	slr0431	slr0431	hypothetical protein	Q55113	19456900	19440800	18891700	39348500	41496700	38776700	20720400	20606700	20401800
slr0434	slr0434	efp	elongation factor P	Q55119	61904000	59202100	58584500	45644200	47978400	45315400	55230300	57506800	56455300
slr0435	slr0435	accB	biotin carboxyl carrier protein of acetyl-CoA carboxylase	Q55120	49982100	52751500	51027200	44359200	42985700	41729500	55484700	53080800	54745200
slr0436	slr0436	ccmO	carbon dioxide concentrating mechanism protein CcmO	Q55121	443244	494881	485876	528982	470314	535906	612266	595587	623439
slr0438	slr0438	slr0438	hypothetical protein	Q55125	1629390	1313420	1588520	1267140	1279260	1363170	1541430	1375300	1588040
slr0439	slr0439	slr0439	unknown protein	Q55127	16488300	16552300	16125500	23727400	23694300	23669700	17468800	16711300	16465300
slr0440	slr0440	slr0440	hypothetical protein	Q55130	8588940	8031600	8030770	6434660	5953980	6173380	5922630	6177420	6901540
slr0442	slr0442	slr0442	unknown protein	P74375	70952600	73152800	70729400	68161400	68562700	65675300	55504400	54856600	53975600
slr0443	slr0443	slr0443	hypothetical protein	P74379	1725050	1791270	1849800	2426030	2283980	2529150	1750860	1713100	1986940
slr0444	slr0444	aroA	3-phosphoshikimate 1-carboxyvinyltransferase	Q59975	20917000	21326000	21252900	17334300	17342800	17074400	24429400	23974800	24744300
slr0445	slr0445	slr0445	hypothetical protein	P74385	334090	539620	541092	503911	416275	368160	402343	233159	123315
slr0447	slr0447	urtA	periplasmic protein, ABC-type urea transport system substrate-binding protein	P74390	789477000	805031000	776355000	1005780000	998551000	1037450000	797556000	788960000	754077000
slr0448	slr0448	radA	DNA repair protein RadA	P74391	618667	620596	585535	670485	429300	567555	683165	566318	588750
slr0449	slr0449	slr0449	probable transcriptional regulator	P74678	181822	70460.1	165303	1978210	1847310	2011500	110721	113475	78823.9
slr0451	slr0451	ski2	putative helicase	P74686	6998630	7104860	6971790	6024780	6253680	5946650	7351980	7374740	7369470
slr0452	slr0452	edd,ilvD	dihydroxyacid dehydratase	P74689	153890000	148806000	149546000	128953000	131636000	132419000	133054000	140220000	139038000
slr0453	slr0453	slr0453	hypothetical protein (phosphoketolase)	P74690	78099800	76396400	77441700	96270200	98592800	97488800	67057700	66040100	65447800
slr0454	slr0454	slr0454	RND multidrug efflux transporter	P74693	5080070	5183790	5111920	3331370	3163950	3120690	4386530	4495320	4368840
slr0455	slr0455	slr0455	hypothetical protein	P74694	1658510	1594470	1710300	2435480	2512640	2595240	2027750	1918190	2162290
slr0457	slr0457	truB	tRNA pseudouridine synthase B	P74696	688058	623321	716697	445751	460249	407969	577258	645332	653008
slr0458	slr0458	slr0458	unknown protein	P74697	397739	358897	375875	392298	367161	345180	287051	249377	246940
slr0459	slr0459	slr0459	hypothetical protein	P74698	1772570	1978450	1869340	3488760	3400290	3427410	2051380	1900400	1951650
slr0467	slr0467	natA	conserved component of ABC transporter for natural amino acids	Q55164	2608740	2743630	2616750	1995770	1767600	1866550	2931730	2922860	2874030
slr0468	slr0468	slr0468	unknown protein	Q55165	5931440	5917280	6227430	5307980	5017400	4592690	6831040	6769400	6650550
slr0469	slr0469	rps4	30S ribosomal protein S4	P48939	374618000	342085000	362640000	191065000	179973000	185441000	353208000	336839000	350566000
slr0473	slr0473	hik35, cph1	cyanobacterial phytochrome 1, two-component sensor histidine kinase	Q55168	1592760	1697950	1605020	2139090	2061930	2031770	1982540	1888410	1894210
slr0476	slr0476	slr0476	unknown protein	Q55171	81106600	77700400	80106400	136767000	131387000	137750000	68758600	68497500	65734900
slr0477	slr0477	purN	phosphoribosylglycinamide formyltransferase	Q55172	5603630	5340260	5241530	5551640	5847960	5264490	5343750	5141930	4753700
slr0479	slr0479	slr0479	hypothetical protein	Q55173	1334570	994752	1263720	1034280	1008580	1119620	1528250	1259170	1564520
slr0480	slr0480	ycf46	hypothetical protein YCF46	Q55174	1397560	1515810	1529480	2266340	2112200	2191380	1526020	1488390	1483980
slr0482	slr0482	slr0482	unknown protein	Q55175	1502200	1063720	1312190	1946380	1627250	1983880	1266440	1755550	1325000
slr0483	slr0483	curT1	hypothetical protein	Q55176	12954000	13861300	12653800	7616980	6813670	7318560	10735000	11041100	10301800
slr0484	slr0484	hik26	two-component sensor histidine kinase	Q55177	7840800	7672750	7773370	7490630	7337880	7423350	8207990	8026660	8626230
slr0488	slr0488	murJ	virulence factor MviN homolog.	Q55179	181338	203283	157843	104144	0	87522.6	65223	115322	53778.9
slr0491	slr0491	slr0491	hypothetical protein	Q55181	619065	633270	586126	278585	535558	416546	801376	676737	730644
slr0492	slr0492	menE	O-succinylbenzoic acid-CoA ligase	Q55182	1042660	1006070	1039410	1548960	1396440	1513340	992578	969743	922570
slr0493	slr0493	rfbM	similar to mannose-1-phosphate guanylyltransferase	Q55183	3809760	4105940	4125990	2966810	2773010	2771690	4997810	5117620	4922280
slr0500	slr0500	hisB	imidazoleglycerol-phosphate dehydratase	P48054	920853	1116690	1153650	949718	697110	708598	1169470	1004440	1218580
slr0502	slr0502	cobW	cobalamin synthesis protein cobW homolog	Q55822	6587920	6649980	6452690	5332710	5132460	5331760	6335640	6312920	6067250
slr0503	slr0503	ycf66	hypothetical protein YCF66	Q55823	11931000	11287700	11418800	3091900	2940960	2995730	12841900	13011300	13575500
slr0506	slr0506	por	light-dependent NADPH-protochlorophyllide oxidoreductase	Q59987	29066000	28509900	28694600	28152100	27401800	28140000	30724100	30904400	32336700
slr0510	slr0510	slr0510	hypothetical protein	Q55830	1054340	1126740	1069570	1612110	1577240	1562110	997467	927146	907942
slr0513	slr0513	futA2	iron transport system substrate-binding protein, periplasmic protein	Q55835	50376700	49217000	51387200	55179200	56934200	57218000	54893200	56900900	57694500
slr0514	slr0514	slr0514	unknown protein	Q55836	775025	802442	793487	742229	857160	875172	888826	901250	846505
slr0516	slr0516	slr0516	hypothetical protein	Q55837	549649	590193	608643	671803	805778	666204	511147	470749	540838
slr0517	slr0517	slr0517	hypothetical protein	Q55840	176178	0	187956	5055.52	94687.1	158020	233779	178868	236886
slr0518	slr0518	abfB	similar to alpha-L-arabinofuranosidase B	Q55841	5864000	5422170	5509150	7300660	6822910	6782450	6074150	5700350	5908420
slr0519	slr0519	purS	hypothetical protein	Q55842	861604	992542	862673	517681	582810	537987	688858	584863	604489
slr0520	slr0520	purL	phosphoribosyl formylglycinamidine synthase	Q55843	30569800	28210400	27612300	25166700	25198400	25283500	29394800	30913500	29340800
slr0523	slr0523	bioD	similar to dethiobiotin synthetase	Q55849	1073590	1220490	1277690	670111	762773	764199	1012430	1026140	932409
slr0525	slr0525	chlM	Mg-protoporphyrin IX methyl transferase	Q55467	10105800	10205500	9805880	7542310	8282150	7887440	9764290	9119880	9182120
slr0526	slr0526	panB	3-methyl-2-oxobutanoate hydroxymethyltransferase	P52997	3078780	3199520	3266820	2342570	2429270	2474680	3410380	3205920	3105050
slr0527	slr0527	queC	transcription regulator ExsB homolog	Q55468	1139840	1178620	1190340	899707	976576	822865	1024770	1114830	1013890
slr0528	slr0528	murE	UDP-N-acetylmuramoylalanyl-D-glutamate--2, 6-diaminopimelate ligase	Q55469	30626600	31634200	30181600	26482000	24431800	27834400	33520200	32931700	32006200
slr0529	slr0529	ggtB	glucosylglycerol transport system substrate-binding protein	Q55471	1755200	1760490	1783680	2686340	2305160	2775290	1707860	1648570	1609110
slr0533	slr0533	hik10	two-component sensor histidine kinase	Q55475	385183	345708	337314	186697	177407	255917	340038	292554	236752
slr0534	slr0534	slt	probable transglycosylase	Q55476	7560240	7781170	7523270	6329440	6467550	6374940	7188580	7018180	7104640
slr0535	slr0535	slr0535	protease	Q55477	10697700	10724700	10865500	12664500	12237500	11839400	10895100	10827100	10194900
slr0536	slr0536	hemE	uroporphyrinogen decarboxylase	P54224	50526000	50005700	50030200	43642900	44858200	44771500	55685200	57203600	53754800
slr0537	slr0537	slr0537	putative sugar kinase	Q55480	20276800	20811300	19810300	12678400	11764500	12362700	16944300	17653400	18560300
slr0541	slr0541	slr0541	probable amidotransferase	Q55488	2616490	2772350	2816210	4480830	4712270	4944600	2623360	2474110	2669190
slr0542	slr0542	clpP	ATP-dependent protease ClpP	P54416	3666550	3703320	3566600	3782950	3629190	3795340	3028960	3433020	3368840
slr0543	slr0543	trpB	tryptophan synthase beta subunit	Q59992	17827100	17716000	18412800	13312700	13217100	13090100	18170400	19424600	19063400
slr0544	slr0544	slr0544	ATP-binding protein of ABC transporter	Q55490	1188150	1195530	1168500	1490430	1418750	1339870	1332860	1229650	1129790
slr0545	slr0545	slr0545	hypothetical protein	Q55493	367010	392910	399234	824211	791990	808900	470619	386442	596035
slr0546	slr0546	trpC	indole-3-glycerol phosphate synthase	Q55508	1278290	1382240	1305210	2043040	1900960	2032210	972689	991616	1023060
slr0549	slr0549	asd	aspartate beta-semialdehyde dehydrogenese	Q55512	23812400	24170300	23881500	20982100	22015100	21716100	23768100	24520400	24866400
slr0550	slr0550	dapA	dihydrodipicolinate synthase	Q55513	13804300	14742600	14818500	11607300	12445500	11810900	14017800	13934700	14222600
slr0551	slr0551	rnj	hypothetical protein	P54123	10472500	10517700	10179200	8452000	8767220	8763140	9753590	9541880	9509960
slr0552	slr0552	slr0552	hypothetical protein	Q55514	26853600	27138700	27345500	22085800	22166000	21930900	25251500	25382300	25415800
slr0553	slr0553	coaE	hypothetical protein	Q55515	349665	432971	454275	450883	431762	394702	404862	348879	330735
slr0557	slr0557	valS	valyl-tRNA synthetase	Q55522	17699000	16902600	16712500	12600100	12549000	12439600	19838100	19038700	19923800
slr0559	slr0559	natB	periplasmic binding protein of ABC transporter for natural amino acids	Q55387	109008000	107307000	110326000	129171000	124398000	128395000	110801000	122615000	113882000
slr0565	slr0565	slr0565	hypothetical protein	Q55392	6210660	6605940	5681330	7029220	7678380	7300880	5244100	4870390	4947230
slr0569	slr0569	slr0569	unknown protein	Q55395	2097130	2196840	2226680	2430770	2530960	2470130	2230060	2316330	2303840
slr0572	slr0572	slr0572	unknown protein	Q55400	0	180875	71951.9	392825	416737	349012	276235	302412	268286
slr0574	slr0574	cyp120	cytochrome P450	Q59990	1799350	1833870	1790320	1499380	1413770	1394290	1652520	1623020	1575700
slr0575	slr0575	RfbB	hypothetical protein	Q55403	7163020	7727770	7211430	7335470	7098460	7564580	5714730	5618640	5189390
slr0579	slr0579	slr0579	unknown protein	Q55405	161843	233081	197854	317329	220949	342086	186879	0	215629
slr0580	slr0580	slr0580	aluminum resistance protein homolog	Q55407	4649290	4653690	4383180	4544300	4394800	4556850	4227190	4389210	4340640
slr0581	slr0581	slr0581	unknown protein	Q55408	1089920	1169360	1115090	1095970	1336350	1545280	957308	922431	881534
slr0583	slr0583	slr0583	similar to GDP-fucose synthetase	Q55412	18509800	18787500	18492600	15630500	15724800	15669100	18823800	18405200	18963100
slr0585	slr0585	argG	argininosuccinate synthetase	P77973	44215200	41869800	42760700	71945200	70577900	72211300	40000800	40496100	40792600
slr0586	slr0586	slr0586	hypothetical protein	P74722	895104	1069930	1084890	655293	678241	704704	872429	832984	937309
slr0588	slr0588	slr0588	hypothetical protein	P74726	570631	516216	607934	458520	459257	599788	316324	342060	318836
slr0590	slr0590	slr0590	hypothetical protein	P74728	480904	427193	456258	593763	595839	556327	439885	426313	496763
slr0591	slr0591	slr0591	ribonucleoside-diphosphate reductase beta chain	P74732	2658220	2652180	2492280	3299450	3620050	3352960	2381740	2269340	2623180
slr0592	slr0592	slr0592	hypothetical protein	P74735	4038790	3959820	3746230	6411120	6087350	6451930	3964020	3969670	3728410
slr0593	slr0593	samp	cAMP binding membrane protein	P74736	3017480	3193880	2921900	5139770	5085640	5210940	3240520	2878850	3255350
slr0594	slr0594	slr0594	hypothetical protein	P74738	2811210	2824480	2764130	3407810	2980200	3196570	2574620	2587940	2610300
slr0596	slr0596	slr0596	hypothetical protein	P74740	441486	602584	420339	714190	355687	652319	567510	582898	544596
slr0597	slr0597	purH	phosphoribosyl aminoimidazole carboxy formyl formyltransferase/inosinemonophosphate cyclohydrolase (PUR-H(J))	P74741	63413500	60621300	63230900	48860000	46542500	47134500	60851400	60933600	62322100
slr0598	slr0598	slr0598	hypothetical protein	P74744	779349	678079	746881	681364	724576	755361	636554	759561	750528
slr0599	slr0599	spkC	serine/threonine kinase	P74745	21851000	22416500	19874300	21277300	22176000	21513800	23783600	23171300	23950900
slr0600	slr0600	slr0600	NADP-thioredoxin reductase	P74746	15560400	17531700	16299800	21275300	21415600	22466000	15748000	17295000	15598800
slr0601	slr0601	slr0601	unknown protein	P74747	702642	758588	744019	6940960	6788430	6370320	802537	803656	807011
slr0603	slr0603	dnaE	DNA polymerase III alpha subunit [Contains	P74750	2167370	2058850	2119460	1588690	1455890	1406370	2341900	2273570	2396180
slr0604	slr0604	lepA	GTP-binding protein	P74751	6964940	6792110	7012770	4596830	4594890	4594740	7219650	7549480	7349400
slr0605	slr0605	slr0605	hypothetical protein	P74752	7061360	6974060	7013950	8105700	7661580	7824200	6646900	6388130	6527660
slr0606	slr0606	slr0606	hypothetical protein	P74753	38898100	37069600	39921000	46780700	44680200	46236100	39820300	39469100	39982500
slr0608	slr0608	hisIE	histidine biosynthesis bifunctional protein HisIE	P74755	10130300	10500000	9995100	7767950	7152800	7663510	12301200	10888300	11635400
slr0609	slr0609	slr0609	hypothetical protein	P74756	36802800	36048200	38356600	32179500	30893800	31581400	35926700	37327400	37163400
slr0611	slr0611	sds	solanesyl diphosphate synthase	P72580	573521	456911	429328	451457	296391	453470	301779	414136	406127
slr0612	slr0612	slr0612	probable pseudouridine synthase	P72581	918492	946651	987656	1215630	1147750	1113930	877245	985917	850871
slr0613	slr0613	slr0613	hypothetical protein	P72582	11079100	10676000	10888100	10073400	10107800	9886630	10764500	11107900	11257600
slr0615	slr0615	slr0615	ATP-binding protein of ABC transporter	Q55856	1593820	1698410	1613170	1410780	1404260	1398210	1438910	1412030	1521760
slr0617	slr0617	slr0617	unknown protein	Q55858	3448820	3546720	3551830	4318460	3804450	4070200	2358020	2142880	2069570
slr0618	slr0618	cobQ	cobyric acid synthase	Q55860	2361270	2425220	2516560	2375240	2502190	2353300	2585340	2642240	2530880
slr0619	slr0619	slr0619	hypothetical protein	Q55861	2589450	2463380	2323170	2943720	2792430	2960060	2366310	2206190	2312960
slr0623	slr0623	trxA	thioredoxin	P52231	79443000	82842300	79934200	64919800	62287700	63284500	75216400	78226100	75100800
slr0624	slr0624	slr0624	UDP-N-acetylglucosamine 2-epimerase	Q55867	3930030	4375670	4354020	2964320	2937130	3179290	4979220	5157800	5064370
slr0625	slr0625	slr0625	hypothetical protein	Q55868	15259700	15522100	15051000	15880100	14334100	13827800	10531800	8074940	8412420
slr0626	slr0626	slr0626	probable glycosyltransferase	Q55870	6335520	6805850	6815390	5683770	5300710	5050760	5761430	5899280	5628680
slr0628	slr0628	rps14	30S ribosomal protein S14	P48944	22360300	21939500	21901900	13867700	13261900	11222400	24299900	25734500	24873000
slr0630	slr0630	slr0630	hypothetical protein	Q55708	2953400	2985460	2826760	2310990	2157250	2289850	3071780	3094460	3104220
slr0633	slr0633	thiG	thiamine biosynthesis protein ThiG	Q55710	8605450	8048910	8538220	8301360	8172740	8356700	7164940	7286190	7356180
slr0634	slr0634	slr0634	unknown protein	Q55711	1642420	1873990	1799920	2340260	2999450	2615630	1960180	1837490	1738640
slr0635	slr0635	slr0635	hypothetical protein	Q55712	3450770	3302930	3451240	3177160	3258730	3269880	2828460	2701780	2752710
slr0637	slr0637	slr0637	hypothetical protein	Q55715	1729700	1629500	1729490	1804890	1714400	1636510	1499500	1595300	1420840
slr0638	slr0638	glyQ	glycyl-tRNA synthetase alpha chain	Q55716	22701700	22475900	21048300	16786600	17752300	16300000	22377300	23859500	22904100
slr0640	slr0640	hik27	two-component sensor histidine kinase	Q55718	1650230	1601350	1746480	1897750	1777780	1882210	1401410	1423720	1559810
slr0643	slr0643	slr0643	hypothetical protein	Q55722	1184960	912416	958098	974525	808975	931197	1462470	991861	1232990
slr0645	slr0645	slr0645	hypothetical protein	Q55727	6772190	6701910	6872750	12996600	12894500	12983500	6618840	6401020	6823240
slr0646	slr0646	dacB	probable D-alanyl-D-alanine carboxypeptidase	Q55728	2381010	2419810	2471030	7755610	7830100	7824200	2727830	2781750	2767980
slr0649	slr0649	metS	methionyl-tRNA synthetase	Q55729	7441070	7143170	7382700	7436120	7164240	6877560	7851470	7137910	7264940
slr0650	slr0650	slr0650	hypothetical protein	Q55730	6067190	5707160	5753270	4742120	4875520	4914470	4892390	5069160	4957830
slr0651	slr0651	slr0651	hypothetical protein	P74560	683663	664250	670031	703979	660377	698437	680714	710160	643590
slr0652	slr0652	hisA	phosphorybosilformimino-5-amino- phosphorybosil-4-imidazolecarboxamideisomerase	P74561	3304650	3398800	3377080	3000470	2847070	3271700	2817750	2736260	2698630
slr0653	slr0653	sigA	principal RNA polymerase sigma factor SigA	P74565	19214600	18140800	18031400	7661520	7678090	7548820	19642300	18903500	19640400
slr0654	slr0654	slr0654	unknown protein	P74566	3281750	3424630	3200860	2342900	2162190	2227290	3059420	3017650	2936590
slr0655	slr0655	slr0655	hypothetical protein	P74567	1220590	1269760	1150820	597165	566959	729800	1313420	1289340	1211230
slr0656	slr0656	slr0656	hypothetical protein	P74568	1326700	1658080	1654700	1425420	1444920	1329460	1627170	1654870	1521590
slr0657	slr0657	lysC	aspartate kinase	P74569	34302400	35042300	34767300	29663700	29514300	30596600	36746200	36226200	34975700
slr0658	slr0658	slr0658	unknown protein	P74570	5387800	5474280	5654850	5690610	5525260	5562920	5152460	5457160	5479770
slr0659	slr0659	prlC	oligopeptidase A	P74571	7165480	7352740	7294900	7825690	7958630	7528020	6132690	6008950	5901400
slr0661	slr0661	proC	pyrroline-5-carboxylate reductase	P74572	13306600	13377300	14102000	13484500	13009000	12837700	13493000	14143000	13883200
slr0662	slr0662	speA1	arginine decarboxylase	P74576	9593800	9601780	9653710	13757600	13705500	13368000	10120400	10063400	10228600
slr0664	slr0664	slr0664	hypothetical protein	P74581	717493	699887	869042	1153300	1205720	1179080	853892	920171	949227
slr0665	slr0665	acnB	aconitate hydratase	P74582	89274600	90501500	88546200	162195000	159937000	160746000	85574600	85461900	84000800
slr0666	slr0666	slr0666	unknown protein	P74583	1224990	1210100	1204510	1159540	1075310	1128230	1064930	1046980	1091910
slr0667	slr0667	slr0667	unknown protein	P74584	2160600	2233590	2397570	1351340	1484750	1472160	2117480	2233560	2311000
slr0668	slr0668	slr0668	unknown protein	P74585	221472	317117	279328	162827	140940	220926	254252	279980	271384
slr0670	slr0670	slr0670	hypothetical protein	P72937	10316500	10033900	10541900	11674000	11630000	11155600	9427030	9336410	9446860
slr0676	slr0676	cysC	adenylylsulfate kinase	P72940	15444200	15089600	16012500	9978320	10130600	10275000	17734000	18391200	15674000
slr0677	slr0677	slr0677	biopolymer transport ExbB like protein	P72941	1078400	1013080	1032510	1130670	1203800	1184840	699572	733021	865573
slr0678	slr0678	slr0678	biopolymer transport ExbD like protein	P72942	23503800	20917500	19721400	23495200	23775800	21009200	20592500	19049800	12605900
slr0679	slr0679	rsmB	sun protein	P72943	825346	714195	823735	851025	824938	781369	703103	744559	790898
slr0681	slr0681	slr0681	probable sodium/calcium exchanger protein	P72945	496974	429166	464513	445027	435665	440884	251849	260817	259755
slr0682	slr0682	hisD	histidinol dehydrogenase	P72946	393410	285404	260482	232622	272044	294099	300208	250823	297643
slr0686	slr0686	slr0686	hypothetical protein	P72954	432336	456179	422593	781028	661719	761174	229983	211792	217528
slr0687	slr0687	pleD	probable two-component response regulator	P72956	673664	729915	689365	1035720	1031020	1053970	596905	647950	640014
slr0688	slr0688	slr0688	hypothetical protein	P72959	3447530	3451380	3374750	3470760	3543150	3604920	3254580	2999440	3126800
slr0689	slr0689	slr0689	hypothetical protein	P72961	16306000	15771500	15209700	18417500	18649600	18687000	18125800	18713800	17622200
slr0692	slr0692	ycf45	hypothetical protein YCF45	P72964	513978	499750	512972	925439	960621	1040590	558444	555369	574839
slr0695	slr0695	slr0695	hypothetical protein	P72967	30630100	29613000	29649400	27611800	25998400	25467200	31030500	33406700	34064600
slr0697	slr0697	slr0697	5-oxoprolinase homolog	Q55959	3909300	3860010	3822620	3387870	3413940	3569980	3818060	3858050	3666570
slr0698	slr0698	slr0698	hypothetical protein	Q55960	2240100	2587240	2620260	2661380	2499880	2418640	2604450	2707310	2589330
slr0699	slr0699	slr0699	unknown protein	Q55961	6569870	6193650	6139580	5347500	6720080	6035190	7344970	7008960	7368840
slr0700	slr0700	slr0700	probable amino acid permease	Q55962	613460	945251	835199	728600	823239	805628	317157	390869	351335
slr0702	slr0702	slr0702	unknown protein	Q55964	234646	195125	246444	418461	502194	447113	169572	189381	154083
slr0707	slr0707	polA	DNA polymerase I	Q55971	4172960	4085740	4157880	2676070	2575040	2683560	4708540	4659310	4704050
slr0708	slr0708	slr0708	periplasmic protein, function unknown	Q55972	20682100	20026700	20653700	42926600	41824900	40427300	16496300	16396400	17235800
slr0709	slr0709	slr0709	hypothetical protein	P52761	965722	918452	919316	1326090	1362100	1250760	836279	832503	948576
slr0710	slr0710	gdhA	glutamate dehydrogenase (NADP+)	P54386	26084400	26324300	25053800	26240800	25878900	25555700	24451000	23639100	24194600
slr0711	slr0711	queF	hypothetical protein	Q55978	12348500	13935300	12188800	10385300	10287400	12176700	15953700	14553200	13806700
slr0713	slr0713	tgt	tRNA-guanine transglycosylase	Q55983	4049350	4283610	4259790	3846800	3949760	4043720	4947160	5231110	5245900
slr0719	slr0719	slr0719	unknown protein	Q55201	15906000	16291400	16202000	13668400	13341700	12648200	17213300	17092400	17029600
slr0721	slr0721	me	malic enzyme	P72661	25215500	25038300	25337800	31273800	30577100	31329000	22787500	22893900	22991800
slr0722	slr0722	rsmE	hypothetical protein	P72667	836613	956346	941075	823355	669978	606408	862536	866963	987479
slr0723	slr0723	slr0723	hypothetical protein	P72668	5590500	5715510	5834810	5162190	5241870	5091280	5375880	5654810	5512580
slr0724	slr0724	sohA	HtaR suppressor protein homolog	P72669	1015320	1045090	1143410	773874	1028310	809693	1285070	1278430	1379380
slr0725	slr0725	slr0725	hypothetical protein	P72670	549318	445887	575629	580481	694102	539236	494702	500073	511924
slr0727	slr0727	slr0727	unknown protein	P72671	1279440	1318390	1312560	635079	603404	622591	1141850	1020060	1050560
slr0728	slr0728	slr0728	hypothetical protein	P72672	327046	282284	282167	377101	336950	321934	121234	131650	168832
slr0729	slr0729	slr0729	hypothetical protein	P72673	5605100	5623430	5717230	8888970	8863340	8039820	5425310	4763190	5916260
slr0730	slr0730	slr0730	hypothetical protein	P72674	1003500	1011380	878099	903384	835796	961452	765925	792595	736813
slr0731	slr0731	slr0731	hypothetical protein	P72675	17250000	17376900	17185300	16417100	17369900	17203500	19852000	19852700	19856300
slr0734	slr0734	slr0734	hypothetical protein	P72682	1521890	1455910	1476800	1993690	1922600	1877750	1697750	1920210	1728730
slr0737	slr0737	psaD	photosystem I subunit II	P19569	779847000	815701000	791504000	544558000	507038000	511736000	1058880000	1060400000	1024700000
slr0738	slr0738	trpE	anthranilate synthetase alpha-subunit	P20170	15750200	15793100	15849300	13649700	13151700	13774900	15606300	16088000	15357500
slr0739	slr0739	crtE	geranylgeranyl pyrophosphate synthase	P72683	2469430	2476600	2331300	1761150	1894310	1941830	2089760	2230960	2011710
slr0740	slr0740	slr0740	hypothetical protein	P72684	4952930	4729860	5106770	5598450	5680050	5935630	5035940	5234620	4967670
slr0741	slr0741	phoU	transcriptional regulator	P72686	0	0	89197.3	234826	257667	288495	112649	110868	111951
slr0742	slr0742	rimP	hypothetical protein	P72687	3697680	3669830	3714880	2933390	3061730	2962040	4023740	3566460	3805730
slr0743	slr0743	nusA	similar to N utilization substance protein	P72688	20738900	21346700	21756400	12659600	12381000	12428400	22423400	22492100	22435300
slr0744	slr0744	infB	translation initiation factor IF-2	P72689	8179520	8413700	8438510	10999500	11108600	11427500	8723170	8874900	8775710
slr0746	slr0746	stpA	glucosylglycerolphosphate phosphatase	Q55034	16991600	16869700	17648000	22200800	20124900	20880200	18980600	19436500	18702100
slr0747	slr0747	ggtA	glucosylglycerol transport system ATP-binding protein	Q79EE4	2945090	3148180	3522130	4335800	3897100	3874190	2887690	3098700	3115010
slr0748	slr0748	slr0748	hypothetical protein	P74631	1696810	1532190	1549840	1266720	1497500	1456930	1449310	1447240	1422710
slr0749	slr0749	chlL	light-independent protochlorophyllide reductase iron protein subunit ChlL	P28373	2152510	1937300	2199760	980797	982157	965373	2050400	1773720	1917290
slr0750	slr0750	chlN	light-independent protochlorophyllide reductase subunit ChlN	P28372	2504300	2245360	2299800	824244	754971	914661	1911100	1824420	1905330
slr0752	slr0752	eno	enolase	P77972	68587400	68200400	68361300	76046000	74419700	75047100	66680400	65974600	66669500
slr0755	slr0755	slr0755	hypothetical protein	P74640	235729	293908	280317	312555	228568	277276	151571	148821	252752
slr0756	slr0756	kaiA	circadian clock protein KaiA homolog	P74644	824249	1008320	977477	1122550	1132730	1165410	928051	973029	941931
slr0757	slr0757	kaiB1	circadian clock protein KaiB homolog	P74645	1340690	1326510	1474320	1568030	1603230	1542230	1191240	1151150	1252230
slr0758	slr0758	kaiC1	circadian clock protein KaiC homolog	P74646	18344400	18139100	17380400	18414000	18484800	17950500	18057700	17054900	17890500
slr0765	slr0765	slr0765	hypothetical protein	Q55987	8968100	8652040	8684780	10957400	9926070	10884900	8384290	7975980	8218700
slr0769	slr0769	slr0769	hypothetical protein	Q55604	54318100	55869700	51090200	75464400	77483600	78240600	43460600	45565000	43053000
slr0770	slr0770	slr0770	hypothetical protein	Q55605	235258	265765	277679	407777	400754	485231	302869	350789	320595
slr0771	slr0771	slr0771	hypothetical protein	Q55606	333369	421903	506598	509139	549547	524633	436190	398170	361723
slr0772	slr0772	chlB	light-independent protochlorophyllide reductase subunit ChlB	Q55607	5269340	5324980	5258660	2175050	2172150	2205710	5810330	5473450	5450700
slr0773	slr0773	slr0773	hypothetical protein	Q55608	7993030	7797900	8332320	10504800	10028500	9904850	7848270	7900610	8147500
slr0774	slr0774	secD	protein-export membrane protein SecD	Q55610	24771800	22824300	24491300	13533100	13003900	12979800	21612500	21987400	23017100
slr0775	slr0775	secF	protein-export membrane protein SecF	Q55611	2237570	2467820	2310810	1913680	2245170	1796050	1730010	2212780	1871430
slr0776	slr0776	lpxD	UDP-3-o-[3-hydroxymyristoyl] glucosamine n-acyltransferase	Q55612	23125800	23359000	23318400	22201500	22321700	21816500	22311200	23509500	23315700
slr0780	slr0780	nrdR	hypothetical protein	Q55622	1455490	1542810	1290660	1524450	1444740	1595630	1859980	1888480	1772460
slr0782	slr0782	slr0782	putative flavin-containing monoamine oxidase	Q55629	25538800	24963000	24841600	23704000	24066100	23486400	25580400	25448500	25008900
slr0783	slr0783	tpi	triosephosphate isomerase	Q59994	31036800	32019300	30399900	21026600	20599000	20643400	32122400	29072600	29485000
slr0786	slr0786	slr0786	methionine aminopeptidase	P53580	109483	117990	104105	197273	153081	112839	57249.2	136161	66340.4
slr0787	slr0787	slr0787	hypothetical protein	Q55928	470079	525290	427373	377729	427695	438966	539741	487017	603543
slr0788	slr0788	slr0788	similar to pre-B cell enhancing factor	Q55929	151972	164260	158205	232220	243850	279842	162218	157555	162168
slr0793	slr0793	nrsB	cation efflux system protein involved in nickel and cobalt tolerance	Q55934	114062	0	77423	174938	278501	0	0	0	55345.1
slr0798	slr0798	ziaA	zinc-transporting P-type ATPase (zinc efflux pump) involved in zinc tolerance	Q59998	1601120	1597890	1546430	710850	746401	680323	3614770	3630600	3761520
slr0801	slr0801	slr0801	hypothetical protein	Q55951	393641	416467	363589	3893730	3840430	3962370	386824	421005	428500
slr0804	slr0804	dacB	probable D-alanyl-D-alanine carboxypeptidase	P74032	5223880	5192980	5485690	2608330	2621190	2655550	3704190	3759820	3664560
slr0806	slr0806	slr0806	hypothetical protein	P74033	19258400	18859800	18813900	21002400	20999300	20591500	19638000	20092000	20380000
slr0807	slr0807	tsaD	probable o-sialoglycoprotein endopeptidase	P74034	4806260	4437890	4691360	4393010	4030430	4015000	4738320	4812400	4804290
slr0808	slr0808	rimM	16S rRNA processing protein RimM homolog	P74035	2921290	3333050	3281750	2243590	2425310	2410120	3311320	3046330	3796740
slr0809	slr0809	rfbB	dTDP-glucose 4,6-dehydratase	P74036	9079600	8903530	9111990	6554440	6450510	6314540	9748990	9825380	9731230
slr0812	slr0812	coaX	hypothetical protein	P74045	372148	384605	446906	331070	350835	349956	384582	299434	390522
slr0813	slr0813	slr0813	hypothetical protein	P74046	421184	426769	388350	495080	455273	0	326860	297377	307351
slr0816	slr0816	slr0816	hypothetical protein	P74049	582119	552177	602800	357808	360565	346031	486020	584024	575201
slr0817	slr0817	menF	salicylate biosynthesis isochorismate synthase	P74053	183167	256085	237288	116292	0	143164	178061	169739	204135
slr0818	slr0818	slr0818	hypothetical protein	P74054	863893	888746	876335	1460190	1332900	1253710	1163400	1163990	1201780
slr0819	slr0819	lnt	apolipoprotein N-acyltransferase	P74055	348435	303853	420764	887997	908583	672517	0	286619	242743
slr0821	slr0821	slr0821	hypothetical protein	P74060	18930900	18386900	17222000	19382600	15102200	19775600	17091900	17308300	16994300
slr0822	slr0822	slr0822	cation-transporting P-type ATPase PacL	P74062	1702260	1804830	1721700	1588160	1580290	1558770	1854510	1911150	1826060
slr0823	slr0823	ycf3	photosystem I assembly related protein	P74063	1589070	1776630	1601590	1951670	1750470	1783930	1282240	1390510	1384700
slr0825	slr0825	slr0825	probable peptidase	Q55413	21108300	20875300	20408600	18796300	18881300	18951800	21643100	21084300	21784100
slr0827	slr0827	alr	alanine racemase	P54918	1115630	1078050	1055060	1530870	1617280	1520500	1005390	1064030	1158790
slr0829	slr0829	pleD	unknown protein	Q55414	1765180	1802570	1743310	2607240	2500620	2619300	1778430	1808430	1818990
slr0833	slr0833	dnaB	replicative DNA helicase [Contains	Q55418	927411	1154970	1000140	775310	987385	672634	964573	954662	936043
slr0835	slr0835	moxR	MoxR protein homolog	Q55419	2748630	2653680	2666230	2589200	2638220	2682460	2437480	2468140	2243250
slr0836	slr0836	rfbB	dTDP-glucose 4,6-dehydratase	Q55420	2906360	2961800	2994560	2692520	2897880	2772190	2755500	2876820	2786220
slr0838	slr0838	purM	phosphoribosyl formylglycinamidine cyclo-ligase	Q55422	14917000	15349400	14697600	13309400	11912600	12287000	15035300	15438300	15483100
slr0839	slr0839	hemH, scpA	ferrochelatase	P54225	3853230	3527650	3932460	3001320	3015360	2735750	3594010	3433300	3488230
slr0841	slr0841	slr0841	periplasmic protein, function unknown	Q55426	29050700	26975700	28776700	40745200	38518400	41419900	31346400	30838800	31050600
slr0842	slr0842	slr0842	hypothetical protein	Q55427	2989720	2764440	2793020	2272150	2454230	2479120	2542540	2255660	2186940
slr0844	slr0844	ndhF1	NADH dehydrogenase subunit 5	Q55429	1245410	1541040	1305070	1961210	1435830	1540910	688981	727685	694262
slr0848	slr0848	slr0848	hypothetical protein	Q55436	7621650	7719990	7600870	12496800	12049800	12200800	12001700	12295400	12390000
slr0851	slr0851	ndbA	type 2 NADH dehydrogenase	P73739	403042	477807	428153	5630400	5740120	5873160	744449	759907	717308
slr0852	slr0852	slr0852	hypothetical protein	P73740	7497500	7651450	7190210	8548250	8568950	7150670	9029120	7770830	7848880
slr0854	slr0854	phrA	DNA photolyase	Q55081	1295880	1229640	1237920	1152460	1199960	1142640	1653600	1488540	1580790
slr0856	slr0856	slr0856	putative transposase [ISY100l: 1346125 - 1347070]	P73748	867110	778280	794931	472614	447819	481008	908285	918833	877593
slr0861	slr0861	purT	glycinamide ribonucleotide transformylase	Q55336	6974200	7158010	7144820	4489730	4609180	4615920	6893410	7245010	7116150
slr0862	slr0862	lmbP	probable sugar kinase	P73753	4944820	5002670	4911320	3572790	3417080	3384100	4545190	4588720	4539780
slr0863	slr0863	slr0863	hypothetical protein	P73754	8162980	8276910	8083300	9561350	9210420	9507290	7635560	7736320	7641870
slr0864	slr0864	slr0864	ATP-binding protein of ABC transporter	P73758	1768470	1767120	1831480	999634	1035120	1028420	2003500	1912690	1961700
slr0865	slr0865	slr0865	hypothetical protein	P73759	692293	696223	602941	445654	464082	464054	580930	604791	581207
slr0867	slr0867	slr0867	unknown protein	P73763	42378.4	0	0	230800	247074	258018	113757	98870.2	86617.6
slr0869	slr0869	slr0869	hypothetical protein	P73765	7973400	8155930	8177800	15439700	15089500	15797100	7715760	7892290	7899360
slr0870	slr0870	slr0870	hypothetical protein	P73766	2285170	2557430	2447960	2453170	2159170	2304740	1779070	1734650	1635910
slr0871	slr0871	slr0871	unknown protein	P73767	669839	417457	599828	707235	837798	754145	416397	351653	359556
slr0872	slr0872	slr0872	hypothetical protein	P73768	3857920	3825770	3820530	4774290	4473890	4559370	4123620	4205570	4228050
slr0875	slr0875	mscL	large-conductance mechanosensitive channel	P73553	199422	208190	212901	174195	95906.2	204431	155964	97333.1	111138
slr0876	slr0876	slr0876	hypothetical protein	P73556	36307100	35922000	36660500	80745100	81434200	80837700	35245900	37899900	37315900
slr0877	slr0877	gatA	glutamyl-tRNA(Gln) amidotransferase subunit A	P73558	31352400	30834900	31081500	26977100	27212900	25652400	32665100	33022400	34385900
slr0878	slr0878	slr0878	hypothetical protein	P73559	3519150	3542670	3781460	6405860	5982590	6213600	3528150	3665560	3795840
slr0879	slr0879	gcvH	glycine decarboxylase complex H-protein	P73560	4051280	3894800	3663360	3278150	3426350	3118870	3216540	3218060	3236400
slr0880	slr0880	slr0880	similar to fibronectin binding protein	P73561	3181250	2990880	3154590	1781110	1773690	1634760	3602570	3567840	3389190
slr0882	slr0882	ycf84	hypothetical protein YCF84	P73566	5464300	5577460	5553210	4297250	4323130	4135810	4552540	4437160	4696540
slr0883	slr0883	psr	hypothetical protein	P73567	2064100	2104990	2083790	2683430	2680790	2676560	1885210	1870840	1830260
slr0884	slr0884	gap1	glyceraldehyde 3-phosphate dehydrogenase 1 (NAD+)	P49433	73790300	74883300	73717700	187855000	187794000	186204000	54381400	54651400	55537700
slr0885	slr0885	slr0885	hypothetical protein	P73570	706217	867133	793060	1754730	1669950	1791110	890361	831162	959007
slr0886	slr0886	fabG1	3-oxoacyl-[acyl-carrier protein] reductase	P73574	56403200	55787300	56902100	44174000	46314400	45815000	54268400	55242800	54373400
slr0887	slr0887	slr0887	hypothetical protein	P73575	1299370	1326060	1270520	1197500	1032020	976105	1227500	1301860	1281150
slr0889	slr0889	spkJ	serine/threonine protein kinase	P73577	461586	383047	413101	460882	485440	450799	451211	402363	421570
slr0890	slr0890	slr0890	unknown protein	P73579	4659960	5304610	5090260	6858260	6960910	7316900	5276290	5063540	5783770
slr0891	slr0891	amiA	N-acetylmuramoyl-L-alanine amidase	P73581	7399080	7250630	7352710	11411100	11094300	11262900	7272320	7297420	7375930
slr0897	slr0897	SsGlc	probable endoglucanase	Q55365	646371	545519	602479	1719950	1643650	1603770	436788	428943	458476
slr0898	slr0898	nirA	ferredoxin--nitrite reductase	Q55366	94063700	94041700	93511300	337575000	334008000	322973000	119584000	120384000	120184000
slr0899	slr0899	cynS	cyanate lyase	Q55367	38585100	37061200	38500700	166804000	165022000	161673000	58616300	57926200	58380500
slr0900	slr0900	moeA	molybdopterin biosynthesis MoeA protein	Q55368	9229810	9495450	8850830	25731800	26767000	27000800	10869900	11185400	11107200
slr0901	slr0901	moaA	molybdopterin biosynthesis protein A	Q55369	490936	741881	656871	2343660	2460660	2545980	666218	643659	0
slr0902	slr0902	moaC	molybdenum cofactor biosynthesis protein C, fused to molybdopterin-guanine dinucleotide biosynthesis protein MobA	Q55370	2384990	2299260	2361670	4742680	4475340	4589710	2395700	2589210	2578380
slr0903	slr0903	moaE	molybdopterin (MPT) converting factor, subunit 2	Q55371	4211800	3676440	3653260	10012700	10701400	9284640	4975220	4629970	4329490
slr0904	slr0904	comM	competence protein ComM homolog	Q55372	2944790	2828550	2932770	4138910	4130110	4291520	2946800	2924800	2959390
slr0906	slr0906	psbB	photosystem II core light harvesting protein	P05429	898909000	1023440000	987807000	500634000	510433000	518274000	1011400000	1073870000	970972000
slr0907	slr0907	slr0907	unknown protein	Q55374	20289500	19867300	20423000	20654500	20588700	20484300	20071100	20403100	19729800
slr0909	slr0909	slr0909	unknown protein	Q55375	24091200	24623700	26269100	22252700	21610500	21836900	23286300	22489800	23310600
slr0912	slr0912	slr0912	unknown protein	Q55376	1346770	1337100	1389510	1453960	1721810	1541500	1173370	1165020	1110210
slr0913	slr0913	slr0913	unknown protein	Q55377	276379	299608	266704	521570	509192	534806	182851	174244	217820
slr0914	slr0914	slr0914	unknown protein	Q55378	1924970	2280150	2047600	2613040	2192680	2645820	1653930	1764800	1480960
slr0915	slr0915	slr0915	putative endonuclease [encoded in trnfM-intron	Q57253	348405	339406	410709	452532	403801	356174	479632	527140	391432
slr0917	slr0917	bioF	7-keto-8-aminopelargonic acid synthetase	P74770	1072160	951736	1151420	954285	924044	895608	1127900	1172730	1168340
slr0918	slr0918	slr0918	methionine aminopeptidase	P53579	2895810	2774510	2917900	2291640	2611810	2386180	2790980	2774380	2560170
slr0922	slr0922	pth	peptidyl-tRNA hydrolase	Q59989	3745900	3590970	3992320	4121940	4129890	3869390	3937730	4102270	4273600
slr0923	slr0923	ycf65	hypothetical protein YCF65	Q55385	6264000	6032710	5235770	4017060	3666490	3785680	5175630	5046120	4804870
slr0924	slr0924	slr0924	periplasmic protein, function unknown	Q55386	25800200	25195900	23608700	32851900	32250000	35505700	22149900	21401800	21272900
slr0925	slr0925	ssb	single-stranded DNA-binding protein	Q55499	55621400	55339100	56521900	48595400	46122400	46630200	54080400	57030100	53314300
slr0929	slr0929	slr0929	chromosome partitioning protein, ParA family	Q55501	6738580	6799680	6572900	5747870	5355170	5626700	7757160	7736630	7673250
slr0930	slr0930	slr0930	hypothetical protein	Q55502	2762790	2839310	2766830	2670400	2678590	2648170	3310040	3121180	3197660
slr0935	slr0935	slr0935	hypothetical protein	P74300	1280590	1231690	1240610	741921	811396	761072	1140610	1167110	1040610
slr0936	slr0936	nadC	nicotinate-nucleotide pyrophosphorylase	P74301	2396300	2383550	2301850	3029770	3016180	3134610	2116610	2039390	2002260
slr0937	slr0937	slr0937	unknown protein	P74302	8080690	8299110	8200750	5130860	5085930	5452030	8125360	8624490	7955970
slr0938	slr0938	slr0938	probable UDP-N-acetylmuramyl tripeptide synthetase	P74303	6361340	6343680	6144470	5979310	5936800	6128880	5546780	5088840	5581050
slr0940	slr0940	crtQ-2	zeta-carotene desaturase	P74306	12016200	11998400	12161700	9289400	9963580	10157400	12113800	12573600	12522000
slr0941	slr0941	slr0941	hypothetical protein	P74307	2365400	2311270	2694420	3054790	2856440	3621410	2152820	2185850	2116450
slr0942	slr0942	slr0942	alcohol dehydrogenase [NADP+]	P74308	2983840	2685900	3063770	2185970	1876390	2226650	2039220	2515460	2285430
slr0943	slr0943	fda	fructose-bisphosphate aldolase, class I	P74309	6977080	7437500	6949420	4651600	4342520	4556760	8467770	7849140	8077130
slr0946	slr0946	arsC	arsenate reductase	P74313	11710500	11359200	11011800	19033100	18340300	18484100	11186400	10426100	10399100
slr0947	slr0947	rpaB, ycf27	response regulator for energy transfer from phycobilisomes to photosystems	P74314	32236100	32092700	31997600	30702600	28460500	30031600	30487500	31295000	30459400
slr0948	slr0948	slr0948	hypothetical protein	P74315	717416	672444	745819	719973	717939	592074	447343	465795	613363
slr0949	slr0949	natD	Integral membrane protein of the ABC-type Nat permease for neutral amino acids NatD	P74318	1015320	1114060	1117420	1030940	1170560	901438	678441	802676	579168
slr0950	slr0950	slr0950	hemolysin-like protein	P74319	1216970	1235030	1188270	710067	812388	858009	1117600	1241130	1246630
slr0951	slr0951	ispD	4-diphosphocytidyl-2C-methyl-D-erythritol synthase	P74323	2566610	2500300	2769890	1551900	1712050	1761970	2451480	2526980	2256110
slr0952	slr0952	fbpII	fructose-1,6-bisphosphatase	P74324	16364600	16828400	16025800	16730400	15752800	16593200	18809600	19720000	19199800
slr0953	slr0953	slr0953	sucrose-phosphate phosphatase	P74325	2080630	1799140	1805530	2484110	2613410	2385410	1888650	1585590	1862710
slr0955	slr0955	slr0955	probable tRNA/rRNA methyltransferase	P74328	6744950	6397010	6788840	4054090	4060750	4305600	7161530	7128970	7170280
slr0957	slr0957	slr0957	hypothetical protein	P74329	0	0	0	477087	560754	627134	0	0	0
slr0958	slr0958	cysS	cysteinyl-tRNA synthetase	P74330	6245820	6094680	6116070	5169750	5436240	5459320	6743310	6294090	6550090
slr0959	slr0959	slr0959	hypothetical protein	P74332	674904	657230	695388	891566	803489	848534	839929	786826	723246
slr0962	slr0962	slr0962	unknown protein	P72852	31740400	32729200	32534700	31500600	32613200	31215500	30161500	32012100	29539900
slr0963	slr0963	sir	ferredoxin-sulfite reductase	P72854	31109800	31628000	31167600	21150200	21096800	20926300	32534300	32781300	33488700
slr0965	slr0965	dnaN	DNA polymerase III beta subunit	P72856	22988500	22389000	22766200	18484700	18950200	17578900	21991700	22331300	23133200
slr0966	slr0966	trpA	tryptophan synthase alpha chain	P77960	6203740	6012760	5608250	3732010	3932750	3995480	4732250	4625250	4652050
slr0967	slr0967	slr0967	hypothetical protein	P72857	271713	230836	276374	235513	270170	214922	255627	218892	247512
slr0969	slr0969	cobJ	precorrin methylase	P72862	3637790	3678570	3693010	4332750	4375330	4227640	3554070	3565660	3476630
slr0971	slr0971	slr0971	hypothetical protein	P72863	6453240	6358320	6527610	6252140	6169180	6586670	6114850	6456990	6298150
slr0974	slr0974	infC	initiation factor IF-3	P72874	12885300	12184400	12902200	8777650	8580720	8568720	14590800	14771900	13806500
slr0977	slr0977	slr0977	ABC transporter, permease component	P72880	1179150	992554	1195140	1711260	1243370	1316290	788393	752608	874531
slr0981	slr0981	slr0981	hypothetical protein	P72883	1377840	1558330	1518230	2171280	2071740	2161670	1342340	1307180	1256040
slr0982	slr0982	rfbB	probable polysaccharide ABC transporter ATP binding subunit	P72884	3294770	3334810	3357200	4441270	4207320	4360080	3276780	3078740	3229050
slr0983	slr0983	rfbF	glucose-1-phosphate cytidylyltransferase	P72885	15034900	14955100	14964200	19846800	20184600	19416900	14257600	14640800	14784300
slr0984	slr0984	rfbG	CDP-glucose 4,6-dehydratase	P72886	4707330	4462110	4427130	6266910	6328770	6521680	4133480	4050120	4199500
slr0985	slr0985	rfbC	dTDP-4-dehydrorhamnose 3,5-epimerase	P72887	4867530	4817890	4565360	5639720	5650290	5647770	4316120	4352850	4360280
slr0989	slr0989	slr0989	hypothetical protein	P74514	12369500	12605800	12367300	9973170	9747200	10119700	11703100	11852400	11359700
slr0990	slr0990	slr0990	hypothetical protein	P74515	13874900	13134700	13158100	10365100	10298600	10128700	12948400	13297000	13066900
slr0992	slr0992	slr0992	probable tRNA/rRNA methyltransferase	P74516	8269420	8701520	9266420	4598920	4956900	5265460	9691660	9535380	10079600
slr0993	slr0993	nlpD	putative peptidase	P74517	1674860	1865040	1552310	1162820	1132800	1072600	1871130	1911630	1785720
slr0994	slr0994	lipB	lipoate-protein ligase B	P74519	1606740	1570400	1524440	1493290	1491870	1478840	1574540	1213170	1494540
slr1019	slr1019	slr1019	phenazine biosynthetic protein PhzF homolog	P73125	293051	238714	330755	0	0	0	351150	502916	216376
slr1020	slr1020	sqdB	sulfolipid biosynthesis protein SqdB	P73128	38003900	36743200	35267300	22886200	22199700	22971500	35280500	33069700	34431800
slr1022	slr1022	argD	N-acetylornithine aminotransferase	P73133	27549300	27650700	27095200	44977900	45408500	45747500	25974700	24640900	23915900
slr1024	slr1024	slr1024	fibrillin	P73135	5101970	5026360	4906790	6101710	5981780	5965060	5086790	5231990	4584420
slr1028	slr1028	slr1028	unknown protein	P73139	10813600	11066200	10874600	28488000	28160600	28375300	8368220	8313830	8152640
slr1030	slr1030	chlI	magnesium protoporphyrin IX chelatase subunit I	P51634	16858400	16393600	16503500	12919500	12895200	12694900	16495500	16251400	15727900
slr1031	slr1031	tyrS	tyrosyl tRNA synthetase	P73141	4569090	4354800	4091560	3174440	3095150	2963520	5484530	5534110	5576360
slr1032	slr1032	slr1032	unknown protein	P73142	766529	733630	880456	826294	900807	897115	1044430	1129130	1133100
slr1033	slr1033	slr1033	unknown protein	P73143	2178330	2441880	2354560	2265270	2290730	2274720	2245490	2042250	2271790
slr1034	slr1034	ycf41	hypothetical protein YCF41	P73145	16359200	17259200	17591700	15588000	13060100	13418900	17365400	15700900	16083600
slr1035	slr1035	slr1035	hypothetical protein	P73146	2754010	2511540	2745030	2326600	2059140	1599710	2805710	2720010	2947820
slr1037	slr1037	slr1037	two-component response regulator CheY subfamily	P73150	182896	175133	212327	425439	518309	445190	123334	181180	158251
slr1039	slr1039	slr1039	hypothetical protein	P73155	1530890	1699750	1482610	1283210	1545750	1221250	1406050	1391040	1404650
slr1041	slr1041	slr1041	two-component response regulator PatA subfamily	P73005	1159690	1264680	1283660	979441	1149670	1024090	1303320	1284390	1259290
slr1042	slr1042	pilH, rre7, taxY3, taxY	two-component response regulator CheY subfamily	P73006	14466200	15059600	15095700	13185100	13640400	13663800	14766600	14884000	15608000
slr1043	slr1043	cheW	similar to chemotaxis protein CheW	P73007	968374	990736	1032290	1160540	1076760	1024690	962674	915680	898423
slr1044	slr1044	ctr1	methyl-accepting chemotaxis protein, required for the biogenesis of thick pilli	P73008	47024900	44337000	44718000	52536300	52732800	53719100	49427400	48810700	50013900
slr1045	slr1045	ycf63	hypothetical protein YCF63	P73009	1217050	1123400	1095640	1175610	1076310	1064410	697035	702158	575673
slr1046	slr1046	tatA	putative TatA protein	P73010	392093	342889	434243	544154	411907	512427	447175	332966	413703
slr1047	slr1047	pleD	hypothetical protein	P73011	27912400	27310100	27142100	31650600	31253600	32476200	25786100	26077400	24183400
slr1048	slr1048	slr1048	hypothetical protein	P73012	2971610	2944610	2946870	2971530	2952760	2875340	3279360	3116630	3256960
slr1051	slr1051	fabI	enoyl-[acyl-carrier-protein] reductase	P73016	70475200	71721900	69906000	55293800	52525000	50415100	66873000	69952000	68343400
slr1052	slr1052	slr1052	hypothetical protein	P73017	450674	377978	421937	280918	246361	354831	500715	540727	594017
slr1053	slr1053	slr1053	unknown protein	P73018	1050530	1217750	1122520	1921140	2014850	2034660	962337	1000670	1011910
slr1055	slr1055	chlH	magnesium protoporphyrin IX chelatase subunit H	P73020	8762710	8757900	8857410	6805510	6660420	6740230	8207250	8063970	8121800
slr1056	slr1056	slr1056	unknown protein	P73021	4780480	4791540	4549680	6928330	7181590	6967760	5369080	5362700	5451290
slr1063	slr1063	slr1063	plobable glycosyltransferase	P72899	10848900	10585600	10841800	13363000	13127400	13164600	10277000	10444000	10370500
slr1064	slr1064	rfbU	plobable glycosyltransferase	P72900	13217200	13650300	13290700	13610800	13725400	13814400	12838100	13675500	12814100
slr1065	slr1065	slr1065	plobable glycosyltransferase	P72901	1583910	1560820	1668990	1644220	1505020	1443640	1664170	1495620	1551750
slr1066	slr1066	slr1066	unknown protein	P72902	11031300	11202200	10410900	12941500	12532600	12551300	11774700	11366200	11322400
slr1067	slr1067	galE	UDP-glucose 4-epimerase	P72903	16882400	16551400	16078900	22303500	22175600	21872200	16178600	15060600	15430800
slr1070	slr1070	slr1070	unknown protein	P72906	2782650	2753880	2636660	4937180	4438910	4659650	2863530	2713510	3103890
slr1071	slr1071	slr1071	unknown protein	P72907	3532840	3359880	3383240	3293600	3128950	3097420	3529120	3738460	3404340
slr1072	slr1072	yefA	GDP-D-mannose dehydratase	P72908	2879960	2952120	3124640	2890510	2946750	2969650	2822510	2857990	2850120
slr1073	slr1073	slr1073	unknown protein	P72909	3364430	3538290	3460340	4615870	4404140	4311450	2997650	3043360	2928710
slr1076	slr1076	slr1076	plobable glycosyltransferase	P72911	6994490	7157230	7068010	10242900	9708360	10301500	6910660	7049540	6860350
slr1077	slr1077	slr1077	plobable glycosyltransferase	P72912	4378620	4548960	4535240	5530420	5246940	5087720	4701010	4709910	4776910
slr1079	slr1079	slr1079	unknown protein	P72916	532333	588915	589232	910200	948253	926260	716081	794172	761811
slr1081	slr1081	slr1081	hypothetical protein	P72918	420643	367106	397630	759037	781304	790394	314784	438637	339623
slr1083	slr1083	slr1083	hypothetical protein	P72920	175222	321243	237822	217865	194668	228628	228340	369125	337513
slr1084	slr1084	slr1084	unknown protein	P72921	1888130	1999850	1908200	3592970	3693870	3364780	1464010	1335450	1471990
slr1085	slr1085	slr1085	plobable glycosyltransferase	P72922	2603070	2876690	3023460	3558630	3386010	3536380	2508060	2472920	2359790
slr1087	slr1087	slr1087	hypothetical protein	P72923	5083100	5589660	5385740	8826640	8506720	8069690	4765300	4785050	4705050
slr1090	slr1090	obg	GTP-binding protein	P72931	6477560	6685700	6908960	6652310	6326520	6141170	6951750	6724210	6713430
slr1094	slr1094	slr1094	hypothetical protein	P72737	1302390	1092690	1156600	1599490	1569860	1561500	1454390	1335580	1383530
slr1095	slr1095	slr1095	hypothetical protein	P72739	532479	541851	479731	771518	785274	771002	500940	465093	499903
slr1096	slr1096	lpdA	dihydrolipoamide dehydrogenase	P72740	90471200	87795900	87637000	66637400	66453500	64608900	90601100	91985800	90748100
slr1097	slr1097	slr1097	hypothetical protein	P72741	3619930	3835720	3843270	2401940	3167430	2485390	3265180	3294290	3295410
slr1098	slr1098	slr1098	hypothetical protein	P72742	744270	722304	742620	371266	328030	343435	640364	675653	639656
slr1099	slr1099	ubiX	3-octaprenyl-4-hydroxybenzoate carboxy-lyase	P72743	2173000	2114580	2186630	1468580	1391550	1410790	2347420	2343730	2347120
slr1100	slr1100	slr1100	hypothetical protein	P72744	1477810	1445600	1432770	456482	482709	576776	1860090	1866780	1768140
slr1101	slr1101	slr1101	hypothetical protein	P72745	3983500	4279350	4024320	2430420	2191800	2333920	3602720	3684200	3659570
slr1102	slr1102	slr1102	hypothetical protein	P72746	5579410	5774180	5382680	3210730	3164430	3221930	5541730	5533690	5432310
slr1103	slr1103	slr1103	hypothetical protein	P72747	26962800	26925500	27207500	25707300	25152500	25289800	28013700	27175800	27040100
slr1104	slr1104	slr1104	hypothetical protein	P72748	23453800	23456200	23397600	22312600	24246800	24822900	24746500	23682400	23720300
slr1105	slr1105	typA	GTP-binding protein TypA/BipA homolog	P72749	24006700	23653200	23870700	19499200	18949300	19888600	21669800	21285100	21339700
slr1106	slr1106	phb	prohibitin	P72754	14077400	13929600	14139500	11746000	11256100	11162200	12645100	13176400	12939100
slr1107	slr1107	slr1107	unknown protein	P72755	598729	668141	534537	487415	362987	435746	419916	410073	419847
slr1109	slr1109	ank	similar to ankyrin	P72763	2146900	1941260	2155730	2414120	2122550	2238310	2112530	2121680	2277600
slr1110	slr1110	slr1110	hypothetical protein	P72764	10853000	11034100	11306800	13361800	12421200	12455100	12541900	12712500	12768100
slr1113	slr1113	slr1113	ATP-binding protein of ABC transporter	P72626	1051540	1203320	1199160	1164990	1160870	1198760	1248680	1297450	1252520
slr1114	slr1114	slr1114	hypothetical protein	P72627	855249	788395	823195	1172330	1116650	1143890	699574	641981	731892
slr1116	slr1116	slr1116	hypothetical protein	P72629	581688	710751	777585	1264390	1323310	1444970	963881	961487	913958
slr1117	slr1117	slr1117	hypothetical protein	P72630	737362	730851	744079	705314	719072	753389	592711	575842	680510
slr1122	slr1122	slr1122	hypothetical protein	P72645	8832650	8842110	8184110	6292280	6047040	6377530	9363160	9139650	8781100
slr1123	slr1123	gmk	guanylate kinase	P72648	5783750	5498450	5349870	6122740	5558470	6101800	5548250	5320820	5680520
slr1124	slr1124	gpmB	phosphoglycerate mutase	P72649	35005600	35227700	34475700	25622200	27563700	27199500	42179000	39899100	41373200
slr1125	slr1125	crtX	probable glucosyl transferase	P72650	1377950	1522780	1373290	860408	770036	764672	896824	1006290	1077700
slr1127	slr1127	slr1127	unknown protein	P72654	8993130	8463550	8932500	11308100	10211800	10933100	8404960	8160180	7896460
slr1128	slr1128	slr1128	hypothetical protein	P72655	28470700	28358400	27557400	19709800	19966600	19292900	24215000	24398200	24452000
slr1129	slr1129	rne	ribonuclease E	P72656	9821980	9357350	9389290	6041250	5887930	5941080	9825960	10000100	10087500
slr1130	slr1130	rhnB	ribonuclease HII	P72657	328623	336990	223850	227113	269992	189045	242606	375721	150356
slr1133	slr1133	argH	L-argininosuccinate lyase	P73257	6814640	6621850	6971870	9526370	9142750	9423960	6558950	6693940	6698620
slr1134	slr1134	slr1134	mutator MutT homolog	P73258	293971	499387	326973	533236	622734	284006	284007	299541	255778
slr1135	slr1135	slr1135	unknown protein	P73259	234448	804210	375464	1011100	940107	910068	541471	386598	414701
slr1136	slr1136	ctaCI	cytochrome c oxidase subunit II	Q06474	7184480	7143320	7618870	10855800	10889400	11045000	7221980	6495870	7006930
slr1137	slr1137	ctaDI	cytochrome c oxidase subunit I	Q06473	2882570	2381330	3137600	3201890	2972270	3265640	2753580	3119160	3232710
slr1139	slr1139	trxA	thioredoxin	P73263	5942900	6307890	6444790	4382070	4246300	4201750	5752520	5747580	5676880
slr1140	slr1140	slr1140	DegT/DnrJ/EryC1/StrS family protein	P73264	18513400	18177400	18190000	16305600	16594700	16574500	18702500	18534300	18314300
slr1142	slr1142	slr1142	hypothetical protein	P73271	394528	468413	459558	737351	686046	697466	374563	417833	428182
slr1143	slr1143	slr1143	hypothetical protein	P73272	5562870	5249400	5303650	7087840	6813890	7006610	5118000	4984740	5026340
slr1145	slr1145	gltS	Monocomponent sodium-dependent glutamate permease GltS	P73275	1067520	1136340	875887	1641010	1272960	1568470	552355	709120	800667
slr1147	slr1147	hik2	two-component sensor histidine kinase	P73276	1262010	1184310	1194210	1214240	1154100	1027710	1036910	1099560	1049380
slr1149	slr1149	slr1149	ATP-binding protein of ABC transporter	P73278	1688130	1678100	1662670	1192850	1126920	1220340	1614220	1568800	1529460
slr1150	slr1150	slr1150	unknown protein	P73279	46818200	51915500	52291300	83100600	81248600	84711800	52170600	53464100	50045600
slr1152	slr1152	slr1152	hypothetical protein	P74221	655084	556168	660106	1279540	1096540	982192	750278	541360	598524
slr1159	slr1159	purD	glycinamide ribonucleotide synthetase	P74232	32979000	34134000	33278500	23031700	23017000	22733900	34831100	34473100	34492500
slr1160	slr1160	slr1160	periplasmic protein, function unknown	P74233	10381900	10264800	10335600	14463100	14630000	12963300	11086800	10913400	10568600
slr1161	slr1161	slr1161	hypothetical protein	P74236	53448700	56247300	55150000	36709800	36615400	34264400	52214300	49686000	52357700
slr1162	slr1162	slr1162	unknown protein	P74237	464506	433282	543714	419574	459465	460677	275892	322031	335563
slr1163	slr1163	slr1163	unknown protein	P74238	429792	444776	429664	251923	305543	245713	475905	487499	480324
slr1164	slr1164	nrdA	ribonucleotide reductase subunit alpha	P74240	2565700	2637530	2509780	3250060	3126800	3290420	1992990	1963660	2018240
slr1165	slr1165	sat	sulfate adenylyltransferase	P74241	49002600	50842700	48084100	39646000	39227200	37893700	58602700	58125400	58939800
slr1166	slr1166	slr1166	UDP-glucose:tetrahydrobiopterin glucosyltransferase	P74242	2941380	2927400	2939900	2205680	2296820	2380620	3203160	3333550	3343850
slr1167	slr1167	gldA	glycerol dehydrogenase	P74246	429958	469801	506234	0	155242	429035	551225	523244	582295
slr1169	slr1169	slr1169	unknown protein	P74248	4996230	4722360	4787990	2670200	2714620	3199440	4758140	4619540	4740780
slr1171	slr1171	gpx1	glutathione peroxidase-like NADPH peroxidase,glutathione peroxidase	P74250	3724690	3898090	3704320	6700510	7037840	6999480	3402040	3620090	3429610
slr1173	slr1173	slr1173	hypothetical protein	P74254	18712800	19137400	19152600	23167600	23021100	21778600	22441600	23136100	23246000
slr1176	slr1176	glgC	glucose-1-phosphate adenylyltransferase	P52415	166224000	156283000	162319000	99550300	98078100	96812500	162739000	164765000	169352000
slr1177	slr1177	slr1177	hypothetical protein	P74704	9946980	9828200	9497940	6988870	7325570	6679950	9320390	9757490	9681380
slr1178	slr1178	slr1178	hypothetical protein	P74705	31106100	27426900	28932800	29951900	29501300	27862500	26502100	25624600	24651000
slr1179	slr1179	anmK	hypothetical protein	P74706	23676900	23706500	23261700	26976300	26981800	27537800	24890100	24921500	24316100
slr1183	slr1183	slr1183	hypothetical protein	P74712	1312090	1258180	1282570	1758440	1625080	1828030	1117620	925174	1047290
slr1187	slr1187	slr1187	unknown protein	P74716	3035960	3252440	3037610	2497550	3182990	2733290	2563630	2609880	2555710
slr1189	slr1189	slr1189	unknown protein	P74718	1082320	1141310	1063440	1629820	1538790	1581470	1057180	1084850	1081500
slr1192	slr1192	slr1192	probable alcohol dehydrogenase	P74721	10884700	11486000	11294800	14935400	13765300	14718400	12068300	11222300	11956900
slr1194	slr1194	slr1194	hypothetical protein	P73342	2156480	1962110	1953820	1214960	1232460	1309870	2202570	2058570	2006160
slr1195	slr1195	slr1195	hypothetical protein	P73343	1314800	1315990	1338510	2011010	2094230	2675050	1028340	937612	1307630
slr1196	slr1196	slr1196	periplasmic protein, function unknown	P73344	463253	437480	547448	586891	608910	664584	333375	294945	412254
slr1197	slr1197	smf	SMF protein	P73345	2313960	2365580	2429950	2924560	2754830	2760630	2387160	2387620	2388850
slr1198	slr1198	slr1198	antioxidant protein	P73348	618303000	598926000	615168000	603750000	595558000	621082000	593387000	591848000	619382000
slr1199	slr1199	mutL	DNA mismatch repair protein MutL	P73349	766024	686018	650299	412446	350838	378492	873674	798174	828925
slr1200	slr1200	livH	urea transport system permease protein	P73350	14974000	13361400	15126200	40500300	44265000	44603300	10155900	10919900	9867900
slr1201	slr1201	urtC	urea transport system permease protein	P73351	7637340	9100220	8439030	15832600	14754900	16256300	8297290	8247310	8630610
slr1203	slr1203	slr1203	hypothetical protein	P73353	359464	560986	321494	251385	184992	268308	378046	342527	477400
slr1204	slr1204	htrA	protease	P73354	951945	1022370	1014590	1083470	1161770	1051300	874696	903792	880138
slr1205	slr1205	slr1205	similar to chlorobenzene dioxygenase, ferredoxin component	P73355	81002900	78475900	72954100	57607100	62882900	60563700	82172300	80022800	85190500
slr1206	slr1206	slr1206	hypothetical protein	P73356	2341060	2247650	2345720	3154060	3468600	3594030	2267990	2209900	2517640
slr1207	slr1207	slr1207	hypothetical protein	P73357	8109980	7849270	8152420	9327810	9393120	9596470	8730570	8179240	7939450
slr1208	slr1208	slr1208	probable oxidoreductase	P73359	12513000	12076900	12199500	7420290	7497330	7210520	12846200	12749300	12622800
slr1209	slr1209	slr1209	hypothetical protein	P73360	466998	471835	430803	271155	279243	265257	449362	428108	427421
slr1210	slr1210	slr1210	unknown protein	P73361	348647	348056	252675	339457	328940	264889	395315	274990	275210
slr1211	slr1211	cobN	cobalt-chelatase subunit CobN	P73362	4395460	4648440	4905070	3332380	3295660	3266010	4665150	4372610	4589220
slr1212	slr1212	hik44, ETR1	similar to two-component sensor histidine kinase	P73363	1740690	1994500	1952780	394774	388120	500984	2107700	2067110	1995220
slr1213	slr1213	slr1213	two-component response regulator AraC subfamily	P73364	332141	393555	543212	136890	131014	274904	652699	436442	625626
slr1214	slr1214	slr1214	two-component response regulator PatA subfamily	P73365	410887	429930	446199	442678	458351	452159	500895	452209	489890
slr1216	slr1216	mgtE	Mg2+ transport protein	P73368	2630570	2642660	2642540	3103340	3113990	3205100	2590320	2460180	2480830
slr1218	slr1218	ycf39	hypothetical protein YCF39	P73461	776686	760318	790768	767788	634224	777790	1042740	871698	915125
slr1219	slr1219	ureE	urease accessory protein E	P73462	1501810	1504020	1316930	1744740	1602780	1794830	1462660	1388090	1368290
slr1220	slr1220	slr1220	hypothetical protein	P73463	24904700	25043300	24278700	19077300	19576100	20142700	25277500	24424700	24975700
slr1223	slr1223	slr1223	hypothetical protein	P73467	28270200	27615200	26941200	31856100	32486400	31140900	26896400	27183800	27377800
slr1224	slr1224	malK	ATP-binding protein of sugar ABC transporter	P73468	11421400	10989400	11468500	10964800	10856000	11348400	12772000	12791900	12913300
slr1225	slr1225	spkF	serine/threonine kinase	P73469	3136460	2972850	2636320	5582440	5357220	5542970	3089650	3079930	2819390
slr1226	slr1226	purC	phosphoribosyl aminoidazole succinocarboxamide synthetase	P73471	7875690	7585350	7676700	6908990	7307350	6762840	7730640	7701870	7050300
slr1227	slr1227	IAP75	chloroplastic outer envelope membrane protein homolog	P73472	17856700	17815600	17575100	35555300	35615000	35121400	18476400	18676500	18579000
slr1228	slr1228	prfC	peptide-chain-release factor 3	P73473	4322470	4257310	4047810	3073020	3026450	3228280	4307710	4332230	4420820
slr1230	slr1230	slr1230	hypothetical protein	P73475	438050	434591	543084	192199	227960	260231	630607	703266	576548
slr1232	slr1232	slr1232	unknown protein	P73477	5544630	5085560	5576250	8433670	8206330	9422670	6938380	7272300	7278870
slr1233	slr1233	frdA	succinate dehydrogenase flavoprotein subunit	P73479	37057500	37150800	37066900	44227800	44265100	44657000	39794400	39632800	40490200
slr1234	slr1234	slr1234	protein kinase C inhibitor	P73481	1801140	1742500	1709210	1557040	1898890	1847850	1676820	1643960	1710760
slr1235	slr1235	slr1235	hypothetical protein	P73482	3987660	5042270	4465450	3311780	3592540	3436840	3807300	4216280	4037410
slr1236	slr1236	slr1236	hypothetical protein	P73483	1117900	932848	1278280	1678810	1314400	1170530	898071	903378	859331
slr1237	slr1237	codA	cytosine deaminase	P73487	2220630	2178430	2549350	3949900	3898880	3548730	2283280	2581570	2661140
slr1238	slr1238	gshB	glutathione synthetase	P73493	61094400	63034800	63867500	66211700	62917300	63477700	73922400	71034000	72838900
slr1239	slr1239	pntA	pyridine nucleotide transhydrogenase alpha subunit	P73496	21097300	20667500	20724200	20522600	20083700	20161000	19385600	19364200	19390700
slr1240	slr1240	slr1240	unknown protein	P73497	24164900	24316500	23349500	15792900	17142900	17257500	26198800	24702200	26295900
slr1243	slr1243	slr1243	unknown protein	P73770	2735900	2650980	2812520	1433170	1341680	1401120	2517510	2485170	2531840
slr1245	slr1245	slr1245	transcriptional regulator	P73778	454535	385476	379620	572700	576943	598870	450590	435690	410347
slr1247	slr1247	pstS2	phosphate-binding periplasmic protein precursor (PBP)	P73785	3358540	3314860	3397680	5374200	5379910	5121990	5553090	5678030	5506630
slr1250	slr1250	pstB2	phosphate transport ATP-binding protein PstB homolog	P73788	0	0	303708	309963	459543	892035	365586	0	0
slr1251	slr1251	slr1251	peptidyl-prolyl cis-trans isomerase	P73789	106293000	108476000	106713000	79623300	81619300	80723100	120478000	117699000	118651000
slr1253	slr1253	slr1253	unknown protein	P73794	433827	376086	410503	301691	425304	328332	416244	294052	304737
slr1254	slr1254	pds, crtD, crtP	phytoene dehydrogenase (phytoene desaturase)	P29273	9478040	9543590	9214930	9675710	9833750	9501310	10180300	9873630	9705390
slr1255	slr1255	pys, crtB	phytoene synthase	P37294	1052450	1197650	1175420	693964	592218	683708	1013620	972902	917717
slr1256	slr1256	ureA	urease gamma subunit	P73796	8002310	7289910	7086580	11848800	12385000	11891700	7751860	8437410	7545470
slr1257	slr1257	slr1257	unknown protein	P73797	3350260	3539950	3479530	3708750	3427450	3391640	2987670	3012100	3053300
slr1258	slr1258	slr1258	unknown protein	P73798	16110000	15245000	15343200	25888600	25134000	24164000	16485300	15686100	17375400
slr1259	slr1259	slr1259	hypothetical protein	P73799	4007910	3914050	3813730	1994920	1848120	1716570	5666100	5196710	5070190
slr1260	slr1260	slr1260	hypothetical protein	P73800	3722200	4070190	4214590	1506590	1546850	1483910	5372890	5157420	5117200
slr1261	slr1261	slr1261	hypothetical protein	P73801	6291560	6065290	6070090	2986430	3152350	3256000	8175060	8301990	7936230
slr1263	slr1263	slr1263	hypothetical protein	P73803	15975900	16216700	16249400	25140700	25938600	25600000	13519400	13505900	13696400
slr1265	slr1265	rpoC1	RNA polymerase gamma-subunit	P74177	78821400	81414700	78887200	65410600	66012700	65875200	77673400	77443900	74180700
slr1266	slr1266	slr1266	hypothetical protein	P74179	27085500	26251900	23032700	35273700	36813300	35752300	29877400	28615300	29491400
slr1267	slr1267	ftsW	cell division protein FtsW	P74180	269381	233262	306991	199030	0	148478	173155	231056	114417
slr1269	slr1269	ggt	gamma-glutamyltranspeptidase	P74181	5344360	5378990	5527740	4799190	4899590	4788560	5523820	4942490	5111950
slr1270	slr1270	slr1270	periplasmic protein, function unknown	P74182	11805800	12178700	11087500	24171500	23388700	23850800	14248000	13709100	14090300
slr1271	slr1271	rffM	probable UDP-N-acetyl-D-mannosaminuronic acid transferase	P74183	5243160	5496000	5482780	4321210	4375490	4199140	5073130	4917290	4967150
slr1272	slr1272	slr1272	probable porin;major outer membrane protein	P74184	5538220	5216230	5707690	12442900	12564700	12377400	4830530	4692610	4814580
slr1273	slr1273	slr1273	hypothetical protein	P74185	17881800	17019100	17485100	18296100	18668800	18865900	20904300	21744900	20801800
slr1274	slr1274	pilM	probable fimbrial assembly protein PilM, required for motility	P74186	34778400	33014300	33562200	31546400	30632900	30806600	29078100	30532500	29840900
slr1275	slr1275	slr1275	hypothetical protein	P74187	11731800	12379900	11766900	15766200	15330000	13828500	9248640	7904040	10123400
slr1276	slr1276	slr1276	hypothetical protein	P74188	22551600	23625400	22724400	23119100	22903200	24314600	20490200	20180000	19866600
slr1277	slr1277	gspD	pilus assembly protein homologous to general secretion pathway protein D	P74189	45134400	44848900	43768200	64514600	63307000	64101400	42755500	42174600	42782500
slr1280	slr1280	ndhK	NADH dehydrogenase subunit NdhK	P19050	39682600	38626200	39368200	94230200	93028100	86588500	40293900	41122500	39970800
slr1281	slr1281	ndhJ	NADH dehydrogenase subunit I	P19125	2978990	2825080	2610320	7033650	6586850	6746960	2777800	3119400	2965370
slr1285	slr1285	hik34	two-component sensor histidine kinase	P74199	329790	388811	377028	544667	477626	550025	410094	365624	358458
slr1287	slr1287	slr1287	hypothetical protein	P74202	1833210	1833310	1879190	2729920	2656570	2510310	1771290	1746890	1611440
slr1289	slr1289	icd	isocitrate dehydrogenase (NADP+)	P80046	23387400	23106200	22998300	60314200	59909500	61958400	24934800	24839000	25427600
slr1290	slr1290	slr1290	hypothetical protein	P72821	358854	464631	483493	829941	931176	830479	572615	408516	483976
slr1291	slr1291	ndhD2	NADH dehydrogenase subunit 4	P72823	0	0	0	2931670	2757840	2411830	0	0	0
slr1293	slr1293	slr1293	similar to to phytoene dehydrogenase	P72825	177518	238415	231670	190864	170076	185081	235473	121853	232469
slr1295	slr1295	futA1	iron transport system substrate-binding protein	P72827	41387900	40327000	38850100	26287800	27112200	26748100	36805900	38769400	38489800
slr1298	slr1298	slr1298	unknown protein	P72831	754035	710199	781916	835663	964484	867664	729268	672697	636181
slr1299	slr1299	slr1299	UDP-glucose dehydrogenase	P72834	30176800	30943800	29361300	26477800	26803400	26125500	28258600	28706900	28268600
slr1300	slr1300	slr1300	similar to 2-octaprenyl-6-methoxyphenol hydroxylase	P72835	397435	386836	391521	520074	480336	578473	481548	450248	459328
slr1301	slr1301	slr1301	hypothetical protein	P72839	19206200	20117900	19749900	21627000	21883500	21480800	23553000	23924400	23893700
slr1302	slr1302	cupB	protein involved in constitutive low affinity CO2 uptake	P72840	4588320	4608070	4484200	1315630	1641270	1202200	3456440	4062430	3969170
slr1303	slr1303	slr1303	hypothetical protein	P72841	1043180	1024600	1028100	123288	147967	160448	921014	907728	875037
slr1305	slr1305	slr1305	two-component response regulator	P72843	2739970	2567530	2650740	3785700	3693930	3801420	2383430	2450770	2411740
slr1306	slr1306	slr1306	hypothetical protein	P72844	754340	758923	732699	1014560	997785	958534	589221	684852	668424
slr1312	slr1312	speA2	arginine decarboxylase	P72587	6512850	6357830	6192680	7242280	7010680	7561540	7376760	6883680	7137060
slr1315	slr1315	slr1315	hypothetical protein	P72589	1038680	1052480	1156810	1300220	1215900	1272360	1054600	1063460	1226400
slr1319	slr1319	fecB	iron(III) dicitrate transport system substrate-binding protein	P72593	642125	662772	569955	682174	0	748479	365862	457968	439832
slr1322	slr1322	tldD	putative modulator of DNA gyrase;TldD	P74002	26758100	25504300	25038000	20676800	20387100	20822800	25203000	26799100	25637100
slr1324	slr1324	hik23	two-component hybrid sensor and regulator	P74004	8856630	8605500	7864240	11022200	11761400	10163700	9485310	8862430	8825970
slr1325	slr1325	spoT	GTP pyrophosphokinase	P74007	5233850	5294050	5238510	2916670	3070450	2869250	5755080	5843010	5738440
slr1329	slr1329	atpB	ATP synthase beta subunit	P26527	832935000	827412000	789351000	669914000	676732000	690591000	808521000	822627000	815997000
slr1330	slr1330	atpE	ATP synthase epsilon chain of CF(1)	P26533	6813530	6654290	7134670	6776730	6037990	6387890	6992780	7162780	6534230
slr1331	slr1331	ymxG	periplasmic processing protease	P74016	6655200	6597600	6864200	8825080	8462630	8236420	6082370	6274000	6164060
slr1332	slr1332	fabF	beta ketoacyl-acyl carrier protein synthase	P74017	702490	704812	740668	712222	561297	809907	730375	725757	753649
slr1334	slr1334	slr1334	phosphoglucomutase/phosphomannomutase	P74027	13532500	14170200	13921700	10615800	10024500	10527500	13811900	13720000	13583700
slr1336	slr1336	slr1336	H+/Ca2+ exchanger	P74072	191705	268862	341606	464546	397694	344103	164381	170322	116596
slr1338	slr1338	slr1338	hypothetical protein	P74074	21535800	20113300	20294800	16434800	17691000	17348400	20436600	19881900	19809400
slr1340	slr1340	slr1340	unknown protein	P74076	1884420	1922350	2031380	1603680	1446440	1403660	1695430	1808630	1677960
slr1342	slr1342	slr1342	hypothetical protein	P74079	29092900	29457000	29246000	27088100	27143900	27826000	24369600	25386400	23965700
slr1343	slr1343	slr1343	hypothetical protein	P74080	2072880	2049280	2105020	1667870	1436040	1611360	2453800	2233610	2411850
slr1347	slr1347	icfA,ccaA	beta-type carbonic anhydrase localized in the carboxysome	Q54735	16302200	16430900	16572800	13128100	12712100	13282700	20263100	21403900	19000600
slr1348	slr1348	cysE	serine acetyltransferase	P74089	8521250	8232680	8140070	6364090	5695450	6245030	7689820	7751640	8474470
slr1349	slr1349	pgi	glucose-6-phosphate isomerase	P52983	42074300	40968200	40519400	49999000	53009500	52669600	43402800	43948600	44101200
slr1350	slr1350	desA	acyl-lipid desaturase (delta 12)	P20388	566604	664295	604800	446993	247000	301420	407577	366094	424900
slr1351	slr1351	murF	UDP-N-acetylmuramoylalanyl-D-glutamyl-2 6-diaminopimelate--D-alanyl-D-alanine ligase	P45450	22240100	22470100	22437500	35688700	35631200	36926700	18389200	18191600	18015000
slr1353	slr1353	slr1353	hypothetical protein	P42350	7494990	6985460	6360450	5585740	5534550	5617670	9172910	9396130	9668340
slr1356	slr1356	rps1a	30S ribosomal protein S1	P73530	148231000	144125000	141030000	74709000	79517900	76047200	141003000	154324000	152621000
slr1362	slr1362	slr1362	hypothetical protein	P73535	1452780	1528970	1474370	1449950	1437180	1401770	1376850	1288330	1226950
slr1363	slr1363	slr1363	hypothetical protein	P73537	5073650	5293900	5147710	6010670	6118330	5862750	5599880	5430160	5198920
slr1364	slr1364	bioB	biotin synthetase	P73538	2670900	2495500	2424790	1987820	2042660	2081040	2658120	2650630	2697000
slr1367	slr1367	glgP	glycogen phosphorylase	P73546	77739800	77941800	74657000	135011000	133865000	135020000	76376100	74459000	72617200
slr1368	slr1368	cobL	precorrin decarbocylase	P73547	1206080	1286670	1210930	1710180	1924530	1933210	1088010	1066140	1085260
slr1376	slr1376	slr1376	hypothetical protein	P73156	1881560	1981340	1858990	1319050	1221350	1272980	1903040	2061250	2028340
slr1377	slr1377	lepB2	leader peptidase I (signal peptidase I)	P73157	9364240	10647400	9936630	6357370	5925090	6316360	8830500	8714070	8220810
slr1378	slr1378	slr1378	hypothetical protein	P73158	956834	1037380	1067120	1971690	1992090	2029240	788684	1199130	1133290
slr1379	slr1379	cydA	quinol oxidase subunit I	P73159	5159020	5077230	4940580	20679500	20736100	22098800	3609950	3582760	3545130
slr1384	slr1384	slr1384	hypothetical protein	P73167	1294960	1303990	1383170	1616240	1540020	1640980	1433050	1559520	1503730
slr1385	slr1385	slr1385	unknown protein	P73168	10504000	10665500	10002700	10962700	12111300	11738400	10443300	9955430	10544200
slr1390	slr1390	ftsH1	cell division protein FtsH	P73179	11027400	11291500	11087600	12950600	12645000	12348600	11288900	11042700	11466300
slr1391	slr1391	slr1391	unknown protein	P73180	9229780	11012900	10225200	11949600	12316000	11926600	11764500	11294300	10501100
slr1392	slr1392	feoB	ferrous iron transport protein B	P73182	270350	189641	253400	190898	185726	257741	149322	193053	140671
slr1393	slr1393	hik1	phytochrome-like protein, two-component sensor histidine kinase	P73184	11192100	11028600	11041700	9049870	9651760	9162000	11195400	11147900	11316700
slr1395	slr1395	slr1395	hypothetical protein	P73187	3508740	3702910	3530560	3019500	3054660	2891010	3486380	3491850	3318510
slr1396	slr1396	slr1396	unknown protein	P73188	3368720	3126330	3437150	666921	585002	744902	4300980	4651570	3976280
slr1397	slr1397	slr1397	unknown protein	P73189	1697880	1538980	1826380	1536760	1323860	1589980	1451990	1443390	1400970
slr1398	slr1398	slr1398	unknown protein	P73190	1176620	1179430	1190350	1477120	1453950	1396250	1079820	1084020	1063350
slr1400	slr1400	hik38	two-component hybrid sensor and regulator	P72936	639585	615417	586089	1015700	967090	1037110	549607	490906	560859
slr1403	slr1403	slr1403	unknown protein	P73590	590815	565875	599192	2606370	2574900	2690070	650121	621116	660347
slr1406	slr1406	slr1406	periplasmic protein, function unknown	P73592	14552800	15250500	15111700	51243300	47347100	49598900	14478000	13469800	13443500
slr1407	slr1407	slr1407	unknown protein	P73593	14662600	14184200	14210100	49130700	50623200	48335500	14463100	14646400	14565700
slr1409	slr1409	slr1409	periplasmic WD-repeat protein	P73594	26474400	24648700	24617400	50152600	49581100	51698900	26160100	25833700	25868900
slr1410	slr1410	slr1410	periplasmic WD-repeat protein	P73595	28154000	26143400	27819200	54705900	53410100	53767300	24853500	25660200	24421600
slr1411	slr1411	slr1411	hypothetical protein	P72725	12423300	12594000	12729600	13764300	13982700	13830900	12721600	12773800	11598700
slr1413	slr1413	slr1413	hypothetical protein	P72727	1092690	1150480	1194340	1674690	1599340	1634620	1325970	1469600	1421850
slr1414	slr1414	hik11	two-component sensor histidine kinase	P72728	5472190	5772180	5719160	6500260	6148190	6294550	5551300	5809960	5802020
slr1415	slr1415	slr1415	hypothetical protein	P72729	1939770	2200300	1867760	1881090	2166370	1860570	2972600	2614820	2882950
slr1416	slr1416	morR	similar to MorR protein	P72730	6067390	5689360	5714930	5393790	4866670	4667590	5063340	5105070	4986260
slr1417	slr1417	ycf57	hypothetical protein YCF57	P72731	1148510	1290890	1244940	2909020	2960510	2723640	1219250	1025590	1320510
slr1418	slr1418	pyrD	dihydroorotate dehydrogenase	P74782	8380910	9007580	9463040	13709900	13976700	13868400	11231900	11079700	10793900
slr1419	slr1419	slr1419	hypothetical protein	P74523	329689	467992	488382	477802	441718	479252	505727	472936	396721
slr1420	slr1420	slr1420	probable sugar kinase	P74524	1989170	1906990	2089170	1642410	1517340	1656070	1911290	1716010	1845440
slr1421	slr1421	slr1421	unknown protein	P74525	0	170675	271262	373609	318869	282854	257711	129498	304380
slr1423	slr1423	murC	UDP-N-acetylmuramate-alanine ligase	P74528	27320100	27200800	27125600	17753200	16752700	17182700	30292600	27930600	28750500
slr1424	slr1424	murB	UDP-N-acetylenolpyruvoylglucosamine reductase	P74529	6280680	6591260	6370140	5180370	5071130	5298180	5456570	5760610	6018080
slr1425	slr1425	slr1425	hypothetical protein	P74530	2370010	2587960	2531130	1849650	1582100	1852920	2084750	2304950	2154670
slr1426	slr1426	recR	recombination protein RecR	P74533	2045400	2100370	2100230	2039850	1982260	1884360	2359320	2391900	2311460
slr1428	slr1428	slr1428	hypothetical protein	P74536	1906770	1961170	1982820	1603650	1616940	1474990	1631900	1400050	1527330
slr1429	slr1429	slr1429	hypothetical protein	P74538	687555	483193	681871	473134	534170	456336	619723	633581	666133
slr1431	slr1431	slr1431	hypothetical protein	P74540	6088120	6151640	5892710	3150960	3164970	3191110	4666570	4734090	4684480
slr1434	slr1434	pntB	pyridine nucleotide transhydrogenase beta subunit	P73500	17916300	17939600	18585800	16625900	17344900	15815600	15329200	15424100	16160200
slr1435	slr1435	pmbA	PmbA protein homolog	P73501	6972120	7282380	7353250	7621240	7559140	7337640	6154560	6567490	6084980
slr1437	slr1437	slr1437	unknown protein	P73503	16170100	19051300	11753500	3958150	6311940	6092360	22853600	16982800	25477800
slr1438	slr1438	slr1438	hypothetical protein	P73504	26468400	25911900	24680000	27972600	27503900	27369800	25881900	23445600	25933500
slr1443	slr1443	spkE	serine/threonine kinase	P73515	662874	635933	691239	887308	829424	931573	719301	712759	762861
slr1444	slr1444	slr1444	hypothetical protein	P73516	6328310	6209470	6291220	3412360	3387230	3415140	7845100	8034060	7735920
slr1448	slr1448	cscK	fructokinase	P73521	6603840	7108100	7150180	8756280	8093450	7937440	7418470	7555270	7367580
slr1452	slr1452	sbpA	sulfate transport system substrate-binding protein	Q01903	520061	522797	499728	1712570	1640310	1606130	3172970	3083510	3158140
slr1454	slr1454	cysW	sulfate transport system permease protein	P74547	729480	728680	654738	745940	1027870	700116	552022	0	755371
slr1455	slr1455	cysA	sulfate transport system ATP-binding protein	P74548	274174	295563	342246	409372	405098	360718	868350	1000320	964043
slr1457	slr1457	chrA	chromate transport protein	P74550	599006	571904	0	0	0	0	233598	261563	328777
slr1459	slr1459	apcF	phycobilisome core component	P74551	44434300	43564900	42505300	33746800	33767200	33954200	38144500	38403700	40196100
slr1462	slr1462	slr1462	hypothetical protein	P74555	360361	353364	339674	419983	378489	350164	336847	334632	344557
slr1463	slr1463	fus	elongation factor EF-G	P28371	129954000	134440000	128771000	113435000	111279000	112167000	140019000	146892000	139815000
slr1464	slr1464	slr1464	hypothetical protein	P74557	1247220	1269400	1289260	1759330	1693680	1791560	1212140	1252770	1085980
slr1467	slr1467	slr1467	precorrin isomerase	P74152	1882480	2311440	2044980	2732630	2486870	2404710	1633130	1658550	1625380
slr1468	slr1468	slr1468	hypothetical protein	P74153	1263830	1282190	1384190	1049060	1182800	1067910	1224370	1100400	1171990
slr1469	slr1469	rnpA	protein subunit of ribonuclease P (RNase P)	Q55005	2139380	2150890	2223750	1071600	1051890	1326190	2503300	2662160	2391700
slr1470	slr1470	slr1470	hypothetical protein	P74154	6110810	6105660	5862120	4144090	4383280	4056520	5632420	5599450	5793280
slr1471	slr1471	yidC	hypothetical protein	P74155	52174300	52821000	51477000	33225000	33053400	34100600	52064800	52001600	51469900
slr1472	slr1472	slr1472	hypothetical protein	P74156	739193	870910	902741	501127	388390	486850	894053	766107	770929
slr1474	slr1474	slr1474	hypothetical protein	P74160	712180	652608	820032	729642	625072	595772	591286	608844	547155
slr1476	slr1476	pyrB	aspartate carbamoyltransferase	P74163	4280610	4140830	4100860	2367230	2592790	2942910	4592230	4536710	4921930
slr1478	slr1478	slr1478	hypothetical protein	P74166	173767	138783	84455	150003	56168.8	112877	95394.9	83978.2	57433.4
slr1485	slr1485	slr1485	putative phosphatidylinositol phosphate kinase, salt-induced periplasmic protein	P72606	437402	537220	455698	416951	399376	381989	456140	405755	453881
slr1492	slr1492	fecB	iron(III) dicitrate transport system substrate-binding protein	P72611	860305	978543	912261	1055130	951189	1042160	869898	764200	832384
slr1493	slr1493	slr1493	hypothetical protein	P72612	0	83481.3	123928	48925.1	0	0	32338	173458	118026
slr1495	slr1495	slr1495	hypothetical protein	P72618	582809	498201	609064	885086	829173	806072	577844	585888	612665
slr1498	slr1498	hypD	putative hydrogenase expression/formation protein HypD	P72620	2161190	2095570	2095630	3672610	3855780	3630380	2326750	2061340	2296790
slr1501	slr1501	slr1501	probable acetyltransferase	P72625	2939370	2692620	2506980	2664760	2750080	2841640	2929170	2884190	2986110
slr1503	slr1503	slr1503	hypothetical protein	P73939	4795350	4974560	5313930	6050440	5667610	6054390	4047930	4221450	4404870
slr1505	slr1505	slr1505	unknown protein	P73943	965390	937645	894116	1063470	1050680	1065570	930057	881921	967507
slr1506	slr1506	slr1506	hypothetical protein	P73946	15317300	15431000	15057600	23013700	23439300	23874700	16146500	16452000	16416300
slr1507	slr1507	slr1507	hypothetical protein	P73947	2357410	2618410	2508930	2250310	2081010	2311110	2232150	2213550	2094010
slr1508	slr1508	slr1508	probable glycosyltransferase	P73948	2864900	2833390	2911850	2305960	2313450	2372630	2930400	2854280	2924140
slr1509	slr1509	ktrB, ntpJ	membrane subunit of a Ktr-like ion transport system	P73949	497437	563889	637979	300165	450621	352394	294275	266689	238714
[truncated: 573 more rows]
