# Supplementary material for: Coordination of Cyanobacterial Nitrate Assimilation and Photosynthesis by a Novel PsbO‐Interacting Protein PirN
Source: Adv Sci (Weinh). 2026 Mar 20;13(29):e18047. doi: 10.1002/advs.202518047 (PMC13205821; doi:10.1002/advs.202518047)
Supplement: Supplementary file 7 — Supporting File 7: advs74770‐sup‐0007‐TableS6.xlsx. [file ADVS-13-e18047-s003.xlsx]

## Sheet: Sheet1
Supplemental Table S6: The primers used in this study
		Sense（5' - 3'）	Antisense（5' - 3'）
Primers	ΔpirN	AGCCGAAGACATGCAAAGAC	CGTGTTGATGATTACCCACG
	ΔnarB	GGGCTAGCCCTCAGGACAAA	CCAACTTGCCGGAAGAAACA
	PpsbAII-pirN-HA	GAAATGGCCCTGGACAGTCA	AAGTGTAGGCCCGTTGGGTG
	PpsbAII-psbO-HA	GAAATGGCCCTGGACAGTCA	AAGTGTAGGCCCGTTGGGTG
	PpsbAII-narB-HA	GAAATGGCCCTGGACAGTCA	AAGTGTAGGCCCGTTGGGTG
	pET-28a-pirN-His	AGTTATTGCTCAGCGGTGGC	AGATCTCGATCCCGCGAAAT
	PirN-HA	AGCGCCAAAATTGGTGAAAT	TAAACTTGACCGAAACATGGGG
	NarB-HA	TTGCGATTAAATCTCGACGG	TTGCTTGGTCATCTCCTCAAA
	NirA-HA	AGTTTGCCTTGATTGAAACAA	GTGATAGCGGAAATTTCAGTG
	nrtA-RT-PCR	CGGATGTGGAAGTGTTGAAG	CCATTGACATTTAAGCGGGC
	nrtB-RT-PCR	GTTTCATTTACAGTCCCAAG	CCTAAACCCTTGTCTGTGC
	nrtC-RT-PCR	TTATTGACGACAATATTGCCC	CCCAAACGGTTCATCCAATA
	nrtD-RT-PCR	AAGTTTATCCCACTGCCCA	TTGGGTGGGTTGATTAAAGC
	narB-RT-PCR	GAAGCAGCCCTAGAAATTGTTG	AATTTTTGGGCCACGTAGTAAT
	sll1455-RT-PCR	CTGATTTTGTTGATTCCCTCCGC	GCAAATCTTTGCAAAGGAGTCA
	slr1552-RT-PCR	TTTATCGTAGAGGGAGAAACC	CATTTCAACTGGGCAGTTAGT
	sll1456-RT-PCR	GCAAGCTTTTTGGCCTAGAT	CCCATTAATTTCACAGCTTA
	pirN-RT-PCR	AGTTAATACGATTGGTCGATATTT	GATCCATGACAGTGATAATCAGC
	rnpB-RT-PCR	AGTTGCGGATTCCTGTCACAGG	CCCTTGGGGAGTTATCTATCTGGG
	pirN-RT-qPCR	CGATTGGTCGATATTTGATCGC	TTCCCTCTCACCTCCTAGCAAC
	narB-RT-qPCR	AATGGCCCTGTCGTCAATCA	GTTTGGGTATGCCAATGACCA
	psbO-RT-qPCR	ATAAGCGCCAAAAGGCTGAG	AAAGCCAGGCTCCGTAGTGC
	rnpB-RT-qPCR	CTGACCACTGAAAAGGGTAAGG	TTCTGTTCCAGGATGCGAGG
