# Supplementary material for: Coordination of Cyanobacterial Nitrate Assimilation and Photosynthesis by a Novel PsbO‐Interacting Protein PirN
Source: Adv Sci (Weinh). 2026 Mar 20;13(29):e18047. doi: 10.1002/advs.202518047 (PMC13205821; doi:10.1002/advs.202518047)
Supplement: Supplementary file 8 — Supporting File 8: advs74770‐sup‐0008‐TableS7.xlsx. [file ADVS-13-e18047-s006.xlsx]

## Sheet: Sheet1
Supplemental Table S7: The list of mutants included in this study
Mutants	Resistance
ΔpirN	KanR
PpsbAII-pirN-HA/WT	SpecR
PpsbAII-pirN-HA/ΔpirN	SpecR/KanR
pET-28a-pirN-His	KanR
PsbO-HA-APEX	KanR
PpsbAII-psbO-HA/WT	SpecR
PpsbAII-psbO-HA/ΔpirN	SpecR/KanR
PpsbAII-narB-HA/WT	SpecR
PpsbAII-narB-HA/ΔpirN	SpecR/KanR
PirN-HA	KanR
NarB-HA/WT	SpecR
NarB-HA/ΔpirN	SpecR/KanR
NirA-HA/WT	SpecR
NirA-HA/ΔpirN	SpecR/KanR
KanR:kanamycin resistance; SpecR: Spectinomycin resistance.
